# Supplementary material for: Transcriptomics Investigation into the Mechanisms of Self-Incompatibility between Pin and Thrum Morphs of Primula maximowiczii
Source: Int J Mol Sci. 2018 Jun 22;19(7):1840. doi: 10.3390/ijms19071840 (PMC6073747; doi:10.3390/ijms19071840)
Supplement: Supplementary file 1 [file ijms-19-01840-s001.zip]

Archive with 22 entries (21 files):
- Supplementary files-2018.06.12/
- Supplementary files-2018.06.12/Figure S1.pdf
- Supplementary files-2018.06.12/Figure S2.pdf
- Supplementary files-2018.06.12/Figure S3.pdf
- Supplementary files-2018.06.12/Figure S4.pdf
- Supplementary files-2018.06.12/Figure S5-S18.pdf
- Supplementary files-2018.06.12/Methods S1 Analysis methods of raw data of RNA-seq.pdf
- Supplementary files-2018.06.12/Supplemental Table 10ú║KEGG classification of DEGs in TS vs TP.xlsx
- Supplementary files-2018.06.12/Supplemental Table 11ú║DEGs of PS vs PT enriched to plant-pathogen interaction pathway.xlsx
- Supplementary files-2018.06.12/Supplemental Table 12ú║DEGs of TS vs TP enriched to plant-pathogen interaction pathway.xlsx
- Supplementary files-2018.06.12/Supplemental Table 13ú║Expression Level of TFs from the DEGs of PS vs PT.xlsx
- Supplementary files-2018.06.12/Supplemental Table 14ú║Expression Level of TFs from the DEGs of TS vs TP.xlsx
- Supplementary files-2018.06.12/Supplemental Table 15ú║Primers for qRT-PCR.xlsx
- Supplementary files-2018.06.12/Supplemental Table 1ú║Output statistics of sequencing.xlsx
- Supplementary files-2018.06.12/Supplemental Table 2ú║Statistics of assembly quality.xlsx
- Supplementary files-2018.06.12/Supplemental Table 3ú║Differentially expressed genes between PS and PT.xlsx
- Supplementary files-2018.06.12/Supplemental Table 4ú║Differentially expressed genes between TS and TP.xlsx
- Supplementary files-2018.06.12/Supplemental Table 5ú║DEGs with similar expression patterns in TS vs TP and PS vs PT.xlsx
- Supplementary files-2018.06.12/Supplemental Table 6ú║DEGs with different expression patterns in TS vs TP and PS vs PT.xlsx
- Supplementary files-2018.06.12/Supplemental Table 7ú║GO classification of DEGs in PS vs PT.xlsx
- Supplementary files-2018.06.12/Supplemental Table 8ú║GO classification of DEGs in TS vs TP.xlsx
- Supplementary files-2018.06.12/Supplemental Table 9ú║KEGG classification of DEGs in PS vs PT.xlsx
