# Supplementary material for: Transcriptomics Investigation into the Mechanisms of Self-Incompatibility between Pin and Thrum Morphs of Primula maximowiczii
Source: Int J Mol Sci. 2018 Jun 22;19(7):1840. doi: 10.3390/ijms19071840 (PMC6073747; doi:10.3390/ijms19071840)
Supplement: Supplementary file 1 [file ijms-19-01840-s001.zip › Supplementary files-2018.06.12/Supplemental Table 10ú║KEGG classification of DEGs in TS vs TP.xlsx]

## Sheet: 已恢复_Sheet1
KEGG_A_class	KEGG_B_class	Pathway	out (119)	All (16829)	Pvalue	Qvalue	Pathway ID	Genes	K_IDs
Metabolism	Metabolism of other amino acids	Glutathione metabolism	7	238	0.00151713	0.0955792	ko00480	CL12227.Contig2_All;CL1320.Contig4_All;CL6437.Contig3_All;Unigene14438_All;Unigene18878_All;Unigene18880_All;Unigene48957_All	K01255+K00799+K00799+K10807+K00799+K00799+K10807
Genetic Information Processing	Translation	Ribosome	11	612	0.00407291	0.128297	ko03010	CL1010.Contig3_All;CL10407.Contig2_All;CL10803.Contig3_All;CL1755.Contig1_All;CL3946.Contig3_All;CL3967.Contig2_All;CL586.Contig1_All;CL7168.Contig4_All;CL8202.Contig3_All;CL8210.Contig2_All;Unigene21264_All	K02990+K02910+K02940+K02966+K02966+K02901+K02882+K02964+K02933+K02958+K02941
Metabolism	Amino acid metabolism	Tyrosine metabolism	5	186	0.010363	0.205021	ko00350	CL12278.Contig1_All;CL12686.Contig39_All;CL3780.Contig2_All;Unigene1606_All;Unigene16075_All	K01592+K15849+K00121+K00001+K00001
Metabolism	Metabolism of terpenoids and polyketides	Limonene and pinene degradation	3	73	0.0149752	0.205021	ko00903	CL6183.Contig1_All;Unigene1918_All;Unigene2194_All	K00517+K00517+K00517
Metabolism	Carbohydrate metabolism	Starch and sucrose metabolism	10	646	0.0162715	0.205021	ko00500	CL11676.Contig2_All;CL1176.Contig1_All;CL1325.Contig3_All;CL1325.Contig4_All;CL1797.Contig4_All;CL1821.Contig4_All;CL1821.Contig5_All;CL8881.Contig2_All;Unigene5788_All;Unigene7637_All	K01051+K01213+K15920+K15920+K01051+K01193+K01193+K01051+K01051+K01213
Metabolism	Carbohydrate metabolism	Glycolysis / Gluconeogenesis	6	299	0.0195406	0.205176	ko00010	CL12229.Contig1_All;CL3780.Contig2_All;CL8510.Contig3_All;Unigene1606_All;Unigene16075_All;Unigene22187_All	K01785+K00121+K01610+K00001+K00001+K00134
Metabolism	Global and Overview	Degradation of aromatic compounds	3	88	0.0244916	0.220424	ko01220	CL3780.Contig2_All;Unigene1606_All;Unigene16075_All	K00121+K00001+K00001
Metabolism	Lipid metabolism	Fatty acid biosynthesis	4	171	0.0332131	0.261553	ko00061	CL11023.Contig2_All;CL7087.Contig2_All;CL7087.Contig3_All;CL7087.Contig4_All	K10781+K10781+K10781+K10781
Metabolism	Biosynthesis of other secondary metabolites	Stilbenoid, diarylheptanoid and gingerol biosynthesis	3	112	0.0450921	0.315645	ko00945	CL6183.Contig1_All;Unigene1918_All;Unigene2194_All	K00517+K00517+K00517
Metabolism	Carbohydrate metabolism	Pentose and glucuronate interconversions	6	377	0.0513267	0.323358	ko00040	CL11676.Contig2_All;CL1176.Contig1_All;CL1797.Contig4_All;CL8881.Contig2_All;Unigene5788_All;Unigene7637_All	K01051+K01213+K01051+K01051+K01051+K01213
Metabolism	Energy metabolism	Carbon fixation in photosynthetic organisms	3	143	0.0809228	0.463467	ko00710	CL3693.Contig2_All;CL8510.Contig3_All;Unigene22187_All	K00025+K01610+K00134
Metabolism	Global and Overview	Fatty acid metabolism	4	241	0.0917065	0.47823	ko01212	CL11023.Contig2_All;CL7087.Contig2_All;CL7087.Contig3_All;CL7087.Contig4_All	K10781+K10781+K10781+K10781
Metabolism	Biosynthesis of other secondary metabolites	Isoquinoline alkaloid biosynthesis	2	75	0.0986823	0.47823	ko00950	CL12278.Contig1_All;CL12686.Contig39_All	K01592+K15849
Metabolism	Carbohydrate metabolism	Galactose metabolism	3	172	0.122546	0.507182	ko00052	CL12229.Contig1_All;CL1821.Contig4_All;CL1821.Contig5_All	K01785+K01193+K01193
Metabolism	Metabolism of terpenoids and polyketides	Carotenoid biosynthesis	3	174	0.125663	0.507182	ko00906	CL1627.Contig1_All;CL3038.Contig3_All;Unigene15372_All	K00514+K00514+K00514
Metabolism	Lipid metabolism	Fatty acid degradation	3	176	0.128808	0.507182	ko00071	CL3780.Contig2_All;Unigene1606_All;Unigene16075_All	K00121+K00001+K00001
Metabolism	Amino acid metabolism	Phenylalanine, tyrosine and tryptophan biosynthesis	2	105	0.170073	0.630271	ko00400	CL12686.Contig39_All;Unigene27983_All	K15849+K05359
Metabolism	Carbohydrate metabolism	Citrate cycle (TCA cycle)	2	111	0.185247	0.648149	ko00020	CL3693.Contig2_All;CL8510.Contig3_All	K00025+K01610
Metabolism	Biosynthesis of other secondary metabolites	Flavonoid biosynthesis	3	216	0.196833	0.648149	ko00941	CL7268.Contig1_All;Unigene35832_All;Unigene42544_All	K00660+K00660+K13083
Genetic Information Processing	Folding, sorting and degradation	Proteasome	2	119	0.205762	0.648149	ko03050	CL6244.Contig3_All;CL6836.Contig2_All	K10881+K03038
Metabolism	Amino acid metabolism	Cysteine and methionine metabolism	3	235	0.231744	0.663347	ko00270	CL10360.Contig2_All;CL1055.Contig2_All;CL3693.Contig2_All	K00547+K05933+K00025
Metabolism	Carbohydrate metabolism	Amino sugar and nucleotide sugar metabolism	4	348	0.232432	0.663347	ko00520	CL1325.Contig3_All;CL1325.Contig4_All;Unigene23091_All;Unigene32135_All	K15920+K15920+K01183+K01183
Metabolism	Nucleotide metabolism	Purine metabolism	6	597	0.247543	0.663347	ko00230	CL288.Contig2_All;CL6989.Contig2_All;CL7974.Contig3_All;Unigene14438_All;Unigene30002_All;Unigene48957_All	K03006+K03005+K03021+K10807+K11808+K10807
Genetic Information Processing	Folding, sorting and degradation	Sulfur relay system	1	41	0.252704	0.663347	ko04122	CL8800.Contig1_All	K03635
Metabolism	Metabolism of terpenoids and polyketides	Brassinosteroid biosynthesis	1	48	0.289011	0.728307	ko00905	Unigene42846_All	K15639
Metabolism	Nucleotide metabolism	Pyrimidine metabolism	5	539	0.333585	0.777583	ko00240	CL288.Contig2_All;CL6989.Contig2_All;CL7974.Contig3_All;Unigene14438_All;Unigene48957_All	K03006+K03005+K03021+K10807+K10807
Metabolism	Metabolism of cofactors and vitamins	Folate biosynthesis	1	60	0.347227	0.777583	ko00790	CL8800.Contig1_All	K03635
Organismal Systems	Environmental adaptation	Plant-pathogen interaction	9	1084	0.358989	0.777583	ko04626	CL10629.Contig1_All;CL5944.Contig2_All;CL6460.Contig1_All;CL6460.Contig2_All;CL7676.Contig1_All;CL935.Contig2_All;Unigene17269_All;Unigene26859_All;Unigene977_All	K13424+K13420+K13448+K13448+K13448+K13459+K13448+K13449+K04079
Organismal Systems	Environmental adaptation	Circadian rhythm - plant	2	186	0.379563	0.777583	ko04712	CL7268.Contig1_All;Unigene35832_All	K00660+K00660
Metabolism	Biosynthesis of other secondary metabolites	Tropane, piperidine and pyridine alkaloid biosynthesis	1	69	0.387763	0.777583	ko00960	CL12686.Contig39_All	K15849
Genetic Information Processing	Folding, sorting and degradation	SNARE interactions in vesicular transport	1	70	0.39211	0.777583	ko04130	Unigene31193_All	K08488
Genetic Information Processing	Transcription	RNA polymerase	3	320	0.394963	0.777583	ko03020	CL288.Contig2_All;CL6989.Contig2_All;CL7974.Contig3_All	K03006+K03005+K03021
Metabolism	Carbohydrate metabolism	Pyruvate metabolism	2	203	0.421758	0.805173	ko00620	CL3693.Contig2_All;CL8510.Contig3_All	K00025+K01610
Cellular Processes	Transport and catabolism	Endocytosis	4	483	0.446615	0.820969	ko04144	CL4043.Contig2_All;CL6173.Contig19_All;Unigene2304_All;Unigene31032_All	K00889+K07937+K03283+K12199
Metabolism	Metabolism of other amino acids	Cyanoamino acid metabolism	1	87	0.461497	0.820969	ko00460	CL4284.Contig3_All	K13029
Metabolism	Biosynthesis of other secondary metabolites	Flavone and flavonol biosynthesis	1	89	0.469125	0.820969	ko00944	Unigene42544_All	K13083
Genetic Information Processing	Translation	Ribosome biogenesis in eukaryotes	5	647	0.484557	0.824244	ko03008	CL11516.Contig3_All;CL2493.Contig1_All;CL2493.Contig7_All;CL338.Contig37_All;CL9185.Contig1_All	K14570+K14571+K14571+K12619+K14557
Metabolism	Lipid metabolism	Steroid biosynthesis	1	114	0.555902	0.824244	ko00100	Unigene7520_All	K00559
Genetic Information Processing	Folding, sorting and degradation	Ubiquitin mediated proteolysis	4	565	0.569597	0.824244	ko04120	CL12814.Contig1_All;CL9222.Contig4_All;Unigene49208_All;Unigene49949_All	K06689+K03350+K10583+K03350
Metabolism	Global and Overview	Carbon metabolism	4	577	0.586342	0.824244	ko01200	CL3693.Contig2_All;CL3780.Contig2_All;CL8510.Contig3_All;Unigene22187_All	K00025+K00121+K01610+K00134
Metabolism	Lipid metabolism	alpha-Linolenic acid metabolism	1	124	0.586533	0.824244	ko00592	CL4994.Contig3_All	K08241
Metabolism	Glycan biosynthesis and metabolism	N-Glycan biosynthesis	1	125	0.589478	0.824244	ko00510	CL8783.Contig2_All	K09659
Metabolism	Lipid metabolism	Glycerophospholipid metabolism	2	281	0.59367	0.824244	ko00564	CL11224.Contig4_All;CL6858.Contig3_All	K01126+K01613
Metabolism	Metabolism of terpenoids and polyketides	Zeatin biosynthesis	1	128	0.59819	0.824244	ko00908	Unigene34149_All	K00279
Metabolism	Glycan biosynthesis and metabolism	Other glycan degradation	1	139	0.628594	0.824244	ko00511	CL1627.Contig3_All	K01206
Metabolism	Amino acid metabolism	Phenylalanine metabolism	1	141	0.633872	0.824244	ko00360	CL12686.Contig39_All	K15849
Metabolism	Carbohydrate metabolism	Glyoxylate and dicarboxylate metabolism	1	141	0.633872	0.824244	ko00630	CL3693.Contig2_All	K00025
Metabolism	Biosynthesis of other secondary metabolites	Phenylpropanoid biosynthesis	2	316	0.657593	0.824244	ko00940	CL11137.Contig2_All;Unigene37819_All	K00430+K00430
Metabolism	Metabolism of cofactors and vitamins	Ubiquinone and other terpenoid-quinone biosynthesis	1	151	0.659164	0.824244	ko00130	Unigene5954_All	K05928
Metabolism	Energy metabolism	Photosynthesis	1	153	0.664011	0.824244	ko00195	Unigene15304_All	K02690
Genetic Information Processing	Transcription	Spliceosome	8	1319	0.724175	0.824244	ko03040	CL4912.Contig2_All;CL6075.Contig1_All;CL7247.Contig2_All;CL8433.Contig1_All;Unigene13501_All;Unigene2304_All;Unigene31837_All;Unigene6186_All	K11984+K12741+K12859+K12621+K12862+K03283+K12836+K12822
Cellular Processes	Transport and catabolism	Phagosome	1	181	0.725104	0.824244	ko04145	Unigene31193_All	K08488
Metabolism	Global and Overview	Biosynthesis of amino acids	3	544	0.744371	0.824244	ko01230	CL12686.Contig39_All;Unigene22187_All;Unigene27983_All	K15849+K00134+K05359
Genetic Information Processing	Folding, sorting and degradation	Protein processing in endoplasmic reticulum	4	710	0.744882	0.824244	ko04141	CL10160.Contig2_All;CL12814.Contig1_All;Unigene2304_All;Unigene977_All	K09518+K06689+K03283+K04079
Metabolism	Carbohydrate metabolism	Inositol phosphate metabolism	1	196	0.75316	0.824244	ko00562	CL4043.Contig2_All	K00889
Metabolism	Metabolism of cofactors and vitamins	Porphyrin and chlorophyll metabolism	1	197	0.754926	0.824244	ko00860	Unigene25839_All	K13071
Genetic Information Processing	Replication and repair	Homologous recombination	1	198	0.756679	0.824244	ko03440	CL6244.Contig3_All	K10881
Genetic Information Processing	Folding, sorting and degradation	RNA degradation	3	567	0.769298	0.824244	ko03018	CL2544.Contig1_All;CL338.Contig37_All;CL8433.Contig1_All	K12581+K12619+K12621
Environmental Information Processing	Signal transduction	Phosphatidylinositol signaling system	1	207	0.771911	0.824244	ko04070	CL4043.Contig2_All	K00889
Genetic Information Processing	Translation	Aminoacyl-tRNA biosynthesis	1	223	0.796692	0.836526	ko00970	Unigene37829_All	K02433
Cellular Processes	Transport and catabolism	Peroxisome	1	240	0.8201	0.841304	ko04146	CL5652.Contig2_All	K11147
Environmental Information Processing	Signal transduction	Plant hormone signal transduction	6	1145	0.82795	0.841304	ko04075	CL5669.Contig1_All;CL7109.Contig6_All;Unigene26038_All;Unigene26859_All;Unigene38125_All;Unigene44078_All	K14492+K14502+K14488+K13449+K14432+K14516
Genetic Information Processing	Translation	RNA transport	4	924	0.897902	0.897902	ko03013	CL5303.Contig3_All;CL8393.Contig2_All;Unigene22031_All;Unigene42922_All	K14306+K03253+K12160+K03243
