# Supplementary material for: Transcriptomics Investigation into the Mechanisms of Self-Incompatibility between Pin and Thrum Morphs of Primula maximowiczii
Source: Int J Mol Sci. 2018 Jun 22;19(7):1840. doi: 10.3390/ijms19071840 (PMC6073747; doi:10.3390/ijms19071840)
Supplement: Supplementary file 1 [file ijms-19-01840-s001.zip › Supplementary files-2018.06.12/Supplemental Table 11ú║DEGs of PS vs PT enriched to plant-pathogen interaction pathway.xlsx]

## Sheet: Sheet1
KO Description	KO ID	GeneID	Means-PT (FPKM)	Means-PS (FPKM)	log2Ratio(PS/PT)
BAK1/SERK4	K13416/K13417	BAK1-CL1485-2	0.566267	5.34033	3.23738
CAML/CML	K02183/K13448	CAML-CL1461-1	1.17947	3.6415	1.6264
CAML/CML	K02183/K13448	CAML-CL6460-1	3.686	1.02957	-1.84002
CAML/CML	K02183/K13448	CAML-CL6460-2	6.53593	0.944467	-2.79082
CAML/CML	K02183/K13448	CAML-CL7676-1	2.4612	0.152767	-2.94578
CAML/CML	K02183/K13448	CAML-CL7676-2	18.8151	7.192	-1.38743
CAML/CML	K02183/K13448	CAML-U16377	9.95677	26.7984	1.4284
CAML/CML	K02183/K13448	CAML-U17017	3.896	1.22723	-1.66658
CAML/CML	K02183/K13448	CAML-U17269	3.81637	0.242333	-3.97714
CAML/CML	K02183/K13448	CAML-U26817	47.4955	15.7631	-1.59124
CAML/CML	K02183/K13448	CAML-U34222	13.4712	3.50183	-1.9437
CDPK	K13412	CDPK-CL6557-1	6.44957	0.8178	-2.97938
CERK1	K13429	CERK1-U26931	2.1322	0.396267	-2.4278
CNGCs	K05391	CNGCs-U22907	1.51663	5.92877	1.96686
CNGCs	K05391	CNGCs-U27643	1.86363	8.87203	2.25115
FLS2	K13420	FLS2-CL323-12	18.4569	4.25273	-2.1177
FLS2	K13420	FLS2-CL323-8	3.7727	1.2514	-1.59205
MEKK1P	K13414	MEKK1P-U1877	9.36057	1.97437	-2.24521
MEKK1P	K13414	MEKK1P-U27935	0.0581667	1.54033	2.92454
MEKK1P	K13414	MEKK1P-U33969	15.691	4.8632	-1.68996
PBS1	K13430	PBS1-CL3044-2	0.218433	7.69073	5.13786
PR1	K13449	PR1-U26859	1.9091	15.5867	3.02935
Rboh	K13447	Rboh-CL10222-7	3.2132	0.813867	-1.98115
RPM1	K13457	RPM1-CL3550-2	3.23817	1.02927	-1.65356
SUGT1	K12795	SUGT1-CL9403-1	2.98213	10.9222	1.87285
WRKY25/33	K13423/K13424	WRKY25-CL10629-1	5.69107	0.739767	-2.94356
WRKY25/33	K13423/K13424	WRKY25-CL10629-2	0.200733	2.76293	3.78285
WRKY25/33	K13423/K13424	WRKY25-U41428	6.02117	1.0891	-2.46691
WRKY29	K13426	WRKY29-CL9858-2	2.50553	0.3667	-2.77245
