# Supplementary material for: Transcriptomics Investigation into the Mechanisms of Self-Incompatibility between Pin and Thrum Morphs of Primula maximowiczii
Source: Int J Mol Sci. 2018 Jun 22;19(7):1840. doi: 10.3390/ijms19071840 (PMC6073747; doi:10.3390/ijms19071840)
Supplement: Supplementary file 1 [file ijms-19-01840-s001.zip › Supplementary files-2018.06.12/Supplemental Table 12ú║DEGs of TS vs TP enriched to plant-pathogen interaction pathway.xlsx]

## Sheet: Sheet1
KO Description	KO ID	GeneID	Means-PT (FPKM)	Means-PS (FPKM)	log2Ratio(PS/PT)
CAML/CML	K02183/K13448	CAML-CL6460-1	6.81833	1.58407	-2.10579
CAML/CML	K02183/K13448	CAML-CL6460-2	8.3286	2.18697	-1.92914
CAML/CML	K02183/K13448	CAML-CL7676-1	1.94717	0.297	-2.83133
CAML/CML	K02183/K13448	CAML-U17269	2.38137	0.408667	-2.54279
FLS2	K13420	FLS2-CL5944-2	12.5431	44.8358	1.83776
HSP90B/HTPG	K09487/K04079	HSP90B-U977	10.566	2.21267	-2.25558
PR1	K13449	PR1-U26859	15.9619	4.2176	-1.92014
RPS2	K13459	RPS2-CL935-2	0	4.7327	3.2926
WRKY25/33	K13423/K13424	WRKY25-CL10629-1	6.9701	1.3732	-2.34364
