# Supplementary material for: Transcriptomics Investigation into the Mechanisms of Self-Incompatibility between Pin and Thrum Morphs of Primula maximowiczii
Source: Int J Mol Sci. 2018 Jun 22;19(7):1840. doi: 10.3390/ijms19071840 (PMC6073747; doi:10.3390/ijms19071840)
Supplement: Supplementary file 1 [file ijms-19-01840-s001.zip › Supplementary files-2018.06.12/Supplemental Table 13ú║Expression Level of TFs from the DEGs of PS vs PT.xlsx]

## Sheet: Sheet1
TFs Family	GeneID	Means-PT (FPKM)	Means-PS (FPKM)	log2Ratio(PS/PT)
C2H2	Unigene34849_All	43.8023	6.18573	-2.82399
C2H2	Unigene34558_All	80.8843	33.4276	-1.27482
C2H2	CL7868.Contig2_All	3.82487	0.6735	-2.50566
C2H2	CL545.Contig3_All	5.68707	1.54643	-1.87874
C2H2	Unigene27995_All	3.7041	0.6725	-2.46152
ERF	CL8520.Contig2_All	3.9421	0.0931667	-3.92331
ERF	CL12081.Contig1_All	2.64117	0.433467	-2.60718
ERF	CL6011.Contig2_All	3.00937	0.0453	-2.99059
ERF	CL8002.Contig2_All	5.11593	0.232767	-3.67897
ERF	Unigene13576_All	12.6158	0.4336	-4.86273
ERF	Unigene24669_All	9.56513	0.236233	-4.06985
ERF	Unigene41673_All	18.0875	7.66007	-1.23956
ERF	Unigene38445_All	24.9926	10.1304	-1.30281
GRAS	CL1604.Contig2_All	1.74873	0.102733	-4.08933
HSF	Unigene17121_All	4.2528	0.746033	-2.5111
LBD	CL6760.Contig3_All	1.475	4.2932	1.54134
MYB_related	Unigene3568_All	2.18193	0.338233	-2.68952
WRKY	CL10629.Contig1_All	5.69107	0.739767	-2.94356
WRKY	CL9858.Contig2_All	2.50553	0.3667	-2.77245
WRKY	Unigene41428_All	6.02117	1.0891	-2.46691
WRKY	CL10629.Contig2_All	0.200733	2.76293	3.78285
YABBY	CL7652.Contig2_All	10.8051	4.36117	-1.30892
