# Supplementary material for: Transcriptomics Investigation into the Mechanisms of Self-Incompatibility between Pin and Thrum Morphs of Primula maximowiczii
Source: Int J Mol Sci. 2018 Jun 22;19(7):1840. doi: 10.3390/ijms19071840 (PMC6073747; doi:10.3390/ijms19071840)
Supplement: Supplementary file 1 [file ijms-19-01840-s001.zip › Supplementary files-2018.06.12/Supplemental Table 14ú║Expression Level of TFs from the DEGs of TS vs TP.xlsx]

## Sheet: Sheet1
TFs Family	GeneID	Means-TP (FPKM)	Means-TS (FPKM)	log2Ratio(TS/TP)
bZIP	Unigene38125_All	6.2379	1.62023	-1.94486
C2H2	Unigene1416_All	140.476	47.7131	-1.55786
C2H2	CL7868.Contig3_All	1.81683	0.1638	-3.47142
C2H2	Unigene34849_All	47.8887	6.5912	-2.86107
ERF	Unigene24767_All	3.67177	0.7945	-2.20836
ERF	Unigene44078_All	2.4052	0.3637	-2.72534
ERF	CL5015.Contig2_All	1.97527	0.079	-3.12414
ERF	CL8520.Contig2_All	2.51803	0.0476667	-2.8169
ERF	CL12081.Contig1_All	2.5275	0.368833	-2.8688
ERF	CL6011.Contig2_All	2.7359	0.205767	-3.73293
ERF	CL8002.Contig2_All	6.26237	0.533567	-3.55297
ERF	Unigene13576_All	9.4941	0.629867	-3.91391
ERF	Unigene24669_All	10.8391	0.402567	-3.90261
GRAS	CL1604.Contig2_All	2.0905	0.2367	-3.14272
MYB_related	CL11407.Contig2_All	14.0898	4.45943	-1.65972
NAC	CL9041.Contig2_All	0.994933	5.98333	2.58828
NAC	CL857.Contig1_All	0.912567	3.90883	2.09874
TALE	CL12585.Contig4_All	4.96327	0.349467	-3.82806
WRKY	CL10629.Contig1_All	6.9701	1.3732	-2.34364
YABBY	CL7652.Contig2_All	1.04957	23.3562	4.26331
ZF-HD	Unigene35925_All	4.45407	0.9575	-2.21778
