# Supplementary material for: Transcriptomics Investigation into the Mechanisms of Self-Incompatibility between Pin and Thrum Morphs of Primula maximowiczii
Source: Int J Mol Sci. 2018 Jun 22;19(7):1840. doi: 10.3390/ijms19071840 (PMC6073747; doi:10.3390/ijms19071840)
Supplement: Supplementary file 1 [file ijms-19-01840-s001.zip › Supplementary files-2018.06.12/Supplemental Table 15ú║Primers for qRT-PCR.xlsx]

## Sheet: Sheet1
Gene name	Forward primer sequence (5'-3')	Reverse primer sequence (5'-3')
U39857	CCTTTGTGAGGACGATTAGAG	GAGCGTCTGCGTGTATTT
CL9705-1	TTGGGATCGTCCTTGTTTAG	CTGTTTGTGCCTCTCGAATA
U33048	TAGAGTAGTCCCTTGGCTATAC	CCGAAAGGCTTCTCATCTAC
U47955	AAAGGATCGAGCATGAAGAC	GTCGCTCTACATGAGTTTCC
U43992	ACAAGGGCAACCAAGATAG	GCTAGAACCAGATGAGGATAAG
U31372	GCTCCCAAATCTCTCATCATC	CCCTCGTGTTTACATGCTAC
CL10629-1	CCCAACACCAGCACCAATA	GAGTCAAGGTTGAAGCCATTTG
L7676-1	TCGACCACTTTGACGAGAAC	GCCTCCGTCTCTGTGATTATT
CL6460-1	CATCGAAACGCAATCCTCAA	GGCGAGTTGGGACTAGACGA
CL12080-4	CCATGGTGGCAGTTCTATTC	CTCAATTCCACCTCTCTCTTTC
CL3044-2	ACGTCCTCCTCCTACTATTG	GTTCAACCGCGTCTTTCT
CL11991-1	TCGCCAACAATCTGTCATC	GGCTTCAACCTTCCTTTCA
U5968	GATACCGTTATAGGCCTTCTTG	CTCCTCTGACCTTTCACATTC
CL9614-1	CACATGGGACAATCGGTATAAG	ACGTGACAAGTCGAGATGA
CL4912-2	CTCCAACCGGGAATAGAAAC	GAGGAGGAGGAGCTAATGAA
CL1847-3	GCTCATGCTGTCGAGTTT	CCCTATCTGGTGTCCTTAGT
CL11309-1	ACCGGAGTCGCTTATCAT	GTCCTTCCATCCATTCTTCTAC
CL12207-1	GGAGGCAGTTTCCTTAGATATG	ACCCAAAGGTACAACAGAAC
CL8881-2	GGCCTGGTACTTACAATGAGAG	CATACACCAACTTCGGCATTTC
U7637	CTTAACATTAGTCCGTCGCTAGG	GACACGTGGACAACACTACTT
U26859	GGGTGCTTGTGAATGCTCCA	AACGACTTTATCGCGGCACA
CL1325-3	CCGTGACCGAAAGGATATAGTG	GGTGCCGATGACAGATATGAA
CL1821-4	TGCACCCTTTCGACTACATAAC	CTGCACAAGCTGACGTAGAA
CL2572-3	GTCCAGTGTTCCTTTGCCTAT	GCTCTAGTCTTGTGCTCTCATATC
PmTubulin	GGGTTCGACTTGACATCTATC	CTCTACTCATCAGACCAAAGTG
PmActin	GAACAGCCTGGATAGCTACATAC	CCTCTCAATCCCAAGGCTAATC
