# Supplementary material for: Transcriptomics Investigation into the Mechanisms of Self-Incompatibility between Pin and Thrum Morphs of Primula maximowiczii
Source: Int J Mol Sci. 2018 Jun 22;19(7):1840. doi: 10.3390/ijms19071840 (PMC6073747; doi:10.3390/ijms19071840)
Supplement: Supplementary file 1 [file ijms-19-01840-s001.zip › Supplementary files-2018.06.12/Supplemental Table 1ú║Output statistics of sequencing.xlsx]

## Sheet: Sequencing_output
Output statistics of sequencing
Samples	Total Raw Reads	Total Clean Reads	Total Clean Nucleotides (nt)	Q20 percentage	N percentage	GC percentage
A1	57336100	53902354	4851211860	0.982	0	0.4258
A2	59089148	55057250	4955152500	0.9804	0	0.4266
A3	55118986	51592892	4643360280	0.981	0	0.4292
B1	58333494	54182782	4876450380	0.9805	0	0.4287
B2	57728218	54011080	4860997200	0.9808	0	0.4282
B3	54763720	51200098	4608008820	0.9808	0	0.4302
C1	59376780	55455074	4990956660	0.9812	0	0.4337
C2	56006516	52544946	4729045140	0.981	0	0.4312
C3	58006600	54326170	4889355300	0.9811	0	0.4309
D1	55767108	52403860	4716347400	0.9815	0	0.4301
D2	58100656	54444880	4900039200	0.9812	0	0.4333
D3	58597248	54141214	4872709260	0.9787	0	0.4313
Average	5.7352e+07	5.36052e+07	4824469500	0.98085	0	0.429933
