# Supplementary material for: Transcriptomics Investigation into the Mechanisms of Self-Incompatibility between Pin and Thrum Morphs of Primula maximowiczii
Source: Int J Mol Sci. 2018 Jun 22;19(7):1840. doi: 10.3390/ijms19071840 (PMC6073747; doi:10.3390/ijms19071840)
Supplement: Supplementary file 1 [file ijms-19-01840-s001.zip › Supplementary files-2018.06.12/Supplemental Table 2ú║Statistics of assembly quality.xlsx]

## Sheet: assembly_statistic
Statistics of assembly quality
	Sample	Total Number	Total Length(nt)	Mean Length(nt)	N50	Total Consensus Sequences	Distinct Clusters	Distinct Singletons
Contig	A1	107417	46345115	431	989	-	-	-
	A2	110127	46764856	425	954	-	-	-
	A3	103374	45537662	441	1020	-	-	-
	B1	107916	46581052	432	989	-	-	-
	B2	104188	45379000	436	1002	-	-	-
	B3	99261	44060918	444	1033	-	-	-
	C1	91349	41590396	455	1087	-	-	-
	C2	98225	43167906	439	1022	-	-	-
	C3	102514	44480580	434	1003	-	-	-
	D1	96527	42477483	440	1026	-	-	-
	D2	90845	41475009	457	1079	-	-	-
	D3	103738	44995557	434	1013	-	-	-
Unigene	A1	71654	58313532	814	1517	71654	21585	50069
	A2	73407	59379522	809	1507	73407	22759	50648
	A3	69402	58061577	837	1563	69402	21177	48225
	B1	72296	60213537	833	1546	72296	22664	49632
	B2	69643	56598185	813	1512	69643	21249	48394
	B3	66084	54650115	827	1528	66084	19958	46126
	C1	58580	46001813	785	1453	58580	15670	42910
	C2	63308	49326138	779	1444	63308	17404	45904
	C3	66228	51915045	784	1462	66228	18568	47660
	D1	62825	48887132	778	1443	62825	17506	45319
	D2	58486	45911315	785	1446	58486	15889	42597
	D3	66330	52165690	786	1481	66330	18512	47818
	All	99754	123603066	1239	1907	99754	48066	51688
