# Supplementary material for: Transcriptomics Investigation into the Mechanisms of Self-Incompatibility between Pin and Thrum Morphs of Primula maximowiczii
Source: Int J Mol Sci. 2018 Jun 22;19(7):1840. doi: 10.3390/ijms19071840 (PMC6073747; doi:10.3390/ijms19071840)
Supplement: Supplementary file 1 [file ijms-19-01840-s001.zip › Supplementary files-2018.06.12/Supplemental Table 3ú║Differentially expressed genes between PS and PT.xlsx]

## Sheet: DEGs of PS vs PT
GeneID	geneLength	Means-PT	Means-PS	log2Ratio(PS/PT)	Up-Down-Regulation(B/A)	Probability	Nr-annotation	Nt-annotation	Swissprot-annotation	COG-Function-Description
Unigene21135_All	411	0.961933	3.40833	1.82506	Up	0.826176	--	--	--	--
CL12505.Contig1_All	952	20.1374	4.56293	-2.14184	Down	0.929284	PREDICTED: flavanone 7-O-glucoside 2&apos;&apos;-O-beta-L-rhamnosyltransferase-like [Solanum lycopersicum]	--	Cyanidin-3-O-glucoside 2-O-glucuronosyltransferase OS=Bellis perennis GN=UGAT PE=1 SV=1	Glycosyl transferases, related to UDP-glucuronosyltransferase
Unigene24435_All	356	5.66823	1.5763	-1.84636	Down	0.862092	--	--	--	--
Unigene43794_All	245	3.46503	0.956133	-1.85759	Down	0.829361	--	--	--	--
Unigene1606_All	1582	109.074	31.7539	-1.7803	Down	0.910398	predicted protein [Populus trichocarpa] >gi|222866128|gb|EEF03259.1| predicted protein [Populus trichocarpa]	PREDICTED: Fragaria vesca subsp. vesca alcohol dehydrogenase-like 1-like (LOC101315284), mRNA	Alcohol dehydrogenase-like 1 OS=Arabidopsis thaliana GN=At1g22430 PE=2 SV=1	Zn-dependent alcohol dehydrogenases, class III
Unigene19140_All	1040	11.0754	2.56527	-2.11017	Down	0.915499	--	--	--	--
Unigene30574_All	1754	25.7821	10.8218	-1.25244	Down	0.814742	predicted protein [Populus trichocarpa] >gi|222849484|gb|EEE87031.1| predicted protein [Populus trichocarpa]	--	Notchless protein homolog OS=Arabidopsis thaliana GN=NLE1 PE=2 SV=1	FOG: WD40 repeat
Unigene15971_All	959	21.8788	5.4681	-2.00042	Down	0.919916	putative 9-cis epoxycarotenoid dioxygenase [Daucus carota subsp. sativus]	Nicotiana attenuata 9-cis-epoxy-carotenoid dioxygenase 1-like (NCED1) mRNA, complete sequence	9-cis-epoxycarotenoid dioxygenase NCED1, chloroplastic OS=Phaseolus vulgaris GN=NCED1 PE=2 SV=1	Lignostilbene-alpha,beta-dioxygenase and related enzymes
Unigene26866_All	943	3.43047	10.1786	1.56907	Up	0.850663	hypothetical protein VITISV_011168 [Vitis vinifera]	--	Auxin-induced protein 6B OS=Glycine max PE=2 SV=1	--
CL3241.Contig2_All	922	0.6727	4.02397	2.58058	Up	0.897479	PREDICTED: probable zinc transporter 10 [Vitis vinifera] >gi|147814782|emb|CAN72233.1| hypothetical protein VITISV_032803 [Vitis vinifera] >gi|296085329|emb|CBI29061.3| unnamed protein product [Vitis vinifera]	Solanum lycopersicum iron-regulated transporter 1 (LOC543597), mRNA >gi|4836770|gb|AF136579.1|AF136579 Lycopersicon esculentum iron-regulated transporter 1 mRNA, complete cds	Probable zinc transporter 10 OS=Arabidopsis thaliana GN=ZIP10 PE=3 SV=2	--
CL7497.Contig2_All	1822	0.0396333	2.37687	2.67194	Up	0.849239	--	--	--	--
Unigene30149_All	543	3.792	0.431267	-3.13631	Down	0.913151	hypothetical protein PRUPE_ppa006293mg [Prunus persica]	PREDICTED: Vitis vinifera uncharacterized LOC100267615, transcript variant 1 (LOC100267615), mRNA	--	--
Unigene47084_All	390	0	1.99683	2.11337	Up	0.800269	ribosomal protein L27	C.stellata mRNA for ribosomal protein L27	60S ribosomal protein L27 OS=Pyrobotrys stellata GN=RPL27 PE=2 SV=1	Ribosomal protein L14E/L6E/L27E
Unigene25142_All	663	2.1374	0.138033	-2.8104	Down	0.839413	--	--	--	--
CL9923.Contig1_All	1767	4.20137	14.7641	1.81316	Up	0.893814	PREDICTED: UDP-glucose flavonoid 3-O-glucosyltransferase 7-like [Vitis vinifera]	Crocus sativus mRNA for glucosyltransferase (UGT707B1 gene)	UDP-glucose flavonoid 3-O-glucosyltransferase 7 OS=Fragaria ananassa GN=GT7 PE=1 SV=1	--
Unigene25510_All	331	0.428333	31.2973	5.71701	Up	0.99253	--	--	--	--
CL6014.Contig3_All	219	4.78873	16.2688	1.76439	Up	0.891225	conserved hypothetical protein [Ricinus communis] >gi|223541532|gb|EEF43081.1| conserved hypothetical protein [Ricinus communis]	Vitis vinifera clone SS0AEB26YN08	Universal stress protein A-like protein OS=Arabidopsis thaliana GN=At3g01520 PE=1 SV=2	Universal stress protein UspA and related nucleotide-binding proteins
CL12540.Contig2_All	845	2.17173	7.3656	1.76196	Up	0.867022	PREDICTED: 40S ribosomal protein S11 [Vitis vinifera] >gi|296082102|emb|CBI21107.3| unnamed protein product [Vitis vinifera]	PREDICTED: Vitis vinifera 40S ribosomal protein S11-like (LOC100265421), mRNA	40S ribosomal protein S11 OS=Euphorbia esula GN=RPS11 PE=2 SV=1	Ribosomal protein S17
Unigene43053_All	549	0.423833	2.1924	2.37094	Up	0.820247	--	--	--	--
CL8224.Contig2_All	4351	4.8991	0.9508	-2.3653	Down	0.897831	Curved DNA-binding protein, putative [Ricinus communis] >gi|223540651|gb|EEF42214.1| Curved DNA-binding protein, putative [Ricinus communis]	PREDICTED: Cucumis sativus dnaJ homolog subfamily B member 4-like (LOC101205643), mRNA	DnaJ protein homolog OS=Cucumis sativus GN=DNAJ1 PE=2 SV=1	DnaJ-class molecular chaperone with C-terminal Zn finger domain
CL1491.Contig4_All	1634	16.9273	2.8934	-2.54852	Down	0.949337	RecName: Full=Chalcone synthase 2; AltName: Full=DcCHS2; AltName: Full=Naringenin-chalcone synthase 2 >gi|4127743|emb|CAA07245.1| carrot chalcone synthase 2 [Daucus carota]	Camellia salicifolia clone CsalA1 chalcone synthase (Chs2) gene, exon 2 and partial cds	Chalcone synthase 2 OS=Daucus carota GN=CHS2 PE=2 SV=1	Predicted naringenin-chalcone synthase
Unigene5837_All	684	1.61843	4.8678	1.58867	Up	0.82186	conserved hypothetical protein [Ricinus communis] >gi|223545967|gb|EEF47470.1| conserved hypothetical protein [Ricinus communis]	Linum usitatissimum clone LU0003G10 mRNA sequence	--	--
CL2572.Contig3_All	671	185.069	0.206333	-9.80887	Down	0.999351	putative RALF-like protein, partial [Primula vulgaris]	Primula vulgaris clone T14 putative RALF-like protein mRNA, partial cds	--	--
Unigene28135_All	266	0.691633	2.61553	1.91903	Up	0.805283	PREDICTED: pentatricopeptide repeat-containing protein At5g18390, mitochondrial [Vitis vinifera] >gi|296085168|emb|CBI28663.3| unnamed protein product [Vitis vinifera]	--	Pentatricopeptide repeat-containing protein At5g18390, mitochondrial OS=Arabidopsis thaliana GN=At5g18390 PE=2 SV=2	--
CL9339.Contig1_All	334	6.2208	1.8025	-1.7871	Down	0.861653	--	--	--	--
Unigene23223_All	484	2.97827	8.4626	1.50663	Up	0.830352	--	--	--	--
Unigene27905_All	522	1.33257	4.2556	1.67515	Up	0.829154	--	--	--	--
Unigene24834_All	249	2.9676	0.5519	-2.0461	Down	0.835364	--	--	--	--
CL9606.Contig1_All	1094	1.2975	11.2972	3.12215	Up	0.960194	TPA: hypothetical protein ZEAMMB73_987137 [Zea mays]	--	Chaperone protein dnaJ 11, chloroplastic OS=Arabidopsis thaliana GN=ATJ11 PE=1 SV=2	DnaJ-class molecular chaperone with C-terminal Zn finger domain
Unigene32431_All	513	2.73943	0.365267	-2.99206	Down	0.885954	PREDICTED: uncharacterized protein LOC100268048 [Vitis vinifera]	--	Proline-rich receptor-like protein kinase PERK2 OS=Arabidopsis thaliana GN=PERK2 PE=2 SV=3	PPE-repeat proteins
CL12501.Contig3_All	300	1.5734	5.4106	1.7819	Up	0.853393	--	--	--	--
CL1325.Contig3_All	2711	241.044	0.676933	-8.47606	Down	0.999555	PREDICTED: probable beta-D-xylosidase 5-like [Fragaria vesca subsp. vesca]	Arabidopsis lyrata subsp. lyrata beta-1,4-xylosidase, mRNA	Probable beta-D-xylosidase 5 OS=Arabidopsis thaliana GN=BXL5 PE=2 SV=2	Beta-glucosidase-related glycosidases
CL6583.Contig2_All	2070	2.86357	8.35033	1.54402	Up	0.839626	PREDICTED: putative pectinesterase/pectinesterase inhibitor 28-like [Vitis vinifera]	PREDICTED: Glycine max probable pectinesterase/pectinesterase inhibitor 21-like (LOC100810853), mRNA	Probable pectinesterase/pectinesterase inhibitor 21 OS=Arabidopsis thaliana GN=PME21 PE=2 SV=2	Pectin methylesterase
CL877.Contig7_All	1018	3.03027	7.82923	1.36943	Up	0.805391	PREDICTED: probable F-box protein At1g65740-like isoform 1 [Solanum lycopersicum]	--	F-box/kelch-repeat protein At1g57790 OS=Arabidopsis thaliana GN=At1g57790 PE=2 SV=1	--
Unigene16337_All	660	21.6171	8.31673	-1.37808	Down	0.836281	hypothetical protein MTR_5g018540 [Medicago truncatula] >gi|355513183|gb|AES94806.1| hypothetical protein MTR_5g018540 [Medicago truncatula]	--	--	--
Unigene40395_All	637	0	2.29683	2.30071	Up	0.832755	--	--	--	--
CL1461.Contig1_All	1045	1.17947	3.6415	1.6264	Up	0.805359	PREDICTED: uncharacterized protein LOC100267033 [Vitis vinifera]	Brassica rapa subsp. pekinensis clone KBrH011G10, complete sequence	Calmodulin-like protein 3 OS=Arabidopsis thaliana GN=CML3 PE=2 SV=1	Ca2+-binding protein (EF-Hand superfamily)
Unigene14390_All	589	0.834867	3.36703	2.01186	Up	0.8445	--	--	--	--
Unigene23615_All	2024	14.7035	5.93873	-1.30793	Down	0.815368	PREDICTED: sugar transport protein 8-like [Vitis vinifera]	PREDICTED: Solanum lycopersicum sugar transport protein 8-like (LOC101261239), mRNA	Sugar transport protein 8 OS=Arabidopsis thaliana GN=STP8 PE=2 SV=2	Permeases of the major facilitator superfamily
Unigene8709_All	274	0.258733	2.67803	2.65428	Up	0.86413	conserved hypothetical protein [Ricinus communis] >gi|223533340|gb|EEF35091.1| conserved hypothetical protein [Ricinus communis]	PREDICTED: Vitis vinifera UPF0361 protein C3orf37 homolog (LOC100248598), mRNA	--	--
CL1473.Contig9_All	576	2.19733	0.441	-2.3169	Down	0.8177	--	--	--	--
Unigene12416_All	3233	6.38003	1.64957	-1.95148	Down	0.880159	PREDICTED: lysophosphatidylcholine acyltransferase 2 [Vitis vinifera]	PREDICTED: Glycine max 1-acylglycerophosphocholine O-acyltransferase 1-like (LOC100818109), mRNA	Polygalacturonase inhibitor 1 OS=Arabidopsis thaliana GN=PGIP1 PE=2 SV=1	Leucine-rich repeat (LRR) protein
Unigene47460_All	312	0	3.99413	3.11352	Up	0.921748	--	--	--	--
CL3513.Contig1_All	818	0.0278333	2.61737	2.85738	Up	0.869813	putative ALA-interacting subunit 4 [Arabidopsis thaliana] >gi|374095366|sp|Q9SA35.2|ALIS4_ARATH RecName: Full=Putative ALA-interacting subunit 4; Short=AtALIS4 >gi|332191321|gb|AEE29442.1| putative ALA-interacting subunit 4 [Arabidopsis thaliana]	--	ALA-interacting subunit 5 OS=Arabidopsis thaliana GN=ALIS5 PE=1 SV=1	--
CL7501.Contig4_All	1068	3.11907	0.859667	-1.85927	Down	0.819498	PREDICTED: ABC transporter A family member 7-like [Cucumis sativus] >gi|449477292|ref|XP_004154983.1| PREDICTED: ABC transporter A family member 7-like [Cucumis sativus]	PREDICTED: Fragaria vesca subsp. vesca ABC transporter A family member 7-like (LOC101313213), mRNA	ABC transporter A family member 7 OS=Arabidopsis thaliana GN=ABCA7 PE=1 SV=2	ABC-type multidrug transport system, ATPase component
CL4994.Contig3_All	1169	8.6167	0.0205	-4.63363	Down	0.969526	predicted protein [Populus trichocarpa] >gi|222862228|gb|EEE99734.1| predicted protein [Populus trichocarpa]	Camellia japonica salicylic acid carboxyl methyltransferase (samt) mRNA, complete cds	Salicylate O-methyltransferase OS=Clarkia breweri GN=SAMT PE=1 SV=1	--
CL3038.Contig3_All	1346	7.2852	1.476	-2.30328	Down	0.913048	PREDICTED: GDSL esterase/lipase At5g14450-like [Vitis vinifera] >gi|296087668|emb|CBI34924.3| unnamed protein product [Vitis vinifera]	Picea glauca clone GQ03610_N04 mRNA sequence	GDSL esterase/lipase At3g26430 OS=Arabidopsis thaliana GN=At3g26430 PE=2 SV=1	Phospholipase/lecithinase/hemolysin
CL2072.Contig1_All	1046	12.4928	3.02883	-2.04426	Down	0.911516	PREDICTED: momilactone A synthase [Vitis vinifera]	PREDICTED: Vitis vinifera momilactone A synthase-like (LOC100243317), miscRNA	Short-chain dehydrogenase reductase 3b OS=Arabidopsis thaliana GN=SDR3b PE=2 SV=1	Dehydrogenases with different specificities (related to short-chain alcohol dehydrogenases)
Unigene30382_All	1003	6.4874	2.43807	-1.4119	Down	0.805197	PREDICTED: uncharacterized protein LOC101248673 [Solanum lycopersicum]	--	--	--
Unigene32447_All	494	2.36473	0.191933	-2.72123	Down	0.850579	--	--	--	--
CL3007.Contig1_All	1958	0.281867	2.07127	2.87743	Up	0.837133	PREDICTED: uncharacterized protein LOC100260911 isoform 2 [Vitis vinifera]	PREDICTED: Vitis vinifera uncharacterized LOC100260911, transcript variant 2 (LOC100260911), mRNA	--	--
Unigene35957_All	409	2.3813	0.4506	-2.40183	Down	0.835755	--	--	--	--
CL7893.Contig2_All	849	1.52977	0.0539	-2.94322	Down	0.804397	hypothetical protein VITISV_008789 [Vitis vinifera]	--	--	--
CL8215.Contig1_All	712	3.07923	0.5586	-2.46268	Down	0.86894	--	--	--	--
CL12129.Contig2_All	1478	1.82343	6.12983	1.74919	Up	0.857808	PREDICTED: uncharacterized protein LOC100260963 [Vitis vinifera] >gi|147857682|emb|CAN82883.1| hypothetical protein VITISV_008557 [Vitis vinifera]	--	--	--
CL1668.Contig1_All	1005	2.1162	0.344567	-2.61862	Down	0.828978	PREDICTED: uncharacterized protein LOC101218317 [Cucumis sativus] >gi|449510648|ref|XP_004163722.1| PREDICTED: uncharacterized protein LOC101224640 [Cucumis sativus]	--	--	--
Unigene17184_All	647	5.3393	0.9916	-2.20468	Down	0.890863	--	--	--	--
CL861.Contig5_All	261	3.83847	0.969833	-1.81725	Down	0.838498	--	Populus EST from severe drought-stressed opposite wood	--	--
Unigene17040_All	314	5.45317	1.63113	-1.74122	Down	0.850761	--	--	--	--
Unigene26911_All	1728	25.1916	75.284	1.5794	Up	0.883686	high affinity ammonium transporter [Lotus japonicus]	Populus trichocarpa ammonium transporter (PtrAMT1-1), mRNA	Ammonium transporter 1 member 4 OS=Arabidopsis thaliana GN=AMT1-4 PE=1 SV=1	Ammonia permease
CL7653.Contig4_All	445	2.82743	0.2617	-2.72257	Down	0.872671	--	--	--	--
Unigene31847_All	820	0.0293333	4.17847	3.63699	Up	0.933821	conserved hypothetical protein [Ricinus communis] >gi|223539162|gb|EEF40757.1| conserved hypothetical protein [Ricinus communis]	--	--	--
Unigene39010_All	476	13.3337	4.0047	-1.73531	Down	0.884976	--	--	--	--
CL8593.Contig2_All	1197	47.2097	18.3765	-1.36122	Down	0.843125	phi-1 [Nicotiana tabacum]	PREDICTED: Glycine max uncharacterized protein LOC100810910 (LOC100810910), mRNA	--	--
CL8752.Contig2_All	359	0.5795	2.4366	2.16744	Up	0.830347	--	--	--	--
Unigene11825_All	1047	4.32017	1.16587	-1.88968	Down	0.849642	RecName: Full=Nectarin-1; AltName: Full=Superoxide dismutase [Mn]; Flags: Precursor >gi|15341550|gb|AAK95664.1|AF411917_1 nectarin I [Nicotiana langsdorffii x Nicotiana sanderae]	Nicotiana langsdorffii x Nicotiana sanderae nectarin I (NecI) mRNA, complete cds	Nectarin-1 OS=Nicotiana langsdorffii x Nicotiana sanderae GN=NECI PE=1 SV=1	Thermophilic glucose-6-phosphate isomerase and related metalloenzymes
CL10521.Contig2_All	500	59.9623	18.6238	-1.68691	Down	0.900314	Low temperature and salt responsive protein [Arabidopsis thaliana] >gi|16974383|gb|AAL31117.1| At2g38901/At2g38901 [Arabidopsis thaliana] >gi|20197443|gb|AAM15078.1| Expressed protein [Arabidopsis thaliana] >gi|330254516|gb|AEC09610.1| Low temperature and salt responsive protein [Arabidopsis thaliana]	Populus trichocarpa stress-induced hydrophobic peptide, mRNA	Low temperature-induced protein lt101.2 OS=Hordeum vulgare GN=LT101.2 PE=2 SV=1	Uncharacterized homolog of Blt101
CL4043.Contig1_All	1640	5.676	1.56313	-1.86043	Down	0.862813	hypothetical protein OsI_13203 [Oryza sativa Indica Group]	--	Phosphatidylinositol 4-phosphate 5-kinase 9 OS=Arabidopsis thaliana GN=PIP5K9 PE=1 SV=2	Phosphatidylinositol-4-phosphate 5-kinase
Unigene27856_All	626	1.90207	0.111367	-4.09418	Down	0.849615	--	--	--	--
CL2431.Contig3_All	425	11.1412	2.6289	-2.08337	Down	0.913672	conserved hypothetical protein [Ricinus communis] >gi|223544834|gb|EEF46349.1| conserved hypothetical protein [Ricinus communis]	--	--	--
Unigene39105_All	218	62.2977	21.5668	-1.53037	Down	0.875414	--	--	--	--
CL6760.Contig3_All	1229	1.475	4.2932	1.54134	Up	0.804228	PREDICTED: uncharacterized protein LOC101264134, partial [Solanum lycopersicum]	Arabidopsis thaliana chromosome 3, complete sequence	LOB domain-containing protein 22 OS=Arabidopsis thaliana GN=LBD22 PE=2 SV=1	--
CL6442.Contig1_All	1160	3.24693	9.193	1.50146	Up	0.832572	hypothetical protein VITISV_006167 [Vitis vinifera]	PREDICTED: Vitis vinifera uncharacterized LOC100262014 (LOC100262014), mRNA	--	--
Unigene2800_All	322	0.285467	2.40367	2.41042	Up	0.837301	--	--	--	--
CL2938.Contig5_All	212	3.22113	0.107733	-3.01056	Down	0.904851	unnamed protein product [Thellungiella halophila]	Carica papaya eukaryotic translation initiation factor 4e (eIF4E) mRNA, complete cds	Eukaryotic translation initiation factor 4E-1 OS=Arabidopsis thaliana GN=EIF4E1 PE=1 SV=1	Translation initiation factor 4E (eIF-4E)
Unigene6492_All	203	3.11723	0.574767	-2.07188	Down	0.844079	--	--	--	--
CL6323.Contig2_All	844	5.44253	1.03163	-2.39935	Down	0.906921	PREDICTED: wound-induced protein WIN2 [Vitis vinifera]	Vitis pseudoreticulata pathogenesis-related protein 4 mRNA, complete cds	Pro-hevein OS=Hevea brasiliensis GN=HEV1 PE=1 SV=2	--
Unigene36347_All	262	0	2.22303	2.15253	Up	0.806878	--	--	--	--
CL3550.Contig2_All	562	3.23817	1.02927	-1.65356	Down	0.802027	PREDICTED: disease resistance protein RPM1-like [Vitis vinifera]	--	Disease resistance protein RPM1 OS=Arabidopsis thaliana GN=RPM1 PE=1 SV=1	--
Unigene16411_All	453	34.0729	4.30113	-2.98583	Down	0.973661	PREDICTED: uncharacterized protein LOC101260427 [Solanum lycopersicum]	PREDICTED: Glycine max uncharacterized protein LOC100791695 (LOC100791695), mRNA	--	--
CL8881.Contig1_All	489	15.9414	77.2842	2.27739	Up	0.949744	--	Primula vulgaris Def-like protein (Def) gene, complete cds	--	--
Unigene45104_All	303	2.0293	0	-2.13486	Down	0.804534	--	--	--	--
CL9131.Contig2_All	1857	10.8748	4.20207	-1.37182	Down	0.817791	PREDICTED: uncharacterized protein LOC100251040 isoform 1 [Vitis vinifera] >gi|359477588|ref|XP_003632000.1| PREDICTED: uncharacterized protein LOC100251040 isoform 2 [Vitis vinifera]	PREDICTED: Vitis vinifera uncharacterized LOC100245954, transcript variant 1 (LOC100245954), mRNA	--	--
CL10410.Contig1_All	290	2.08213	0.0787667	-2.337	Down	0.810497	--	--	--	--
Unigene25647_All	725	0.290933	2.3053	2.98619	Up	0.85723	PREDICTED: peptidyl-prolyl cis-trans isomerase CYP37, chloroplastic-like [Fragaria vesca subsp. vesca]	--	Peptidyl-prolyl cis-trans isomerase CYP37, chloroplastic OS=Arabidopsis thaliana GN=CYP37 PE=1 SV=3	--
Unigene26589_All	571	3.78517	0.5641	-2.74633	Down	0.900892	LE25 protein [Solanum tuberosum]	--	11 kDa late embryogenesis abundant protein OS=Helianthus annuus PE=2 SV=1	--
Unigene42822_All	301	14.3619	3.94627	-1.86369	Down	0.89619	--	--	--	--
CL12852.Contig1_All	386	3.9647	1.20193	-1.72185	Down	0.826952	PREDICTED: purple acid phosphatase 2 [Solanum lycopersicum]	Nicotiana tabacum PAP mRNA for purple acid phosphatase, complete cds, isolate:NtPAP12	Purple acid phosphatase OS=Glycine max GN=PAP PE=1 SV=2	--
Unigene27190_All	295	65.6521	507.582	2.95073	Up	0.980154	--	Vitis vinifera clone SS0AFA11YJ02 >gi|349716037|emb|FQ392044.1| Vitis vinifera clone SS0AFA7YM05	--	--
CL9234.Contig1_All	1259	1.928	0.351233	-2.4566	Down	0.804742	hypothetical protein PRUPE_ppa017741mg [Prunus persica]	Solanum lycopersicum chromosome 2 clone C02HBa0194N24, complete sequence	--	--
CL219.Contig12_All	1379	0.154833	2.52143	2.97135	Up	0.869246	PREDICTED: clathrin heavy chain 1-like [Glycine max]	PREDICTED: Glycine max clathrin heavy chain 1-like (LOC100786617), mRNA	Clathrin heavy chain 2 OS=Arabidopsis thaliana GN=CHC2 PE=1 SV=1	--
CL8401.Contig1_All	411	1.23287	4.16017	1.75462	Up	0.834864	PREDICTED: ubiquitin-conjugating enzyme E2 5-like isoform 1 [Vitis vinifera] >gi|359491603|ref|XP_003634294.1| PREDICTED: ubiquitin-conjugating enzyme E2 5-like isoform 2 [Vitis vinifera] >gi|297733817|emb|CBI15064.3| unnamed protein product [Vitis vinifera]	PREDICTED: Glycine max ubiquitin-conjugating enzyme E2 5-like, transcript variant 2 (LOC100790685), mRNA	Ubiquitin-conjugating enzyme E2 4 OS=Arabidopsis thaliana GN=UBC4 PE=2 SV=2	Ubiquitin-protein ligase
Unigene42508_All	494	0.0953667	3.6022	3.78106	Up	0.920848	--	--	--	--
Unigene23094_All	766	2.00933	7.5432	1.90846	Up	0.880092	conserved hypothetical protein [Ricinus communis] >gi|223536343|gb|EEF37993.1| conserved hypothetical protein [Ricinus communis]	PREDICTED: Vitis vinifera phosphoenolpyruvate carboxylase 4-like (LOC100247335), mRNA	Phosphoenolpyruvate carboxylase 4 OS=Arabidopsis thaliana GN=PPC4 PE=2 SV=1	Phosphoenolpyruvate carboxylase
CL7768.Contig2_All	553	6.25483	2.35547	-1.40896	Down	0.803319	--	--	--	--
Unigene17509_All	395	9.4276	1.8897	-2.31873	Down	0.923483	--	--	--	--
Unigene39845_All	424	3.71087	0.925167	-2.00397	Down	0.852616	--	--	--	--
CL1442.Contig1_All	261	3.40463	0.7024	-1.7858	Down	0.825867	hypothetical protein PRUPE_ppa014807mg, partial [Prunus persica]	--	--	--
Unigene30344_All	1487	7.02333	2.00987	-1.80506	Down	0.869821	PREDICTED: palmitoyl-acyl carrier protein thioesterase, chloroplastic-like [Cucumis sativus] >gi|449519404|ref|XP_004166725.1| PREDICTED: palmitoyl-acyl carrier protein thioesterase, chloroplastic-like [Cucumis sativus]	--	Palmitoyl-acyl carrier protein thioesterase, chloroplastic OS=Arabidopsis thaliana GN=FATB PE=1 SV=1	Acyl-ACP thioesterase
CL8842.Contig1_All	939	5.66143	1.50217	-1.91412	Down	0.866846	TPA: putative cyclin-like F-box domain family protein [Zea mays]	--	--	--
Unigene11496_All	1265	3.55933	0.961767	-1.88785	Down	0.835036	--	--	--	--
Unigene46437_All	380	0.309767	2.88983	2.60064	Up	0.870273	--	--	--	--
Unigene26038_All	442	4.90513	0.2096	-4.54858	Down	0.946122	PREDICTED: auxin-induced protein 15A-like [Solanum lycopersicum]	--	Auxin-induced protein 10A5 OS=Glycine max PE=2 SV=1	--
CL832.Contig10_All	2124	0.767133	8.0745	3.39582	Up	0.956171	polyol transporter [Camellia sinensis]	PREDICTED: Fragaria vesca subsp. vesca polyol transporter 5-like (LOC101302071), mRNA	Polyol transporter 5 OS=Arabidopsis thaliana GN=PLT5 PE=1 SV=2	Permeases of the major facilitator superfamily
Unigene15570_All	444	1.87007	5.8491	1.64512	Up	0.843932	--	PREDICTED: Glycine max protein IN2-1 homolog B-like (LOC100775492), mRNA	--	--
CL12081.Contig1_All	872	2.64117	0.433467	-2.60718	Down	0.860509	unnamed protein product [Vitis vinifera]	Rosa hybrid cultivar dehydration-responsive element-binding protein 1B mRNA, complete cds	Dehydration-responsive element-binding protein 1E OS=Arabidopsis thaliana GN=DREB1E PE=2 SV=1	--
CL8804.Contig1_All	792	4.33117	0.651967	-2.73189	Down	0.908485	--	--	--	--
CL1843.Contig1_All	1068	0.0225333	3.59317	3.46384	Up	0.922198	hypothetical protein PRUPE_ppa014563mg [Prunus persica]	--	Major pollen allergen Car b 1 isoform 2 OS=Carpinus betulus PE=1 SV=2	--
CL2891.Contig1_All	888	7.92857	0.1582	-5.64724	Down	0.968119	hypothetical protein PRUPE_ppa004524mg [Prunus persica]	Medicago truncatula chromosome 2 BAC clone mth2-28e11, complete sequence	--	--
CL7886.Contig14_All	859	9.30487	3.7633	-1.30599	Down	0.801172	--	--	--	--
Unigene19280_All	2120	14.0963	4.6747	-1.59237	Down	0.865186	PREDICTED: uncharacterized protein LOC100248374 [Vitis vinifera]	PREDICTED: Cucumis sativus uncharacterized LOC101205924 (LOC101205924), mRNA >gi|449512825|ref|XM_004164103.1| PREDICTED: Cucumis sativus uncharacterized LOC101205924 (LOC101205924), mRNA	--	--
Unigene26713_All	2182	8.61547	20.0843	1.22106	Up	0.802853	Na+/H+ antiporter [Cicer arietinum]	Citrus x paradisi sodium/proton exchanger mRNA, complete cds	Sodium/hydrogen exchanger 2 OS=Arabidopsis thaliana GN=NHX2 PE=1 SV=2	NhaP-type Na+/H+ and K+/H+ antiporters
CL7728.Contig1_All	2365	17.257	49.1926	1.51126	Up	0.865052	PREDICTED: probable metal-nicotianamine transporter YSL7-like [Solanum lycopersicum]	PREDICTED: Solanum lycopersicum probable metal-nicotianamine transporter YSL7-like (LOC101250365), mRNA	Probable metal-nicotianamine transporter YSL7 OS=Arabidopsis thaliana GN=YSL7 PE=2 SV=1	Predicted membrane protein
CL45.Contig1_All	1208	2.19573	0.3437	-2.67548	Down	0.837954	--	--	--	--
Unigene42621_All	538	3.92323	1.28747	-1.60751	Down	0.81024	hypothetical protein PRUPE_ppa003639mg [Prunus persica]	PREDICTED: Glycine max probable pectinesterase/pectinesterase inhibitor 25-like (LOC100776781), partial mRNA	Probable pectinesterase/pectinesterase inhibitor 7 OS=Arabidopsis thaliana GN=PME7 PE=2 SV=1	Pectin methylesterase
Unigene36256_All	290	2.51647	0	-2.42392	Down	0.852532	--	--	--	--
CL7346.Contig2_All	282	0.582967	3.34883	2.1594	Up	0.856684	--	--	--	--
Unigene24162_All	452	0.5164	4.00547	2.95541	Up	0.912147	--	--	--	--
Unigene35656_All	214	0.2188	8.04747	4.41343	Up	0.966726	--	--	--	--
Unigene25733_All	519	0.0882667	2.0697	3.13296	Up	0.857203	--	--	--	--
CL7653.Contig2_All	479	3.27877	0.245633	-3.73857	Down	0.912871	--	--	--	--
CL9138.Contig3_All	665	1.0397	3.42457	1.71975	Up	0.814591	--	Arabidopsis lyrata subsp. lyrata AtMYB47, mRNA	--	--
CL9371.Contig3_All	286	6.96157	0	-3.79941	Down	0.956394	--	--	--	--
Unigene3562_All	291	2.54083	0.478933	-2.4074	Down	0.845082	--	--	--	--
Unigene15304_All	947	4.45203	1.20913	-1.88049	Down	0.85054	photosystem I P700 chlorophyll a apoprotein A2 (chloroplast) [Camellia sinensis] >gi|430728271|gb|AGA55595.1| photosystem I P700 chlorophyll a apoprotein A2 (chloroplast) [Camellia sinensis]	Ardisia polysticta chloroplast, complete genome	Photosystem I P700 chlorophyll a apoprotein A2 OS=Scenedesmus obliquus GN=psaB PE=3 SV=1	--
CL1451.Contig2_All	746	0.189067	1.65417	3.26763	Up	0.826653	--	Prunus persica clone JGIBIXB-13K9, complete sequence	--	--
Unigene41449_All	1071	52.0679	2.00193	-4.70093	Down	0.994847	salt responsive protein 2 [Solanum lycopersicum] >gi|195549553|gb|ACG50004.1| salt responsive protein 2 [Solanum lycopersicum]	Arabidopsis thaliana chromosome 4, complete sequence	--	--
Unigene27049_All	832	115.37	36.1221	-1.67531	Down	0.902696	uncharacterized protein LOC100526995 [Glycine max]	--	--	--
Unigene24024_All	527	5.12553	1.17923	-2.11985	Down	0.884753	--	--	--	--
Unigene38801_All	279	12.948	4.64907	-1.47771	Down	0.839586	--	--	--	--
Unigene43649_All	505	0.8182	5.28047	2.69014	Up	0.918555	--	--	--	--
Unigene37512_All	1323	11.1182	3.9532	-1.49183	Down	0.83589	--	--	--	--
Unigene34360_All	2140	9.10767	0.464633	-4.29292	Down	0.969181	PREDICTED: uncharacterized protein LOC100248374 [Vitis vinifera]	--	--	--
CL3294.Contig2_All	1186	4.89187	0.5633	-3.11841	Down	0.928895	Cucumber peeling cupredoxin, putative [Ricinus communis] >gi|223533457|gb|EEF35205.1| Cucumber peeling cupredoxin, putative [Ricinus communis]	--	Early nodulin-like protein 2 OS=Arabidopsis thaliana GN=At4g27520 PE=1 SV=1	Uncharacterized protein conserved in bacteria
Unigene5957_All	1589	3.4629	9.82527	1.50452	Up	0.834937	PREDICTED: probable serine/threonine-protein kinase DDB_G0291350 isoform 1 [Vitis vinifera] >gi|297734124|emb|CBI15371.3| unnamed protein product [Vitis vinifera]	PREDICTED: Vitis vinifera probable serine/threonine-protein kinase DDB_G0291350-like, transcript variant 1 (LOC100254141), mRNA	CBL-interacting protein kinase 26 OS=Oryza sativa subsp. japonica GN=CIPK26 PE=2 SV=1	Serine/threonine protein kinase
Unigene20862_All	737	1.056	6.1166	2.53412	Up	0.918763	--	--	--	--
Unigene11170_All	433	0.695733	2.96747	2.09263	Up	0.840825	--	--	--	--
CL2263.Contig2_All	1056	0.654167	3.5297	2.43182	Up	0.880212	PREDICTED: peptidyl-prolyl cis-trans isomerase FKBP53-like [Cucumis sativus]	--	Peptidyl-prolyl cis-trans isomerase FKBP43 OS=Arabidopsis thaliana GN=FKBP43 PE=2 SV=1	FKBP-type peptidyl-prolyl cis-trans isomerases 1
Unigene41673_All	1742	18.0875	7.66007	-1.23956	Down	0.805767	PREDICTED: ethylene-responsive transcription factor CRF4 [Vitis vinifera] >gi|147838098|emb|CAN74147.1| hypothetical protein VITISV_018946 [Vitis vinifera]	PREDICTED: Glycine max ethylene-responsive transcription factor CRF2-like (LOC100813992), mRNA	Ethylene-responsive transcription factor CRF4 OS=Arabidopsis thaliana GN=CRF4 PE=1 SV=2	--
CL9173.Contig2_All	1165	2.8207	0.7983	-1.82105	Down	0.805731	hypothetical protein VITISV_036640 [Vitis vinifera]	PREDICTED: Glycine max uncharacterized protein LOC100782365 (LOC100782365), mRNA	Probable xyloglucan endotransglucosylase/hydrolase protein 23 OS=Arabidopsis thaliana GN=XTH23 PE=2 SV=1	Beta-glucanase/Beta-glucan synthetase
Unigene20660_All	553	0.5049	2.68357	2.41008	Up	0.852336	--	--	--	--
CL5848.Contig2_All	874	13.1951	4.7997	-1.45899	Down	0.837548	--	--	--	--
Unigene39067_All	370	2.06177	0.3121	-2.7238	Down	0.829498	hypothetical protein VITISV_002984 [Vitis vinifera]	--	--	--
Unigene271_All	984	3.80287	12.2146	1.68344	Up	0.877213	hypothetical protein MTR_3g005930 [Medicago truncatula] >gi|355487119|gb|AES68322.1| hypothetical protein MTR_3g005930 [Medicago truncatula]	--	Glycine-rich cell wall structural protein 1 OS=Petunia hybrida GN=GRP-1 PE=1 SV=1	RTX toxins and related Ca2+-binding proteins
Unigene18875_All	1285	1.88667	0.3043	-2.63227	Down	0.809844	tau class glutathione transferase GSTU52 [Populus trichocarpa]	Populus trichocarpa tau class glutathione transferase GSTU52 mRNA, complete cds	Glutathione transferase GST 23 OS=Zea mays PE=2 SV=1	Glutathione S-transferase
CL7765.Contig3_All	1974	2.6184	6.96487	1.41141	Up	0.808632	hypothetical protein PRUPE_ppa022373mg, partial [Prunus persica]	Vitis vinifera contig VV78X039974.3, whole genome shotgun sequence	Putative AC transposase OS=Zea mays PE=2 SV=2	--
Unigene23399_All	796	46.5015	5.97363	-2.9606	Down	0.975246	predicted protein [Populus trichocarpa] >gi|222866597|gb|EEF03728.1| predicted protein [Populus trichocarpa]	--	--	--
CL3737.Contig3_All	569	20.0707	64.6617	1.68782	Up	0.900765	--	--	--	--
Unigene22799_All	1477	3.7798	14.2422	1.91379	Up	0.899801	NADH dehydrogenase subunit 6 [Brassica napus] >gi|37591109|dbj|BAC98911.1| NADH dehydrogenase subunit 6 [Brassica napus]	Carica papaya mitochondrion, complete genome	NADH-ubiquinone oxidoreductase chain 6 OS=Arabidopsis thaliana GN=ND6 PE=2 SV=1	NADH:ubiquinone oxidoreductase subunit 6 (chain J)
Unigene3085_All	260	3.04553	0.804767	-1.92005	Down	0.823179	--	--	--	--
Unigene13314_All	565	3.14537	0.450933	-2.80224	Down	0.887168	--	--	--	--
Unigene11351_All	806	0.858533	3.98067	2.21306	Up	0.87295	--	--	--	--
CL8010.Contig1_All	708	52.9996	15.35	-1.78774	Down	0.908053	unknown [Lotus japonicus]	--	--	--
Unigene42781_All	572	3.33417	0.9298	-1.84233	Down	0.824678	--	--	--	--
Unigene14569_All	229	2.11133	0.4091	-2.36763	Down	0.81395	--	--	--	--
CL2103.Contig2_All	373	0.129033	2.27083	2.29611	Up	0.821123	--	--	--	--
CL11452.Contig1_All	673	3.6821	0.763	-2.27077	Down	0.873138	--	--	--	--
CL7413.Contig3_All	1000	8.273	2.00287	-2.04634	Down	0.899476	hypothetical protein PRUPE_ppa016549mg [Prunus persica]	--	PRA1 family protein G2 OS=Arabidopsis thaliana GN=PRA1G2 PE=2 SV=1	--
Unigene17059_All	314	1.99317	9.57297	2.2639	Up	0.920853	--	--	--	--
CL9074.Contig3_All	2503	2.7249	0.305467	-3.15712	Down	0.884	PREDICTED: uncharacterized protein LOC100264112 [Vitis vinifera]	Vitis vinifera contig VV78X245184.13, whole genome shotgun sequence	--	Periplasmic component of the Tol biopolymer transport system
Unigene36765_All	247	0.3698	2.8119	2.38998	Up	0.856479	--	--	--	--
CL9552.Contig1_All	535	1.99227	0.217967	-3.19223	Down	0.840162	--	--	--	--
Unigene11118_All	1306	15.9974	1.77583	-3.17127	Down	0.9684	--	Vitis vinifera, whole genome shotgun sequence, contig VV78X221316.24, clone ENTAV 115	--	--
Unigene43417_All	437	3.18313	0.9549	-1.73703	Down	0.811109	--	--	--	--
CL7289.Contig3_All	461	17.252	5.06573	-1.76792	Down	0.892987	--	--	--	--
CL2788.Contig1_All	2043	95.8574	5.07967	-4.23808	Down	0.995408	sugar transporter, putative [Ricinus communis] >gi|223540391|gb|EEF41961.1| sugar transporter, putative [Ricinus communis]	Oryza sativa (indica cultivar-group) cDNA clone:OSIGCSA020N13, full insert sequence	Sugar transport protein 10 OS=Arabidopsis thaliana GN=STP10 PE=2 SV=1	Permeases of the major facilitator superfamily
Unigene27739_All	206	27.5114	11.26	-1.28883	Down	0.823562	--	--	--	--
CL6001.Contig2_All	332	0.0694333	8.05193	4.35088	Up	0.966499	unnamed protein product [Vitis vinifera]	PREDICTED: Vitis vinifera uncharacterized LOC100267522 (LOC100267522), mRNA	--	--
CL3152.Contig3_All	1312	0.9232	3.3979	1.87993	Up	0.829699	predicted protein [Populus trichocarpa] >gi|222836531|gb|EEE74938.1| predicted protein [Populus trichocarpa]	PREDICTED: Cucumis sativus probable 2-oxoglutarate/Fe(II)-dependent dioxygenase-like (LOC101225044), partial mRNA	Probable 2-oxoglutarate/Fe(II)-dependent dioxygenase OS=Papaver somniferum GN=DIOX2 PE=2 SV=1	Isopenicillin N synthase and related dioxygenases
CL1515.Contig1_All	756	2.1253	0.334033	-2.6696	Down	0.832544	PREDICTED: uncharacterized protein LOC100265752 [Vitis vinifera] >gi|297740690|emb|CBI30872.3| unnamed protein product [Vitis vinifera]	--	--	--
Unigene46270_All	254	0	3.32943	2.80575	Up	0.897227	--	--	--	--
Unigene23331_All	661	9.27473	1.89307	-2.29258	Down	0.920716	--	--	--	--
CL11216.Contig2_All	1083	0.599967	2.64717	2.14149	Up	0.831069	PREDICTED: uncharacterized protein LOC101265031 [Solanum lycopersicum]	Vitis vinifera contig VV78X276440.12, whole genome shotgun sequence	--	--
Unigene31874_All	922	4.44117	1.02913	-2.10951	Down	0.875551	--	--	--	--
Unigene27935_All	810	0.0581667	1.54033	2.92454	Up	0.803861	ATP binding protein, putative [Ricinus communis] >gi|223537162|gb|EEF38795.1| ATP binding protein, putative [Ricinus communis]	--	Mitogen-activated protein kinase kinase kinase 3 OS=Arabidopsis thaliana GN=ANP3 PE=1 SV=1	Serine/threonine protein kinase
Unigene24475_All	698	3.84847	1.26977	-1.59972	Down	0.808035	--	--	--	--
Unigene17752_All	532	0.1308	4.79233	4.00993	Up	0.941557	predicted protein [Populus trichocarpa] >gi|222848591|gb|EEE86138.1| predicted protein [Populus trichocarpa]	--	--	--
Unigene35953_All	262	0.358533	2.40197	2.74404	Up	0.853973	RecName: Full=NADH-ubiquinone oxidoreductase chain 5; AltName: Full=NADH dehydrogenase subunit 5 >gi|7596997|gb|AAA32142.2| NADH dehydrogenase subunit 5 [Triticum aestivum]	Citrus limon NADH dehydrogenase subunit 5 (nad5) gene, partial cds; mitochondrial	NADH-ubiquinone oxidoreductase chain 5 OS=Triticum aestivum GN=ND5 PE=3 SV=1	NADH:ubiquinone oxidoreductase subunit 5 (chain L)/Multisubunit Na+/H+ antiporter, MnhA subunit
CL7732.Contig1_All	620	13.5327	34.3332	1.34316	Up	0.836716	--	--	--	--
CL7139.Contig1_All	523	0.217633	2.23923	2.12654	Up	0.817111	--	--	--	--
Unigene44576_All	239	2.1497	0.0958667	-2.32441	Down	0.814072	--	--	--	--
Unigene23091_All	1340	15.5417	2.3364	-2.73378	Down	0.95496	PREDICTED: chitotriosidase-1-like [Solanum lycopersicum]	--	--	Chitinase
Unigene24824_All	464	1.99747	0.3028	-2.72173	Down	0.823761	--	--	--	--
CL11533.Contig2_All	656	7.08323	16.6128	1.22981	Up	0.80086	PREDICTED: arabinogalactan peptide 22 [Vitis vinifera] >gi|147854885|emb|CAN82800.1| hypothetical protein VITISV_022699 [Vitis vinifera] >gi|297738720|emb|CBI27965.3| unnamed protein product [Vitis vinifera]	Arabidopsis lyrata subsp. lyrata AGP22/ATAGP22, mRNA	Arabinogalactan peptide 20 OS=Arabidopsis thaliana GN=AGP20 PE=3 SV=1	--
CL8307.Contig1_All	950	103.354	16.2249	-2.67131	Down	0.969687	S-like ribonuclease [Dionaea muscipula]	--	Ribonuclease 1 OS=Arabidopsis thaliana GN=RNS1 PE=1 SV=1	--
Unigene21973_All	239	2.51613	0.196133	-2.79396	Down	0.862064	--	--	--	--
CL8537.Contig1_All	314	4.50717	12.4627	1.46733	Up	0.836694	--	--	--	--
Unigene6630_All	1420	12.4693	38.3009	1.619	Up	0.884891	uncharacterized protein [Arabidopsis thaliana] >gi|332643968|gb|AEE77489.1| uncharacterized protein [Arabidopsis thaliana]	--	--	--
CL3092.Contig1_All	1511	0.152767	1.72607	3.49809	Up	0.821908	hypothetical protein PRUPE_ppa007382mg [Prunus persica]	--	Feruloyl CoA ortho-hydroxylase 1 OS=Arabidopsis thaliana GN=F6'H1 PE=1 SV=1	Isopenicillin N synthase and related dioxygenases
Unigene39566_All	874	0	2.65213	2.49508	Up	0.861585	--	--	--	--
Unigene38803_All	743	0.8057	3.20903	1.99382	Up	0.837254	--	--	--	--
Unigene17864_All	254	0.7437	2.93313	1.97965	Up	0.827497	--	--	--	--
Unigene24460_All	459	0	7.98847	3.99792	Up	0.96337	--	--	--	--
Unigene39857_All	724	10.6626	0.190967	-5.82547	Down	0.976754	PREDICTED: protease 2-like isoform 1 [Vitis vinifera]	TSA: Camelina sativa comp63209_c0_seq3 transcribed RNA sequence	--	Protease II
Unigene12381_All	247	13.1992	4.9779	-1.40684	Down	0.831727	--	--	--	--
Unigene43087_All	626	4.32467	1.41187	-1.61499	Down	0.817598	PREDICTED: U-box domain-containing protein 9-like [Cucumis sativus]	--	U-box domain-containing protein 12 OS=Oryza sativa subsp. japonica GN=PUB12 PE=2 SV=1	--
Unigene21926_All	305	2.52727	0.6146	-2.03986	Down	0.815415	--	--	--	--
CL2581.Contig3_All	2046	12.9489	34.3409	1.4071	Up	0.84894	PREDICTED: probable pectate lyase P59-like [Vitis vinifera]	PREDICTED: Glycine max probable pectate lyase 3-like (LOC100810857), mRNA	Probable pectate lyase 19 OS=Arabidopsis thaliana GN=At5g15110 PE=2 SV=1	Pectate lyase
Unigene24517_All	628	22.1078	0.0363667	-5.90206	Down	0.98896	--	--	--	--
Unigene5977_All	294	0.468433	2.4113	2.02118	Up	0.816946	--	--	--	--
Unigene30252_All	1355	3.58	1.14777	-1.64113	Down	0.804852	PREDICTED: probable serine/threonine-protein kinase Cx32, chloroplastic-like isoform 2 [Vitis vinifera]	PREDICTED: Vitis vinifera probable serine/threonine-protein kinase Cx32, chloroplastic-like, transcript variant 2 (LOC100255530), mRNA	Probable serine/threonine-protein kinase Cx32, chloroplastic OS=Arabidopsis thaliana GN=At4g35600 PE=1 SV=2	Serine/threonine protein kinase
Unigene2235_All	782	0.269767	1.69603	2.78761	Up	0.814715	TdcA1-ORF1-ORF2 [Daucus carota]	--	--	--
CL6678.Contig2_All	568	0.4061	2.30057	2.50208	Up	0.834561	--	--	--	--
CL8610.Contig1_All	696	0.169967	2.07683	2.62514	Up	0.826372	--	--	--	--
CL6530.Contig4_All	1856	0.926833	5.04767	2.44523	Up	0.904515	hypothetical protein VITISV_039631 [Vitis vinifera]	--	Protein CHUP1, chloroplastic OS=Arabidopsis thaliana GN=CHUP1 PE=1 SV=1	Chromosome segregation ATPases
Unigene34262_All	882	23.2185	4.04373	-2.52152	Down	0.953456	PREDICTED: uncharacterized protein At1g76070-like [Glycine max]	PREDICTED: Glycine max uncharacterized protein LOC100794321 (LOC100794321), mRNA	Uncharacterized protein At1g76070 OS=Arabidopsis thaliana GN=At1g76070 PE=1 SV=1	--
Unigene38445_All	992	24.9926	10.1304	-1.30281	Down	0.824911	ethylene response factor 11 [Actinidia deliciosa]	Capsicum annuum ethylene responsive element binding protein C4 mRNA, complete cds	Ethylene-responsive transcription factor 5 OS=Nicotiana tabacum GN=ERF5 PE=2 SV=1	--
CL5522.Contig1_All	381	2.03207	6.42487	1.58394	Up	0.83622	PREDICTED: cysteine proteinase RD21a-like [Vitis vinifera]	--	Cysteine proteinase RD21a OS=Arabidopsis thaliana GN=RD21A PE=1 SV=1	--
Unigene44356_All	220	2.24833	0.208	-2.58518	Down	0.836949	hypothetical protein PRUPE_ppa006594mg [Prunus persica]	--	--	--
CL9142.Contig2_All	479	10.0644	3.82407	-1.39608	Down	0.822266	PREDICTED: uncharacterized protein LOC100261290 [Vitis vinifera]	PREDICTED: Vitis vinifera uncharacterized LOC100261290 (LOC100261290), mRNA	--	--
Unigene6928_All	1195	5.703	2.06703	-1.46416	Down	0.804552	--	--	--	--
CL10143.Contig3_All	2130	3.48747	9.79547	1.48993	Up	0.831701	PREDICTED: cationic amino acid transporter 1-like [Solanum lycopersicum]	PREDICTED: Solanum lycopersicum cationic amino acid transporter 1-like (LOC101253448), mRNA	Cationic amino acid transporter 1 OS=Arabidopsis thaliana GN=CAT1 PE=1 SV=1	Amino acid transporters
Unigene8397_All	2546	2.24997	0.489867	-2.19944	Down	0.8116	predicted protein [Populus trichocarpa] >gi|222855818|gb|EEE93365.1| predicted protein [Populus trichocarpa]	PREDICTED: Fragaria vesca subsp. vesca vignain-like (LOC101297289), mRNA	Thiol protease SEN102 OS=Hemerocallis sp. GN=SEN102 PE=2 SV=1	Cysteine protease
Unigene24450_All	227	5.8379	1.74657	-1.74093	Down	0.854385	--	--	Uridine kinase-like protein 1, chloroplastic OS=Arabidopsis thaliana GN=UKL1 PE=1 SV=1	--
CL8881.Contig2_All	1728	32.6308	559.133	4.09888	Up	0.996423	PREDICTED: pectinesterase 2-like [Solanum lycopersicum]	Primula vulgaris Def-like protein (Def) gene, complete cds	Probable pectinesterase 50 OS=Arabidopsis thaliana GN=PME50 PE=2 SV=1	Pectin methylesterase
Unigene22907_All	1786	1.51663	5.92877	1.96686	Up	0.877308	PREDICTED: cyclic nucleotide-gated ion channel 2-like isoform 2 [Solanum lycopersicum]	PREDICTED: Vitis vinifera cyclic nucleotide-gated ion channel 2-like (LOC100245706), mRNA	Cyclic nucleotide-gated ion channel 2 OS=Arabidopsis thaliana GN=CNGC2 PE=1 SV=1	--
Unigene5038_All	877	0.431133	2.72707	2.66114	Up	0.866878	--	--	--	--
CL9200.Contig1_All	229	170.819	47.2647	-1.85364	Down	0.917112	--	--	--	--
CL9345.Contig2_All	570	1.90703	5.4312	1.50994	Up	0.809142	--	Populus EST from leave	--	--
Unigene3831_All	731	5.93967	0.0969	-4.53407	Down	0.95627	--	--	--	--
Unigene40209_All	491	0.377933	2.26153	2.5811	Up	0.837308	--	--	--	--
CL10094.Contig3_All	560	1.66657	0.124633	-2.77935	Down	0.827389	--	--	--	--
Unigene7717_All	426	2.4053	0.5397	-2.15599	Down	0.81954	--	--	--	--
CL12317.Contig3_All	512	1.8473	0.270133	-2.77367	Down	0.813179	--	--	--	--
CL3126.Contig15_All	315	0.229167	3.5572	2.72688	Up	0.898218	PREDICTED: F-box protein At3g07870-like [Solanum lycopersicum]	--	--	--
Unigene21331_All	236	9.22867	3.7296	-1.3071	Down	0.800884	--	--	--	--
CL12905.Contig1_All	1072	2.55577	6.86233	1.42494	Up	0.809394	--	--	--	--
CL8593.Contig1_All	264	35.818	4.7416	-2.91724	Down	0.97217	hypothetical protein PRUPE_ppa008439mg [Prunus persica]	Capsicum annuum phi-1 mRNA, partial cds	--	--
Unigene6591_All	1788	0.624833	2.63883	2.07836	Up	0.826503	PREDICTED: uncharacterized protein LOC100786509 [Glycine max]	Tripsacum pilosum clone Tp1914 transposon mariner-like transposase pseudogene, partial sequence	--	--
Unigene36673_All	247	0.6779	4.26213	2.33529	Up	0.888262	--	--	--	--
CL899.Contig1_All	1352	135.522	395.69	1.54584	Up	0.881157	PREDICTED: aquaporin TIP1-1 [Vitis vinifera]	Vitis vinifera clone SS0AEB26YF07	Aquaporin TIP1-1 OS=Arabidopsis thaliana GN=TIP1-1 PE=1 SV=1	Glycerol uptake facilitator and related permeases (Major Intrinsic Protein Family)
Unigene32307_All	432	2.26573	0.0528667	-2.75057	Down	0.864837	unknown [Picea sitchensis]	Vitis vinifera clone SS0AFA4YH10	Peptidyl-prolyl cis-trans isomerase CYP20-2, chloroplastic OS=Arabidopsis thaliana GN=CYP20-2 PE=1 SV=1	--
CL1441.Contig7_All	357	6.95757	2.41747	-1.52509	Down	0.83094	--	--	--	--
CL3974.Contig2_All	1114	15.0641	5.49147	-1.45585	Down	0.840834	PREDICTED: uncharacterized protein LOC101254072 [Solanum lycopersicum]	--	--	--
Unigene39235_All	376	2.5309	0.3129	-3.01588	Down	0.871475	--	--	--	--
CL1369.Contig1_All	1145	1.43243	4.30617	1.58794	Up	0.813737	Flavonol sulfotransferase-like protein [Medicago truncatula] >gi|355522760|gb|AET03214.1| Flavonol sulfotransferase-like protein [Medicago truncatula]	--	Cytosolic sulfotransferase 5 OS=Arabidopsis thaliana GN=SOT5 PE=1 SV=1	--
Unigene46424_All	331	0.275067	2.9108	2.25832	Up	0.850962	--	--	--	--
Unigene32726_All	216	0	2.96103	2.72	Up	0.887858	--	--	--	--
CL7087.Contig3_All	1427	8.0838	1.1181	-2.85398	Down	0.942677	unnamed protein product [Vitis vinifera]	Ricinus communis palmitoyl-acyl carrier protein thioesterase, mRNA	Palmitoyl-acyl carrier protein thioesterase, chloroplastic OS=Gossypium hirsutum GN=FATB1 PE=1 SV=1	Acyl-ACP thioesterase
Unigene43446_All	289	2.16153	0	-2.11206	Down	0.800269	--	--	--	--
Unigene16849_All	1015	3.69117	1.1867	-1.63712	Down	0.80724	--	--	--	--
Unigene34558_All	1074	80.8843	33.4276	-1.27482	Down	0.829731	osmotic stress-induced zinc-finger protein [Nicotiana tabacum]	Lotus japonicus genomic DNA, chromosome 5, clone: LjT47L09, TM0218, complete sequence	Zinc finger protein ZAT10 OS=Arabidopsis thaliana GN=ZAT10 PE=2 SV=1	--
CL10966.Contig1_All	798	2.85043	0.378133	-2.91421	Down	0.881144	--	--	--	--
Unigene29144_All	380	0	2.292	2.29788	Up	0.832755	--	Solanum lycopersicum strain Heinz 1706 chromosome 1 clone slm-58a15 map 1, complete sequence	--	--
Unigene20437_All	1053	0.865833	3.3273	1.94219	Up	0.837032	predicted protein [Populus trichocarpa] >gi|222863601|gb|EEF00732.1| predicted protein [Populus trichocarpa]	PREDICTED: Glycine max vinorine synthase-like (LOC100815797), mRNA	Deacetylvindoline O-acetyltransferase OS=Catharanthus roseus GN=DAT PE=1 SV=1	--
Unigene3434_All	294	0.5474	2.60667	2.25154	Up	0.836641	ATP synthase CF0 subunit IV [Potamophila parviflora]	Ardisia polysticta chloroplast, complete genome	ATP synthase subunit a, chloroplastic OS=Panax ginseng GN=atpI PE=3 SV=1	--
Unigene18553_All	230	0.302567	2.21547	2.23923	Up	0.812205	--	--	--	--
Unigene791_All	2048	1.56213	22.6949	3.86078	Up	0.983445	isocitrate lyase [Solanum lycopersicum] >gi|1351841|sp|P49297.1|ACEA_SOLLC RecName: Full=Isocitrate lyase; Short=ICL; Short=Isocitrase; Short=Isocitratase >gi|624211|gb|AAA82738.1| isocitrate lyase [Solanum lycopersicum]	Ipomoea batatas isocitrate lyase (ICL) mRNA, complete cds	Isocitrate lyase OS=Solanum lycopersicum PE=2 SV=1	Isocitrate lyase
Unigene21629_All	795	0.058	2.4999	2.76851	Up	0.868806	--	--	--	--
CL194.Contig1_All	591	83.3174	34.9475	-1.25343	Down	0.82562	PREDICTED: uncharacterized protein LOC101244244 [Solanum lycopersicum]	Camellia sinensis pollen coat-like protein (PCP), complete cds	Stress-induced protein KIN2 OS=Arabidopsis thaliana GN=KIN2 PE=1 SV=1	--
CL586.Contig1_All	760	383.036	173.324	-1.144	Down	0.806117	RecName: Full=60S ribosomal protein L18a >gi|13430184|gb|AAK25759.1|AF334839_1 ribosomal protein L18a [Castanea sativa]	PREDICTED: Brachypodium distachyon 60S ribosomal protein L18a-like, transcript variant 2 (LOC100846400), mRNA	60S ribosomal protein L18a OS=Castanea sativa GN=RPL18A PE=2 SV=1	Ribosomal protein L20A (L18A)
Unigene36658_All	260	4.9449	0.972433	-2.34627	Down	0.897741	--	--	--	--
CL9147.Contig2_All	834	3.85423	0.8843	-2.12384	Down	0.866307	1-aminocyclopropane-1-carboxylate synthase [Camellia sinensis]	Nicotiana glutinosa ACC synthase mRNA, complete cds	1-aminocyclopropane-1-carboxylate synthase OS=Glycine max GN=ACS1 PE=2 SV=1	Aspartate/tyrosine/aromatic aminotransferase
CL9230.Contig1_All	1508	0.673733	3.33163	2.3764	Up	0.875688	--	--	--	--
Unigene29737_All	1243	0.149533	3.5266	4.55974	Up	0.92555	PREDICTED: protein STRUBBELIG-RECEPTOR FAMILY 3-like [Cucumis sativus]	--	Protein STRUBBELIG-RECEPTOR FAMILY 3 OS=Arabidopsis thaliana GN=SRF3 PE=1 SV=1	--
CL7130.Contig7_All	582	9.31093	3.3496	-1.47494	Down	0.827453	--	--	--	--
Unigene13250_All	476	11.1487	4.1026	-1.44227	Down	0.830834	PREDICTED: callose synthase 5-like [Cucumis sativus]	Beta vulgaris clone SB3, complete sequence	Callose synthase 5 OS=Arabidopsis thaliana GN=CALS5 PE=1 SV=1	--
CL7823.Contig2_All	1002	0.0920333	4.0806	3.262	Up	0.921291	--	--	--	--
Unigene13545_All	298	5.13297	1.24247	-2.04659	Down	0.877503	PREDICTED: phytosulfokines 3 [Vitis vinifera] >gi|147769903|emb|CAN65538.1| hypothetical protein VITISV_018587 [Vitis vinifera] >gi|297736408|emb|CBI25131.3| unnamed protein product [Vitis vinifera]	PREDICTED: Glycine max phytosulfokines 3-like (LOC100780113), mRNA	Phytosulfokines 2 OS=Arabidopsis thaliana GN=PSK2 PE=2 SV=1	--
CL6137.Contig2_All	997	1.3171	5.54527	2.07389	Up	0.88524	PREDICTED: uncharacterized protein LOC100262802 [Vitis vinifera]	Vitis vinifera contig VV78X253423.4, whole genome shotgun sequence	--	--
CL1728.Contig2_All	1270	8.10673	21.2546	1.39058	Up	0.838691	conserved hypothetical protein [Ricinus communis] >gi|223549366|gb|EEF50854.1| conserved hypothetical protein [Ricinus communis]	PREDICTED: Fragaria vesca subsp. vesca uncharacterized LOC101293076 (LOC101293076), mRNA	--	--
Unigene31340_All	1793	35.6266	13.1447	-1.43847	Down	0.853051	PREDICTED: 1-aminocyclopropane-1-carboxylate synthase 3 [Vitis vinifera] >gi|147801368|emb|CAN74730.1| hypothetical protein VITISV_037836 [Vitis vinifera]	Medicago truncatula 1-aminocyclopropane-1-carboxylate synthase (MTR_5g015020) mRNA, complete cds	1-aminocyclopropane-1-carboxylate synthase 8 OS=Arabidopsis thaliana GN=ACS8 PE=1 SV=1	Aspartate/tyrosine/aromatic aminotransferase
CL4994.Contig2_All	1232	25.4822	0.131667	-7.59645	Down	0.990867	predicted protein [Populus trichocarpa] >gi|222862228|gb|EEE99734.1| predicted protein [Populus trichocarpa]	Camellia japonica salicylic acid carboxyl methyltransferase (samt) mRNA, complete cds	Salicylate O-methyltransferase OS=Clarkia breweri GN=SAMT PE=1 SV=1	--
Unigene14933_All	381	2.21057	0	-2.34704	Down	0.840863	--	--	--	--
Unigene33201_All	335	0.6976	2.70477	1.95503	Up	0.816198	--	--	--	--
Unigene27653_All	541	4.28653	1.10897	-1.9506	Down	0.857714	--	--	--	--
CL288.Contig2_All	1690	61.7806	11.5029	-2.42516	Down	0.957327	PREDICTED: uncharacterized protein LOC101243886 [Solanum lycopersicum]	--	Leucine-rich repeat extensin-like protein 5 OS=Arabidopsis thaliana GN=LRX5 PE=2 SV=2	DNA-directed RNA polymerase, beta' subunit/160 kD subunit
CL12869.Contig2_All	2963	14.0382	5.5922	-1.32787	Down	0.818792	hypothetical protein [Beta vulgaris subsp. vulgaris]	--	--	--
Unigene46336_All	350	0	2.1537	2.31443	Up	0.835134	--	--	--	--
CL2307.Contig1_All	1208	6.54157	1.0143	-2.68915	Down	0.928665	--	--	--	--
Unigene2651_All	397	2.76947	0.754567	-1.87589	Down	0.808376	--	--	--	--
CL7393.Contig2_All	217	1.63873	4.9096	1.58302	Up	0.820068	--	--	--	--
Unigene43070_All	564	1.54237	5.89533	1.93443	Up	0.872835	--	--	--	--
Unigene45167_All	474	2.25707	0	-2.37317	Down	0.844309	--	--	--	--
Unigene46447_All	325	0	2.03823	2.24584	Up	0.823519	--	--	--	--
CL10310.Contig2_All	477	2.99287	0.7379	-2.02003	Down	0.834495	--	--	--	--
Unigene21256_All	302	3.08767	0.613233	-2.33201	Down	0.86149	--	--	--	--
Unigene45105_All	251	2.44857	0	-2.47607	Down	0.85895	--	--	--	--
Unigene22177_All	310	2.63797	0.675233	-1.96597	Down	0.813096	--	--	--	--
Unigene27191_All	481	40.2715	5.28127	-2.9308	Down	0.973558	conserved hypothetical protein [Ricinus communis] >gi|223544834|gb|EEF46349.1| conserved hypothetical protein [Ricinus communis]	--	--	--
Unigene46465_All	286	0.728433	2.83173	1.95882	Up	0.821382	--	--	--	--
CL8233.Contig1_All	1652	24.9602	7.09467	-1.81482	Down	0.903173	--	--	--	--
CL6172.Contig1_All	2055	3.32477	0.460033	-2.85344	Down	0.894054	heat shock factor [Nicotiana tabacum]	Glycine max heat shock transcription factor HSFB1 mRNA, complete cds	Heat shock factor protein HSF24 OS=Solanum peruvianum GN=HSF24 PE=2 SV=1	--
Unigene22198_All	294	2.0479	0.159433	-2.65076	Down	0.825525	--	--	--	--
Unigene16984_All	284	1.78973	5.2595	1.55518	Up	0.818395	--	--	--	--
Unigene25748_All	293	2.0633	0.397967	-2.37423	Down	0.810915	--	--	--	--
Unigene15978_All	1356	19.3242	3.55753	-2.44146	Down	0.946527	PREDICTED: zinc transporter 5 isoform 1 [Vitis vinifera]	Manihot esculenta ZIP mRNA, partial cds	Zinc transporter 5 OS=Arabidopsis thaliana GN=ZIP5 PE=2 SV=1	--
CL101.Contig1_All	3016	27.8762	0.169	-7.36587	Down	0.991759	PREDICTED: uncharacterized protein LOC100246702 [Vitis vinifera]	PREDICTED: Solanum lycopersicum uncharacterized LOC101244563 (LOC101244563), mRNA	--	Uncharacterized protein conserved in bacteria
Unigene40823_All	203	3.30587	0.912667	-1.85687	Down	0.824933	--	--	--	--
Unigene46335_All	353	0.132667	1.74737	2.67679	Up	0.814761	--	--	--	--
Unigene40522_All	257	0.361567	2.33417	2.69057	Up	0.847198	RecName: Full=NADH-ubiquinone oxidoreductase chain 5; AltName: Full=NADH dehydrogenase subunit 5	Buxus sempervirens NADH dehydrogenase subunit 5 (nad5) gene, partial cds; mitochondrial	NADH-ubiquinone oxidoreductase chain 5 OS=Arabidopsis thaliana GN=ND5 PE=2 SV=3	NADH:ubiquinone oxidoreductase subunit 5 (chain L)/Multisubunit Na+/H+ antiporter, MnhA subunit
Unigene42754_All	499	0.907567	3.75047	2.04699	Up	0.856658	--	--	--	--
Unigene31585_All	361	2.8196	0.322767	-3.12693	Down	0.88719	--	--	--	--
CL3614.Contig4_All	1048	5.43163	1.679	-1.69378	Down	0.845179	--	--	--	--
Unigene42512_All	304	2.8332	0.7595	-1.89931	Down	0.812888	PREDICTED: E3 ubiquitin-protein ligase RHA1B-like [Solanum lycopersicum]	--	--	--
Unigene45604_All	214	2.50923	0.539633	-2.2172	Down	0.827994	--	--	--	--
CL323.Contig14_All	1436	6.4616	2.06237	-1.64759	Down	0.848991	polygalacturonase inhibitor [Actinidia deliciosa]	Carica papaya cultivar Golden polygalacturonase-inhibiting protein 6 (PGIP6) gene, complete cds	Polygalacturonase inhibitor OS=Vitis vinifera GN=pgip PE=1 SV=1	Leucine-rich repeat (LRR) protein
Unigene30614_All	1161	29.1814	11.3978	-1.3563	Down	0.837964	tumor-related protein [Vitis cinerea var. helleri x Vitis riparia]	--	Miraculin OS=Richadella dulcifica PE=1 SV=3	--
Unigene27165_All	488	2.56707	8.74087	1.76766	Up	0.874491	PREDICTED: glycolipid transfer protein domain-containing protein 1-like [Solanum lycopersicum]	--	--	--
Unigene31416_All	837	3.78613	1.23397	-1.61742	Down	0.807938	--	--	--	--
CL1589.Contig1_All	800	0.731367	3.07703	2.07287	Up	0.842826	uncharacterized protein LOC100527691 [Glycine max]	Vitis vinifera clone SS0AEB21YA09	Thioredoxin H2 OS=Arabidopsis thaliana GN=TRX2 PE=2 SV=2	Thiol-disulfide isomerase and thioredoxins
Unigene26931_All	1338	2.1322	0.396267	-2.4278	Down	0.820287	hypothetical protein PRUPE_ppa018374mg, partial [Prunus persica]	Vitis vinifera contig VV78X026305.4, whole genome shotgun sequence	Wall-associated receptor kinase-like 1 OS=Arabidopsis thaliana GN=WAKL1 PE=1 SV=1	Serine/threonine protein kinase
CL9399.Contig1_All	1496	3.15517	8.0493	1.35115	Up	0.804559	--	--	--	--
CL12720.Contig8_All	200	0.120333	2.05653	2.29293	Up	0.816868	--	--	--	--
Unigene17017_All	602	3.896	1.22723	-1.66658	Down	0.821862	PREDICTED: probable calcium-binding protein CML45-like [Fragaria vesca subsp. vesca]	PREDICTED: Fragaria vesca subsp. vesca probable calcium-binding protein CML45-like (LOC101313141), mRNA	Probable calcium-binding protein CML45 OS=Arabidopsis thaliana GN=CML45 PE=1 SV=1	Ca2+-binding protein (EF-Hand superfamily)
CL4197.Contig1_All	300	591.278	219.401	-1.43027	Down	0.861504	Inhibitor of trypsin and hageman factor [Medicago truncatula] >gi|355479849|gb|AES61052.1| Inhibitor of trypsin and hageman factor [Medicago truncatula]	Medicago truncatula Inhibitor of trypsin and hageman factor (MTR_1g075340) mRNA, complete cds	Proteinase inhibitor OS=Linum usitatissimum PE=1 SV=1	--
Unigene12425_All	651	4.82797	1.3909	-1.7954	Down	0.848847	--	--	--	--
Unigene20667_All	444	5.8138	0.787333	-2.88443	Down	0.93048	--	--	--	--
Unigene21633_All	802	0.1155	3.02917	4.79023	Up	0.91882	cationic peroxidase isozyme 40K precursor [Nicotiana tabacum]	--	Peroxidase 39 OS=Arabidopsis thaliana GN=PER39 PE=1 SV=1	--
Unigene24724_All	290	4.1478	1.2685	-1.70922	Down	0.829569	--	--	--	--
CL11908.Contig2_All	711	1.12873	5.8855	2.38246	Up	0.90844	PREDICTED: cytochrome c oxidase subunit 5C-2-like [Fragaria vesca subsp. vesca]	Helianthus annuus cytochrome c oxidase subunit 5c (COX5c-2) mRNA, complete cds	Cytochrome c oxidase subunit 5C-2 OS=Arabidopsis thaliana GN=At3g62400 PE=2 SV=1	--
CL8049.Contig2_All	342	3.47293	0.672667	-2.36819	Down	0.874321	--	--	--	--
Unigene2316_All	512	8.81877	3.09387	-1.51117	Down	0.832082	--	--	--	--
Unigene28986_All	256	2.3485	0.267967	-2.43387	Down	0.83463	--	--	--	--
Unigene32938_All	384	0	2.978	2.57434	Up	0.871893	--	--	--	--
Unigene42391_All	1519	0.9153	5.9337	2.69662	Up	0.92456	chalcone synthase [Vitis vinifera]	Arabidopsis arenosa voucher 123R-2 clone 2 chalcone synthase (CHS) gene, partial sequence	Chalcone synthase OS=Vitis vinifera GN=CHS PE=2 SV=1	Predicted naringenin-chalcone synthase
Unigene35398_All	610	0.307067	3.22627	2.76772	Up	0.88849	--	--	--	--
Unigene780_All	2038	92.8534	10.3828	-3.16075	Down	0.982838	PREDICTED: lysosomal beta glucosidase-like [Vitis vinifera]	PREDICTED: Vitis vinifera lysosomal beta glucosidase-like, transcript variant 1 (LOC100246224), mRNA	Beta-xylosidase/alpha-L-arabinofuranosidase 2 OS=Medicago sativa subsp. varia GN=Xyl2 PE=2 SV=1	Beta-glucosidase-related glycosidases
Unigene26765_All	869	5.38773	1.78837	-1.59104	Down	0.828013	--	--	--	--
CL2307.Contig4_All	297	3.84053	0.7078	-2.43989	Down	0.886755	--	--	--	--
Unigene8556_All	1905	0.7677	3.6399	2.24528	Up	0.870024	hypothetical protein VITISV_003658 [Vitis vinifera]	PREDICTED: Vitis vinifera methyltransferase-like protein 13-like (LOC100258907), mRNA	--	--
Unigene23358_All	1195	44.4621	15.8858	-1.48484	Down	0.859627	alternative oxidase 1b [Solanum lycopersicum] >gi|29465624|gb|AAK58483.1| alternative oxidase 1b [Solanum lycopersicum]	PREDICTED: Vitis vinifera alternative oxidase 3, mitochondrial-like (LOC100247765), mRNA	Ubiquinol oxidase 3, mitochondrial OS=Arabidopsis thaliana GN=AOX3 PE=2 SV=2	--
CL5325.Contig4_All	561	10.0923	0.3264	-4.35533	Down	0.972349	hypothetical protein PRUPE_ppa017570mg, partial [Prunus persica]	--	--	--
Unigene1413_All	770	142.543	311.723	1.12887	Up	0.803927	PREDICTED: uncharacterized protein LOC101255072 [Solanum lycopersicum]	--	--	--
Unigene14396_All	300	2.08713	0.228667	-2.40038	Down	0.815327	--	--	--	--
Unigene42722_All	438	2.35247	0	-2.23417	Down	0.81987	--	--	--	--
Unigene12704_All	904	78.6564	24.9099	-1.65884	Down	0.898201	conserved hypothetical protein [Ricinus communis] >gi|223532812|gb|EEF34587.1| conserved hypothetical protein [Ricinus communis]	PREDICTED: Fragaria vesca subsp. vesca protein PLANT CADMIUM RESISTANCE 2-like (LOC101307006), mRNA	Cell number regulator 2 OS=Zea mays GN=CNR2 PE=2 SV=1	--
CL9150.Contig2_All	641	170.744	73.7756	-1.21062	Down	0.818572	RecName: Full=Metallothionein-like protein 1; Short=MT-1	--	Metallothionein-like protein 1 OS=Mimulus guttatus PE=3 SV=1	--
CL12787.Contig2_All	1334	5.16313	0.732433	-2.81748	Down	0.922494	PREDICTED: ubiquitin-60S ribosomal protein L40-like [Cucumis sativus]	Panicum virgatum ubiquitin 1 gene, complete cds	Polyubiquitin (Fragment) OS=Acetabularia cliftonii PE=3 SV=2	Ubiquitin
CL82.Contig16_All	335	4.14487	0.0715333	-3.4674	Down	0.930677	--	--	--	--
CL7652.Contig2_All	907	10.8051	4.36117	-1.30892	Down	0.806506	predicted protein [Populus trichocarpa] >gi|222863650|gb|EEF00781.1| predicted protein [Populus trichocarpa]	--	Axial regulator YABBY 4 OS=Arabidopsis thaliana GN=YAB4 PE=1 SV=2	--
Unigene22471_All	494	2.64137	9.82657	1.8954	Up	0.88937	--	--	--	--
Unigene47709_All	204	0.337567	2.1733	2.10772	Up	0.801241	--	--	--	--
Unigene19350_All	1400	1.21347	3.74993	1.62773	Up	0.808001	--	Vitis vinifera contig VV78X067469.2, whole genome shotgun sequence	--	--
Unigene9486_All	331	1.98753	18.7146	3.23511	Up	0.972247	--	--	--	--
Unigene28864_All	536	6.5949	0.0426	-4.16881	Down	0.958704	--	--	--	--
CL832.Contig7_All	2204	0.569233	16.7798	4.88156	Up	0.984307	polyol transporter [Camellia sinensis]	Populus trichocarpa polyol transporter (PtrPLT), mRNA	Polyol transporter 5 OS=Arabidopsis thaliana GN=PLT5 PE=1 SV=2	Permeases of the major facilitator superfamily
Unigene46468_All	208	0.335967	2.21467	2.7207	Up	0.840808	--	--	--	--
CL2840.Contig1_All	1373	23.761	64.2507	1.43512	Up	0.857912	Stem-specific protein TSJT1, putative [Ricinus communis] >gi|223541700|gb|EEF43248.1| Stem-specific protein TSJT1, putative [Ricinus communis]	PREDICTED: Cucumis sativus stem-specific protein TSJT1-like (LOC101207830), mRNA	Stem-specific protein TSJT1 OS=Nicotiana tabacum GN=TSJT1 PE=2 SV=1	--
CL262.Contig1_All	623	8.6657	2.34947	-1.88298	Down	0.883696	hypothetical protein VITISV_033484 [Vitis vinifera]	--	Uncharacterized protein At4g14450, chloroplastic OS=Arabidopsis thaliana GN=At4g14450 PE=2 SV=1	--
Unigene25775_All	400	2.21937	0	-2.35202	Down	0.841512	--	--	--	--
Unigene45101_All	355	2.77627	0.5924	-2.2285	Down	0.841164	chaperone protein DNAj, putative [Ricinus communis] >gi|223525697|gb|EEF28168.1| chaperone protein DNAj, putative [Ricinus communis]	Populus trichocarpa predicted protein, mRNA	--	--
Unigene31528_All	1398	0.619867	3.57843	2.59497	Up	0.893185	predicted protein [Populus trichocarpa] >gi|222847412|gb|EEE84959.1| predicted protein [Populus trichocarpa]	--	F-box/WD-40 repeat-containing protein 1 OS=Arabidopsis thaliana GN=FBW1 PE=2 SV=1	--
CL6278.Contig3_All	939	3.40613	1.0124	-1.75036	Down	0.818356	PREDICTED: uncharacterized protein LOC101248219 [Solanum lycopersicum]	--	--	--
Unigene25243_All	748	0.503133	2.54333	2.33771	Up	0.840688	PREDICTED: aberrant root formation protein 4-like [Cucumis sativus]	--	Aberrant root formation protein 4 OS=Arabidopsis thaliana GN=ALF4 PE=1 SV=2	--
Unigene18025_All	540	6.20267	1.99417	-1.6371	Down	0.840922	--	--	--	--
Unigene39725_All	332	0	2.54747	2.44049	Up	0.854561	--	--	--	--
CL6211.Contig5_All	1505	1.2724	7.03117	2.46621	Up	0.920951	PREDICTED: vignain [Vitis vinifera]	Medicago truncatula Cysteine proteinase (MTR_135s0001) mRNA, complete cds	Vignain OS=Ricinus communis GN=CYSEP PE=1 SV=1	Cysteine protease
Unigene27825_All	2148	3.1793	0.6283	-2.07346	Down	0.850567	ATP synthase subunit beta [Medicago truncatula] >gi|355521754|gb|AET02208.1| ATP synthase subunit beta [Medicago truncatula]	Medicago truncatula ATP synthase subunit beta (MTR_8g037100) mRNA, complete cds	--	--
CL7130.Contig4_All	947	7.21767	20.9716	1.53883	Up	0.86426	--	--	--	--
Unigene1908_All	250	24.378	3.52853	-2.78844	Down	0.964233	--	--	--	--
CL2581.Contig1_All	2062	7.92967	23.0454	1.53915	Up	0.865889	PREDICTED: probable pectate lyase P59-like [Vitis vinifera]	PREDICTED: Glycine max probable pectate lyase 3-like (LOC100810857), mRNA	Probable pectate lyase 19 OS=Arabidopsis thaliana GN=At5g15110 PE=2 SV=1	Pectate lyase
CL5361.Contig1_All	948	0.493333	7.2977	3.88681	Up	0.95909	--	--	--	--
CL808.Contig1_All	443	0.843667	8.43307	3.32131	Up	0.955998	--	--	--	--
Unigene43616_All	241	3.175	0.769067	-2.04558	Down	0.842229	--	--	--	--
CL710.Contig2_All	941	0.152367	2.81843	3.14311	Up	0.887274	--	--	--	--
Unigene5825_All	934	5.60523	1.7198	-1.70453	Down	0.847825	--	--	--	--
Unigene10392_All	1232	3.51437	9.4658	1.45464	Up	0.827096	--	--	--	--
CL4589.Contig5_All	829	13.6299	3.27477	-2.05731	Down	0.916165	unnamed protein product [Vitis vinifera]	--	Glycine-rich protein 3 short isoform OS=Arabidopsis thaliana GN=GRP3S PE=1 SV=2	--
Unigene30389_All	1701	5.34227	1.52833	-1.80549	Down	0.856198	--	--	--	--
Unigene2619_All	300	3.6988	1.1553	-1.67879	Down	0.818278	--	--	--	--
Unigene7637_All	2147	0.546733	4.3498	2.99204	Up	0.918257	PREDICTED: exopolygalacturonase-like [Cucumis sativus] >gi|449487925|ref|XP_004157869.1| PREDICTED: exopolygalacturonase-like [Cucumis sativus]	--	Polygalacturonase OS=Nicotiana tabacum GN=PG1 PE=2 SV=1	Endopolygalacturonase
CL2544.Contig1_All	1493	19.418	3.925	-2.30663	Down	0.938959	hypothetical protein PRUPE_ppa009650mg [Prunus persica]	Arabidopsis thaliana chromosome 3, complete sequence	Probable CCR4-associated factor 1 homolog 11 OS=Arabidopsis thaliana GN=CAF1-11 PE=2 SV=1	mRNA deadenylase subunit
Unigene41778_All	1016	4.11467	1.14523	-1.84513	Down	0.842418	--	--	--	--
Unigene39652_All	283	2.4819	0.3268	-2.33042	Down	0.836569	--	--	--	--
Unigene46463_All	308	0.148733	2.007	2.66979	Up	0.82321	--	--	--	--
Unigene13547_All	942	5.55903	1.2034	-2.20772	Down	0.893314	Major pollen allergen Ory s 1 precursor, putative [Ricinus communis] >gi|223529180|gb|EEF31156.1| Major pollen allergen Ory s 1 precursor, putative [Ricinus communis]	PREDICTED: Fragaria vesca subsp. vesca expansin-like B1-like (LOC101311867), mRNA	Expansin-like B1 OS=Arabidopsis thaliana GN=EXLB1 PE=2 SV=2	--
CL4630.Contig6_All	203	0.230667	3.09003	2.9592	Up	0.891081	--	Humulus lupulus Hl7SL-2 gene and 7SL RNA pseudogene	--	--
Unigene36380_All	368	5.665	1.31443	-2.10763	Down	0.889667	--	--	--	--
CL8953.Contig1_All	930	0	2.28547	2.29404	Up	0.831255	--	--	--	--
Unigene28853_All	392	4.217	0.0611333	-3.47416	Down	0.929492	--	--	--	--
Unigene42760_All	226	8.8425	0.814833	-3.43988	Down	0.959496	--	--	--	--
CL10469.Contig1_All	489	6.86477	1.57083	-2.12768	Down	0.899368	--	--	--	--
CL2152.Contig7_All	816	1.1618	4.0522	1.80234	Up	0.837355	hypothetical protein PRUPE_ppa009880mg [Prunus persica]	--	--	--
Unigene46448_All	291	0	2.60083	2.37897	Up	0.845595	--	--	--	--
Unigene32056_All	840	13.6486	0.772067	-4.14389	Down	0.978009	conserved hypothetical protein [Ricinus communis] >gi|223545778|gb|EEF47282.1| conserved hypothetical protein [Ricinus communis]	Vitis vinifera clone SS0ACG20YH24	--	--
CL5913.Contig2_All	1140	4.82603	18.4125	1.93178	Up	0.908834	PREDICTED: stress-related protein-like [Vitis vinifera]	--	Stress-related protein OS=Vitis riparia GN=SRP PE=2 SV=1	--
CL1696.Contig4_All	1211	3.2019	8.3418	1.38143	Up	0.810083	PREDICTED: rho GDP-dissociation inhibitor 1-like [Glycine max]	PREDICTED: Glycine max rho GDP-dissociation inhibitor 1-like (LOC100803512), mRNA	Rho GDP-dissociation inhibitor 1 OS=Arabidopsis thaliana GN=GDI1 PE=1 SV=1	--
Unigene36304_All	362	0.0636667	43.6423	6.78045	Up	0.995099	--	--	--	--
CL8002.Contig3_All	302	7.91667	0.227633	-3.81891	Down	0.961195	CRT/DRE binding factor [Citrus jambhiri]	Glycine max dehydration-responsive element binding protein 7 (LOC100101894), mRNA >gi|146552063|gb|EF551167.1| Glycine max dehydration-responsive element binding protein 7 mRNA, complete cds	Dehydration-responsive element-binding protein 1B OS=Arabidopsis thaliana GN=DREB1B PE=2 SV=2	--
Unigene8266_All	2719	0.0428	2.76393	3.8064	Up	0.903469	--	--	--	--
Unigene31103_All	635	28.4154	8.61433	-1.72186	Down	0.895642	PREDICTED: uncharacterized protein LOC100776723 [Glycine max] >gi|255640877|gb|ACU20721.1| unknown [Glycine max]	--	--	--
CL1589.Contig3_All	328	0.6431	2.8739	2.15989	Up	0.841607	PREDICTED: thioredoxin H2-like [Cucumis sativus] >gi|449478475|ref|XP_004155328.1| PREDICTED: thioredoxin H2-like [Cucumis sativus]	--	Thioredoxin H-type OS=Ricinus communis PE=3 SV=1	--
CL1437.Contig7_All	2184	0.438967	3.04763	2.79551	Up	0.884283	PREDICTED: uncharacterized protein LOC101263101 [Solanum lycopersicum]	Brassica rapa subsp. pekinensis clone KBrH015N11, complete sequence	--	--
CL1183.Contig2_All	394	0.115533	7.43063	4.04913	Up	0.961307	--	--	--	--
Unigene37900_All	817	3.5793	0.398567	-3.16678	Down	0.909747	PREDICTED: F-box protein At5g07610 [Vitis vinifera] >gi|297743579|emb|CBI36446.3| unnamed protein product [Vitis vinifera]	--	F-box protein At5g07610 OS=Arabidopsis thaliana GN=At5g07610 PE=2 SV=1	--
CL2467.Contig2_All	909	16.9147	5.87837	-1.52479	Down	0.858979	--	--	--	--
Unigene28221_All	245	0.5734	2.89083	2.04663	Up	0.83852	MPBQ methyltransferase [Diospyros kaki]	--	37 kDa inner envelope membrane protein, chloroplastic OS=Spinacia oleracea PE=1 SV=1	--
CL9705.Contig1_All	1541	5.43963	0.318633	-4.09354	Down	0.948716	hypothetical protein PRUPE_ppa026022mg [Prunus persica]	--	--	--
CL2411.Contig3_All	222	2.91323	0.525233	-2.47159	Down	0.863805	--	--	--	--
Unigene11835_All	1315	0.501367	7.6863	3.93835	Up	0.961473	--	--	--	--
CL2307.Contig2_All	1723	6.3332	1.7513	-1.85451	Down	0.867773	--	--	--	--
Unigene37947_All	972	3.6599	0.8403	-2.12283	Down	0.862326	hypothetical protein VITISV_009137 [Vitis vinifera]	PREDICTED: Solanum lycopersicum endochitinase PR4-like, transcript variant 1 (LOC101256086), mRNA	Endochitinase PR4 OS=Phaseolus vulgaris GN=CHI4 PE=2 SV=1	Uncharacterized protein contain chitin-binding domain type 3
Unigene25175_All	358	2.65937	0.0669333	-2.73205	Down	0.866263	--	--	--	--
Unigene43054_All	275	8.2368	0.935433	-3.13838	Down	0.951501	--	--	--	--
Unigene29717_All	574	0.278567	2.713	2.60726	Up	0.86367	--	--	--	--
Unigene29382_All	264	0	5.19363	3.42231	Up	0.939693	--	--	--	--
CL8520.Contig2_All	983	3.9421	0.0931667	-3.92331	Down	0.928849	PREDICTED: LOW QUALITY PROTEIN: dehydration-responsive element-binding protein 1C-like [Cucumis sativus]	Malus x domestica AP2 domain class transcription factor (AP2D30) mRNA, complete cds	Dehydration-responsive element-binding protein 1D OS=Arabidopsis thaliana GN=DREB1D PE=2 SV=1	--
Unigene31488_All	803	3.30243	12.9154	1.96749	Up	0.905362	extracellular matrix glycoprotein pherophorin-V32 [Volvox carteri f. nagariensis] >gi|300265098|gb|EFJ49291.1| extracellular matrix glycoprotein pherophorin-V32 [Volvox carteri f. nagariensis]	--	Sulfated surface glycoprotein 185 OS=Volvox carteri PE=1 SV=1	Endoglucanase
CL7278.Contig5_All	488	2.60773	0.618633	-2.07564	Down	0.825138	--	--	--	--
Unigene41435_All	1589	0.1751	2.903	4.05129	Up	0.905583	PREDICTED: F-box/kelch-repeat protein At3g06240-like [Fragaria vesca subsp. vesca]	--	F-box protein CPR30 OS=Arabidopsis thaliana GN=CPR30 PE=1 SV=2	--
CL7087.Contig2_All	1425	2.686	0.1613	-4.05764	Down	0.897288	unnamed protein product [Vitis vinifera]	Ricinus communis palmitoyl-acyl carrier protein thioesterase, mRNA	Palmitoyl-acyl carrier protein thioesterase, chloroplastic OS=Arabidopsis thaliana GN=FATB PE=1 SV=1	Acyl-ACP thioesterase
Unigene31464_All	735	0.982067	13.5387	3.78512	Up	0.974637	--	--	--	--
Unigene44475_All	386	2.04427	0.2429	-2.31941	Down	0.805234	predicted protein [Populus trichocarpa] >gi|222862837|gb|EEF00344.1| predicted protein [Populus trichocarpa]	PREDICTED: Cucumis sativus serine/threonine-protein kinase-like protein CCR4-like (LOC101223286), mRNA	Serine/threonine-protein kinase-like protein CCR4 OS=Arabidopsis thaliana GN=CCR4 PE=1 SV=1	Serine/threonine protein kinase
CL7868.Contig2_All	864	3.82487	0.6735	-2.50566	Down	0.889339	putative cold-inducible protein [Camellia sinensis]	Vitis vinifera clone SS0AEB32YH02	Zinc finger protein ZAT12 OS=Arabidopsis thaliana GN=ZAT12 PE=2 SV=1	--
Unigene30206_All	1221	14.4093	3.48533	-2.04764	Down	0.915369	9-cis-epoxycarotenoid dioxygenase [Solanum chilense]	Lagenaria siceraria isolate NP4_4_NCED-1 9-cis-epoxycarotenoid dioxygenase (NCED) gene, partial cds	9-cis-epoxycarotenoid dioxygenase NCED3, chloroplastic OS=Arabidopsis thaliana GN=NCED3 PE=2 SV=1	Lignostilbene-alpha,beta-dioxygenase and related enzymes
Unigene13967_All	255	15.7243	5.52627	-1.50862	Down	0.849161	--	--	--	--
CL4589.Contig9_All	782	11.5161	4.2942	-1.4232	Down	0.829361	hypothetical protein MTR_5g084330 [Medicago truncatula] >gi|355518129|gb|AES99752.1| hypothetical protein MTR_5g084330 [Medicago truncatula]	--	Glycine-rich protein OS=Nicotiana tabacum GN=GRP PE=2 SV=1	--
Unigene44596_All	214	2.61357	0.6516	-2.00396	Down	0.816776	--	--	--	--
Unigene47083_All	377	0	2.24727	2.27139	Up	0.82805	60S acidic ribosomal protein P2, putative [Ricinus communis] >gi|223531475|gb|EEF33307.1| 60S acidic ribosomal protein P2, putative [Ricinus communis]	Oryza sativa Japonica Group cDNA clone:002-156-B08, full insert sequence	60S acidic ribosomal protein P2A OS=Zea mays GN=RPP2A PE=1 SV=3	Ribosomal protein L12E/L44/L45/RPP1/RPP2
Unigene2604_All	381	3.31873	0.6064	-2.45229	Down	0.875417	--	--	--	--
Unigene16435_All	749	8.94293	3.0942	-1.53118	Down	0.841581	conserved hypothetical protein [Ricinus communis] >gi|223537754|gb|EEF39372.1| conserved hypothetical protein [Ricinus communis]	--	--	--
Unigene9130_All	3440	0.771967	5.1553	2.73945	Up	0.919619	--	--	--	--
Unigene38719_All	583	3.61733	0.913967	-1.98471	Down	0.847196	Early nodulin, putative [Ricinus communis] >gi|223536242|gb|EEF37894.1| Early nodulin, putative [Ricinus communis]	Glycine max early nodulin-93-like (LOC100820292), mRNA	Early nodulin-93 OS=Glycine max PE=2 SV=1	--
CL9443.Contig2_All	319	1.22343	3.84173	1.65082	Up	0.81682	carbonic anhydrase [Striga asiatica]	PREDICTED: Solanum lycopersicum carbonic anhydrase, transcript variant 2 (ca1), mRNA	Carbonic anhydrase, chloroplastic OS=Nicotiana tabacum PE=2 SV=1	--
Unigene773_All	441	0	3.1667	2.66298	Up	0.882476	hypothetical protein PRUPE_ppa011922mg [Prunus persica]	--	--	--
CL12505.Contig3_All	398	46.001	9.3452	-2.29937	Down	0.948131	PREDICTED: flavanone 7-O-glucoside 2&apos;&apos;-O-beta-L-rhamnosyltransferase-like [Solanum lycopersicum]	--	Cyanidin-3-O-glucoside 2-O-glucuronosyltransferase OS=Bellis perennis GN=UGAT PE=1 SV=1	--
Unigene4185_All	260	0.453867	2.22883	2.29595	Up	0.817625	--	--	--	--
CL1243.Contig4_All	891	1.90647	8.13673	2.09355	Up	0.904193	60S ribosomal protein L28-1 [Medicago truncatula] >gi|355486683|gb|AES67886.1| 60S ribosomal protein L28-1 [Medicago truncatula]	PREDICTED: Solanum lycopersicum 60S ribosomal protein L28-1-like, transcript variant 1 (LOC101247801), mRNA	60S ribosomal protein L28-2 OS=Arabidopsis thaliana GN=RPL28C PE=2 SV=1	--
CL1326.Contig6_All	2001	3.14017	0.207467	-3.91989	Down	0.911435	PREDICTED: uncharacterized protein LOC100242629 [Vitis vinifera]	PREDICTED: Vitis vinifera uncharacterized LOC100242629 (LOC100242629), mRNA	--	--
Unigene30409_All	801	3.3402	0.610633	-2.45156	Down	0.876102	--	--	--	--
CL5189.Contig2_All	593	3.2377	0.3122	-3.37443	Down	0.905869	PREDICTED: uncharacterized protein LOC101261210 [Solanum lycopersicum]	--	--	--
Unigene7302_All	583	0.7659	3.82203	2.31911	Up	0.879077	--	--	--	--
Unigene8601_All	1467	134.75	41.5112	-1.69872	Down	0.904234	PREDICTED: probable mitochondrial 2-oxoglutarate/malate carrier protein [Vitis vinifera] >gi|147816254|emb|CAN77545.1| hypothetical protein VITISV_025212 [Vitis vinifera]	Medicago truncatula Mitochondrial substrate carrier family protein (MTR_8g068890) mRNA, complete cds	Mitochondrial uncoupling protein 5 OS=Arabidopsis thaliana GN=PUMP5 PE=2 SV=1	--
Unigene20767_All	545	6.8035	1.53323	-2.1497	Down	0.900055	--	--	--	--
Unigene38939_All	567	0.162867	2.9267	3.15078	Up	0.89156	--	--	--	--
Unigene41428_All	1368	6.02117	1.0891	-2.46691	Down	0.914056	predicted protein [Populus trichocarpa] >gi|222841981|gb|EEE79528.1| predicted protein [Populus trichocarpa]	Bruguiera gymnorhiza mRNA for WRKY transcription factor, complete cds, clone: Bg0413RACE	Probable WRKY transcription factor 41 OS=Arabidopsis thaliana GN=WRKY41 PE=2 SV=2	--
Unigene16244_All	1370	1.77803	6.22877	1.80866	Up	0.864313	hypothetical protein PRUPE_ppa008682mg [Prunus persica]	Vitis vinifera clone SS0AEB15YH11	Diacylglycerol O-acyltransferase 2 OS=Arabidopsis thaliana GN=DGAT2 PE=2 SV=1	--
Unigene38446_All	1705	1068.77	2578.24	1.27043	Up	0.833601	hypothetical protein MTR_5g050970 [Medicago truncatula] >gi|355515717|gb|AES97340.1| hypothetical protein MTR_5g050970 [Medicago truncatula]	Primula elatior 26S ribosomal RNA gene, partial sequence	--	--
CL11025.Contig2_All	240	1.08483	3.57667	1.72114	Up	0.818515	--	PREDICTED: Vitis vinifera zinc finger CCCH domain-containing protein 53-like (LOC100251683), miscRNA	Zinc finger CCCH domain-containing protein 46 OS=Arabidopsis thaliana GN=At3g51950 PE=1 SV=1	--
Unigene33168_All	290	1.99963	0.161667	-2.6065	Down	0.819257	--	--	--	--
Unigene23262_All	1031	7.0206	2.01673	-1.79957	Down	0.86847	--	--	--	--
Unigene40520_All	231	0.198333	3.243	3.15136	Up	0.901354	beta-glucosidase [Musa acuminata]	--	Probable inactive beta-glucosidase 33 OS=Oryza sativa subsp. japonica GN=BGLU33 PE=2 SV=2	--
Unigene2823_All	232	0.6036	2.42747	2.00779	Up	0.80725	--	--	--	--
Unigene43184_All	1098	0.270267	3.87373	3.14824	Up	0.91503	PREDICTED: probable aquaporin TIP3-2-like [Solanum lycopersicum]	Cucurbita cv. Kurokawa Amakuri mRNA for MP23 precursor, complete cds	Aquaporin TIP3-1 OS=Arabidopsis thaliana GN=TIP3-1 PE=2 SV=1	Glycerol uptake facilitator and related permeases (Major Intrinsic Protein Family)
CL2295.Contig7_All	682	4.24853	0.372233	-3.51269	Down	0.928235	PREDICTED: uncharacterized protein LOC101306469 [Fragaria vesca subsp. vesca]	--	--	--
Unigene1078_All	1272	3.2749	0.617233	-2.40756	Down	0.872784	--	--	--	--
CL6213.Contig1_All	301	1.83603	0.3078	-2.57653	Down	0.802953	--	--	--	--
Unigene14360_All	223	0.211267	2.08083	2.46096	Up	0.817199	--	--	--	--
CL2016.Contig5_All	2011	4.7718	14.7883	1.63185	Up	0.870785	PREDICTED: exopolygalacturonase [Vitis vinifera] >gi|296083328|emb|CBI22964.3| unnamed protein product [Vitis vinifera]	--	Exopolygalacturonase clone GBGE184 OS=Arabidopsis thaliana GN=PGA3 PE=2 SV=1	Endopolygalacturonase
Unigene26601_All	1466	6.1528	1.614	-1.9306	Down	0.874939	PREDICTED: uncharacterized protein LOC100262465 [Vitis vinifera]	PREDICTED: Fragaria vesca subsp. vesca probable serine/threonine-protein kinase At1g18390-like (LOC101306969), mRNA	Probable receptor-like protein kinase At5g39030 OS=Arabidopsis thaliana GN=At5g39030 PE=2 SV=1	Serine/threonine protein kinase
Unigene42530_All	747	1.12313	3.88417	1.79008	Up	0.83275	hypothetical protein MTR_5g067940 [Medicago truncatula] >gi|355516767|gb|AES98390.1| hypothetical protein MTR_5g067940 [Medicago truncatula]	Primula maximowiczii tRNA-Leu (trnL) gene, intron; chloroplast	--	--
Unigene9490_All	693	5.75993	1.8422	-1.64462	Down	0.83725	--	--	--	--
CL3978.Contig2_All	1877	4.26233	0.826267	-2.36696	Down	0.889268	--	--	--	--
CL8056.Contig2_All	726	0.765033	2.73147	1.83608	Up	0.803568	--	--	--	--
Unigene17510_All	257	5.33463	14.6941	1.46177	Up	0.840262	casein kinase I-like protein [Brassica oleracea]	PREDICTED: Solanum lycopersicum casein kinase I isoform delta-like, transcript variant 2 (LOC101267121), mRNA	Casein kinase I isoform delta-like OS=Arabidopsis thaliana GN=At4g26100 PE=2 SV=2	--
Unigene14907_All	447	0.360033	1.9198	2.41475	Up	0.801791	--	--	--	--
Unigene706_All	5122	838.533	2399.08	1.51654	Up	0.879803	hypothetical protein MTR_5g050970 [Medicago truncatula] >gi|355515717|gb|AES97340.1| hypothetical protein MTR_5g050970 [Medicago truncatula]	Lysimachia vulgaris 26S ribosomal RNA gene, partial sequence	--	--
CL1133.Contig20_All	3503	10.2314	4.10917	-1.31609	Down	0.80682	PREDICTED: uncharacterized protein LOC100265010 [Vitis vinifera]	Populus trichocarpa predicted protein, mRNA	Coatomer subunit gamma-2 OS=Oryza sativa subsp. japonica GN=Os07g0201100 PE=2 SV=1	--
CL9246.Contig1_All	922	1.99683	9.06917	2.18326	Up	0.912664	hypothetical protein PRUPE_ppb011560mg [Prunus persica]	--	--	--
Unigene16989_All	350	1.47167	7.3376	2.31786	Up	0.914611	PREDICTED: uncharacterized protein C167.05-like [Cucumis sativus] >gi|449503863|ref|XP_004162211.1| PREDICTED: uncharacterized protein C167.05-like [Cucumis sativus]	Solanum lycopersicum strain Heinz 1706 chromosome 5 clone sle-12c13 map 5, complete sequence	--	--
CL3535.Contig3_All	2944	4.22977	20.2772	2.26121	Up	0.937593	ATP synthase subunit alpha [Medicago truncatula] >gi|355477374|gb|AES58577.1| ATP synthase subunit alpha [Medicago truncatula]	Saruma henryi small subunit ribosomal RNA gene, partial sequence; mitochondrial	60S ribosomal protein L16, mitochondrial OS=Arabidopsis thaliana GN=RPL16 PE=2 SV=3	Ribosomal protein L16/L10E
CL8705.Contig1_All	1280	0.285767	3.8185	3.80173	Up	0.92823	--	--	--	--
CL9161.Contig3_All	396	6.46623	0.830767	-2.96041	Down	0.937792	--	--	--	--
CL11950.Contig6_All	384	11.1618	26.5364	1.2494	Up	0.815134	--	--	--	--
Unigene35513_All	445	0	2.41437	2.36795	Up	0.843665	--	--	--	--
CL3587.Contig1_All	796	0.325833	2.77913	3.09243	Up	0.88425	PREDICTED: F-box/FBD/LRR-repeat protein At1g13570-like [Solanum lycopersicum]	Ardisia polysticta chloroplast, complete genome	--	--
Unigene27022_All	692	24.0514	5.31413	-2.17821	Down	0.933761	hypothetical protein PRUPE_ppa017741mg [Prunus persica]	PREDICTED: Glycine max uncharacterized protein LOC100786487 (LOC100786487), mRNA	--	--
Unigene3474_All	380	0.2438	2.14323	3.13602	Up	0.850971	ATSTE24 [Arabidopsis lyrata subsp. lyrata] >gi|297320827|gb|EFH51249.1| ATSTE24 [Arabidopsis lyrata subsp. lyrata]	--	CAAX prenyl protease 1 homolog OS=Arabidopsis thaliana GN=FACE1 PE=1 SV=1	Zn-dependent protease with chaperone function
Unigene20928_All	477	659.32	219.927	-1.58396	Down	0.887345	--	--	--	--
Unigene46409_All	419	0.111767	2.2362	3.10935	Up	0.86698	--	--	--	--
CL3141.Contig8_All	2203	2.81653	8.58613	1.60809	Up	0.853244	PREDICTED: putative pectinesterase/pectinesterase inhibitor 28-like [Vitis vinifera]	PREDICTED: Cucumis sativus probable pectinesterase/pectinesterase inhibitor 36-like (LOC101227303), mRNA	Probable pectinesterase/pectinesterase inhibitor 21 OS=Arabidopsis thaliana GN=PME21 PE=2 SV=2	Pectin methylesterase
CL9075.Contig3_All	1403	0.0987	1.8333	4.21525	Up	0.844245	--	Solanum lycopersicum strain Heinz 1706 chromosome 10 clone hba-58o17 map 10, complete sequence	--	--
Unigene1708_All	1024	10.429	3.9267	-1.40922	Down	0.824745	--	--	--	--
CL11378.Contig1_All	1017	13.3179	4.9598	-1.42501	Down	0.834544	--	--	--	--
CL8577.Contig2_All	773	3.01183	0.734267	-2.03627	Down	0.836345	PREDICTED: uncharacterized protein LOC101294061 [Fragaria vesca subsp. vesca]	PREDICTED: Vitis vinifera uncharacterized LOC100242324 (LOC100242324), mRNA	--	--
Unigene31484_All	476	1.2691	4.70143	1.88929	Up	0.855109	PREDICTED: ubiquitin-conjugating enzyme E2 5-like isoform 1 [Solanum lycopersicum] >gi|460411657|ref|XP_004251222.1| PREDICTED: ubiquitin-conjugating enzyme E2 5-like isoform 2 [Solanum lycopersicum]	PREDICTED: Solanum lycopersicum ubiquitin-conjugating enzyme E2 5-like, transcript variant 2 (LOC101261295), mRNA	Ubiquitin-conjugating enzyme E2-23 kDa OS=Triticum aestivum GN=UBC4 PE=1 SV=1	Ubiquitin-protein ligase
Unigene21969_All	252	0.452767	2.47083	1.99598	Up	0.809273	--	--	--	--
CL6806.Contig1_All	230	2.2188	0.5021	-2.14373	Down	0.806512	PREDICTED: signal recognition particle receptor subunit beta-like [Glycine max]	--	--	--
CL12049.Contig1_All	236	0.101967	2.13183	2.40061	Up	0.830419	--	--	--	--
Unigene21137_All	256	3.52023	0.907167	-1.95623	Down	0.842782	--	--	--	--
CL2670.Contig1_All	1007	5.4701	1.65827	-1.72189	Down	0.847819	--	--	--	--
Unigene13472_All	1218	0	5.1862	3.37468	Up	0.936974	Os02g0480100 [Oryza sativa Japonica Group] >gi|255670903|dbj|BAF08763.2| Os02g0480100 [Oryza sativa Japonica Group]	--	--	--
Unigene964_All	1843	0.593133	4.71487	2.63353	Up	0.909668	hypothetical protein MTR_2g104710 [Medicago truncatula] >gi|355487037|gb|AES68240.1| hypothetical protein MTR_2g104710 [Medicago truncatula]	--	--	--
CL8054.Contig4_All	595	2.52493	0	-2.51514	Down	0.865443	--	--	--	--
CL808.Contig2_All	415	1.2929	14.1081	3.44784	Up	0.971111	--	--	--	--
CL9625.Contig1_All	328	18.036	6.75263	-1.41736	Down	0.840443	--	--	--	--
CL6557.Contig1_All	1561	6.44957	0.8178	-2.97938	Down	0.938197	PREDICTED: uncharacterized protein LOC101291755 [Fragaria vesca subsp. vesca]	--	Mitogen-activated protein kinase kinase kinase 3 OS=Arabidopsis thaliana GN=ANP3 PE=1 SV=1	Serine/threonine protein kinase
Unigene40455_All	209	2.2356	0.1093	-2.33648	Down	0.821586	--	--	--	--
CL11961.Contig2_All	841	12.4693	5.19947	-1.26194	Down	0.80246	--	--	--	--
Unigene11723_All	750	4.44377	1.53843	-1.53032	Down	0.805914	--	--	--	--
Unigene32375_All	1754	1.71303	0.0130333	-2.56269	Down	0.820448	cytochrome c oxidase subunit I [Lingulodinium polyedrum]	Lingulodinium polyedrum isolate C8 cytochrome c oxidase subunit I (COX1) gene, partial cds; mitochondrial	Cytochrome c oxidase subunit 1 OS=Marchantia polymorpha GN=COX1 PE=3 SV=2	Heme/copper-type cytochrome/quinol oxidases, subunit 1
CL7766.Contig3_All	497	18.5701	6.30713	-1.55793	Down	0.863264	--	--	--	--
Unigene49021_All	507	3.14147	0.6399	-2.29552	Down	0.860876	--	--	--	--
Unigene39377_All	467	3.1091	0.8937	-1.79863	Down	0.814512	--	--	--	--
CL6160.Contig3_All	2213	20.3827	4.29783	-2.24566	Down	0.935978	PREDICTED: probable sulfate transporter 3.5-like [Solanum lycopersicum]	Populus trichocarpa sulfate/bicarbonate/oxalate exchanger and transporter sat-1, mRNA	Probable sulfate transporter 3.5 OS=Arabidopsis thaliana GN=SULTR3;5 PE=2 SV=1	Sulfate permease and related transporters (MFS superfamily)
Unigene35323_All	1429	3.4217	0.995067	-1.78185	Down	0.821202	--	--	--	--
Unigene4639_All	747	5.42947	1.44677	-1.90798	Down	0.864529	--	--	--	--
CL2103.Contig3_All	343	0	2.1996	2.24261	Up	0.822337	--	--	--	--
CL5205.Contig3_All	253	3.92693	1.2885	-1.60771	Down	0.81024	--	--	--	--
CL2788.Contig2_All	1965	68.1964	2.52223	-4.75692	Down	0.996164	sugar transporter, putative [Ricinus communis] >gi|223540391|gb|EEF41961.1| sugar transporter, putative [Ricinus communis]	Oryza sativa (indica cultivar-group) cDNA clone:OSIGCSA020N13, full insert sequence	Sugar transport protein 10 OS=Arabidopsis thaliana GN=STP10 PE=2 SV=1	Permeases of the major facilitator superfamily
CL3946.Contig3_All	761	19.7728	3.3928	-2.54297	Down	0.951733	40S ribosomal protein S19-3, putative [Ricinus communis] >gi|223534592|gb|EEF36289.1| 40S ribosomal protein S19-3, putative [Ricinus communis]	PREDICTED: Vitis vinifera 40S ribosomal protein S19-1-like (LOC100266271), mRNA	40S ribosomal protein S19-3 OS=Arabidopsis thaliana GN=RPS19C PE=2 SV=1	Ribosomal protein S19E (S16A)
CL10682.Contig1_All	1940	306.324	130.29	-1.23333	Down	0.823315	PREDICTED: sugar transport protein 14-like [Solanum lycopersicum]	PREDICTED: Cucumis sativus sugar transport protein 14-like (LOC101223510), mRNA	Sugar transport protein 14 OS=Arabidopsis thaliana GN=STP14 PE=2 SV=2	Permeases of the major facilitator superfamily
Unigene41917_All	968	37.8686	8.8473	-2.09769	Down	0.935085	hin1 like protein [Capsicum chinense]	--	Uncharacterized protein At1g08160 OS=Arabidopsis thaliana GN=At1g08160 PE=2 SV=1	--
CL2511.Contig1_All	697	0.1329	3.0148	4.50365	Up	0.912375	hypothetical protein PRUPE_ppa015420mg [Prunus persica]	--	Putative AC9 transposase OS=Zea mays PE=4 SV=1	--
Unigene34890_All	1188	31.7772	7.154	-2.15117	Down	0.935765	PREDICTED: uncharacterized protein LOC101251606 isoform 2 [Solanum lycopersicum]	PREDICTED: Solanum lycopersicum uncharacterized LOC101251606, transcript variant 2 (LOC101251606), mRNA	B2 protein OS=Daucus carota PE=2 SV=1	--
Unigene10454_All	690	0.6114	2.831	2.21112	Up	0.842584	--	--	--	--
Unigene46444_All	455	0.205833	1.9087	2.47805	Up	0.81749	PREDICTED: uncharacterized protein LOC101252755 [Solanum lycopersicum]	--	--	--
Unigene36915_All	308	2.02213	0.222733	-2.37655	Down	0.807505	--	--	--	--
Unigene45785_All	239	3.05773	0.8708	-1.81205	Down	0.814194	--	--	--	--
Unigene46276_All	568	1.01153	4.1946	2.05199	Up	0.864898	PREDICTED: protein Iojap, chloroplastic-like [Fragaria vesca subsp. vesca]	PREDICTED: Glycine max protein Iojap-like (LOC100806910), mRNA	Protein Iojap, chloroplastic OS=Arabidopsis thaliana GN=IJ PE=2 SV=1	Uncharacterized homolog of plant Iojap protein
Unigene15795_All	1630	11.8751	4.1739	-1.50848	Down	0.841931	PREDICTED: auxin-induced protein 5NG4 isoform 1 [Vitis vinifera] >gi|297741692|emb|CBI32824.3| unnamed protein product [Vitis vinifera]	PREDICTED: Solanum lycopersicum auxin-induced protein 5NG4-like (LOC101262970), mRNA	WAT1-related protein At5g07050 OS=Arabidopsis thaliana GN=At5g07050 PE=2 SV=1	Permeases of the drug/metabolite transporter (DMT) superfamily
CL1080.Contig1_All	1308	6.31777	1.03277	-2.6129	Down	0.923799	--	--	--	--
Unigene4986_All	424	3.3617	0.654933	-2.35977	Down	0.871154	--	--	--	--
Unigene23588_All	316	36.7443	16.3989	-1.16392	Down	0.801172	--	--	--	--
CL12080.Contig2_All	1432	0.975033	14.1996	3.86425	Up	0.97634	PREDICTED: ALA-interacting subunit 5-like [Cucumis sativus]	Vitis vinifera clone SS0ABG39YI16	ALA-interacting subunit 5 OS=Arabidopsis thaliana GN=ALIS5 PE=1 SV=1	Cell cycle control protein
Unigene35272_All	283	3.58277	1.06143	-1.75506	Down	0.823512	mitochondrial phosphate carrier protein, putative [Ricinus communis] >gi|223547870|gb|EEF49362.1| mitochondrial phosphate carrier protein, putative [Ricinus communis]	PREDICTED: Glycine max phosphate carrier protein, mitochondrial-like (LOC100791467), mRNA	Mitochondrial phosphate carrier protein 3, mitochondrial OS=Arabidopsis thaliana GN=MPT3 PE=1 SV=1	--
Unigene16652_All	1329	5.67553	2.00413	-1.50178	Down	0.81061	--	--	--	--
Unigene42445_All	1067	1147.27	438.986	-1.38596	Down	0.855733	--	--	--	--
CL6211.Contig7_All	1456	15.4198	56.2271	1.86648	Up	0.914924	PREDICTED: vignain [Vitis vinifera]	Ricinus communis cysteine endopeptidase precursor (CysEP) mRNA, complete cds	Vignain OS=Ricinus communis GN=CYSEP PE=1 SV=1	Cysteine protease
Unigene39968_All	227	2.47087	0.413033	-2.09164	Down	0.818605	--	--	--	--
Unigene45824_All	668	1.96987	0.210333	-3.22735	Down	0.839596	PREDICTED: proline transporter 1-like [Fragaria vesca subsp. vesca]	PREDICTED: Fragaria vesca subsp. vesca proline transporter 1-like (LOC101293880), mRNA	Proline transporter 1 OS=Oryza sativa subsp. japonica GN=PROT1 PE=2 SV=1	--
Unigene674_All	417	4.16703	1.11383	-1.90349	Down	0.847717	--	--	--	--
Unigene31906_All	1028	5.6963	1.62407	-1.81041	Down	0.859765	--	--	--	--
CL6211.Contig1_All	1440	0.819267	4.77037	2.5417	Up	0.906243	PREDICTED: vignain [Vitis vinifera]	Medicago truncatula Cysteine proteinase (MTR_135s0001) mRNA, complete cds	Vignain OS=Ricinus communis GN=CYSEP PE=1 SV=1	Cysteine protease
Unigene43433_All	386	0	3.25813	2.77602	Up	0.893919	--	--	--	--
CL11974.Contig3_All	883	0	1.89983	2.15909	Up	0.807945	--	--	--	--
Unigene37609_All	1387	19.5989	3.65897	-2.42126	Down	0.946162	Avr9/Cf-9 rapidly elicited protein 231 [Nicotiana tabacum]	Nicotiana tabacum Avr9/Cf-9 rapidly elicited protein 231 (ACRE231) mRNA, complete cds	Probable galacturonosyltransferase-like 9 OS=Arabidopsis thaliana GN=GATL9 PE=2 SV=1	Lipopolysaccharide biosynthesis proteins, LPS:glycosyltransferases
Unigene18880_All	1012	6.40537	1.17087	-2.4517	Down	0.916235	tau class glutathione transferase GSTU52 [Populus trichocarpa]	Populus trichocarpa tau class glutathione transferase GSTU52 mRNA, complete cds	Glutathione transferase GST 23 OS=Zea mays PE=2 SV=1	Glutathione S-transferase
Unigene12778_All	534	12.0261	2.04323	-2.55724	Down	0.942482	conserved hypothetical protein [Ricinus communis] >gi|223528827|gb|EEF30832.1| conserved hypothetical protein [Ricinus communis]	--	--	--
Unigene42868_All	394	0.5471	10.3804	3.88525	Up	0.970147	--	--	--	--
Unigene30079_All	701	9.24107	2.67357	-1.78929	Down	0.878182	--	--	--	--
CL9091.Contig2_All	1697	11.1403	3.81077	-1.54763	Down	0.850284	Anthranilate N-benzoyltransferase protein, putative [Ricinus communis] >gi|223546034|gb|EEF47537.1| Anthranilate N-benzoyltransferase protein, putative [Ricinus communis]	PREDICTED: Solanum lycopersicum vinorine synthase-like (LOC101253286), mRNA	BAHD acyltransferase At5g47980 OS=Arabidopsis thaliana GN=BAHD1 PE=2 SV=1	--
CL6033.Contig3_All	1045	6.4495	2.41497	-1.41718	Down	0.806173	PREDICTED: sirohydrochlorin ferrochelatase-like [Vitis vinifera]	PREDICTED: Vitis vinifera sirohydrochlorin ferrochelatase-like (LOC100244073), mRNA	--	Uncharacterized conserved protein
CL2453.Contig3_All	206	3.36197	0.1109	-2.91992	Down	0.897586	conserved hypothetical protein [Ricinus communis] >gi|223527192|gb|EEF29361.1| conserved hypothetical protein [Ricinus communis]	Populus EST from severe drought-stressed leaves	--	--
CL4994.Contig1_All	502	10.8752	1.61953	-2.74739	Down	0.948449	salicylic acid/benzoic acid carboxyl methyltransferase [Datura wrightii]	--	Salicylate O-methyltransferase OS=Clarkia breweri GN=SAMT PE=1 SV=1	--
Unigene14361_All	336	2.16037	0.350133	-2.6253	Down	0.832703	--	--	--	--
Unigene39003_All	263	0	2.14303	2.20771	Up	0.816046	--	--	--	--
Unigene26586_All	555	6.06883	2.2078	-1.45881	Down	0.807767	hypothetical protein VITISV_032257 [Vitis vinifera]	--	11 kDa late embryogenesis abundant protein OS=Helianthus annuus PE=2 SV=1	--
Unigene32146_All	281	2.2437	0.2444	-2.44844	Down	0.828637	--	--	--	--
Unigene26817_All	985	47.4955	15.7631	-1.59124	Down	0.883055	hypothetical protein PRUPE_ppa013497mg [Prunus persica]	TSA: Camelina sativa comp55424_c3_seq2 transcribed RNA sequence	Calcium-binding protein PBP1 OS=Arabidopsis thaliana GN=PBP1 PE=1 SV=1	Ca2+-binding protein (EF-Hand superfamily)
Unigene25486_All	224	22.1828	6.26167	-1.82482	Down	0.901981	--	--	--	--
CL4191.Contig4_All	1916	8.45943	3.32193	-1.34854	Down	0.806621	PREDICTED: uncharacterized protein LOC101213138 isoform 1 [Cucumis sativus] >gi|449463030|ref|XP_004149237.1| PREDICTED: uncharacterized protein LOC101213138 isoform 2 [Cucumis sativus] >gi|449520685|ref|XP_004167364.1| PREDICTED: uncharacterized LOC101213138 isoform 1 [Cucumis sativus] >gi|449520687|ref|XP_004167365.1| PREDICTED: uncharacterized LOC101213138 isoform 2 [Cucumis sativus]	Glycine max cDNA, clone: GMFL01-27-F07	--	--
Unigene43004_All	212	0.436967	2.6314	2.59024	Up	0.858859	--	--	--	--
Unigene29757_All	1265	23.2855	9.1742	-1.34378	Down	0.831377	PREDICTED: mitochondrial import receptor subunit TOM20-like [Solanum lycopersicum]	--	Mitochondrial import receptor subunit TOM20 OS=Solanum tuberosum GN=TOM20 PE=1 SV=1	--
Unigene39296_All	522	2.22627	0.133567	-4.05899	Down	0.87374	hypothetical protein MTR_2g030100 [Medicago truncatula] >gi|355483565|gb|AES64768.1| hypothetical protein MTR_2g030100 [Medicago truncatula]	--	--	--
Unigene14080_All	614	0.1138	1.8306	4.00774	Up	0.842341	uncharacterized protein LOC100277010 [Zea mays]	--	Glutathione S-transferase T3 OS=Arabidopsis thaliana GN=GSTT3 PE=2 SV=1	--
CL3498.Contig3_All	825	5.59677	1.5941	-1.81185	Down	0.858886	PREDICTED: uncharacterized protein LOC100853220 [Vitis vinifera] >gi|296083433|emb|CBI23386.3| unnamed protein product [Vitis vinifera]	--	--	--
Unigene31368_All	750	25.1198	1.97437	-3.66936	Down	0.982581	PREDICTED: putative ripening-related protein 1-like [Solanum lycopersicum]	Vitis vinifera, whole genome shotgun sequence, contig VV78X039779.6, clone ENTAV 115	Ripening-related protein 3 OS=Oryza sativa subsp. japonica GN=Os10g0490100 PE=2 SV=1	--
Unigene25040_All	279	0.5009	2.39273	2.25607	Up	0.82641	--	--	--	--
CL91.Contig5_All	575	0.322733	2.3572	2.86866	Up	0.856303	--	--	--	--
Unigene1473_All	757	4.30167	0.2764	-3.96007	Down	0.934988	unnamed protein product [Vitis vinifera]	--	Late embryogenesis abundant protein D-29 OS=Gossypium hirsutum PE=3 SV=1	--
Unigene2228_All	266	2.5425	0.3564	-2.28118	Down	0.836031	Casein kinase I isoform delta-like protein [Medicago truncatula] >gi|355521182|gb|AET01636.1| Casein kinase I isoform delta-like protein [Medicago truncatula]	PREDICTED: Cucumis sativus casein kinase I isoform delta-like (LOC101224222), mRNA	Casein kinase I isoform delta-like OS=Arabidopsis thaliana GN=At4g26100 PE=2 SV=2	--
CL12207.Contig1_All	679	0.0670333	2.09103	2.38482	Up	0.813604	conserved hypothetical protein [Ricinus communis] >gi|223549598|gb|EEF51086.1| conserved hypothetical protein [Ricinus communis]	--	--	--
CL832.Contig4_All	1805	1.05233	4.44453	2.07844	Up	0.873439	polyol transporter [Camellia sinensis]	PREDICTED: Fragaria vesca subsp. vesca polyol transporter 5-like (LOC101302071), mRNA	Polyol transporter 5 OS=Arabidopsis thaliana GN=PLT5 PE=1 SV=2	Permeases of the major facilitator superfamily
Unigene44702_All	206	2.37727	0.560567	-2.08435	Down	0.813044	--	--	--	--
Unigene48433_All	503	3.4818	0.556533	-2.64529	Down	0.890423	--	--	--	--
CL3038.Contig4_All	1296	2.59087	0.658433	-1.97633	Down	0.812403	PREDICTED: GDSL esterase/lipase At5g14450-like [Vitis vinifera] >gi|296087668|emb|CBI34924.3| unnamed protein product [Vitis vinifera]	Picea glauca clone GQ03610_N04 mRNA sequence	GDSL esterase/lipase At3g26430 OS=Arabidopsis thaliana GN=At3g26430 PE=2 SV=1	Phospholipase/lecithinase/hemolysin
Unigene30258_All	1098	8.60207	20.0973	1.22425	Up	0.802905	hypothetical protein SORBIDRAFT_02g025860 [Sorghum bicolor] >gi|241923652|gb|EER96796.1| hypothetical protein SORBIDRAFT_02g025860 [Sorghum bicolor]	--	Guanine nucleotide-binding protein subunit gamma 3 OS=Arabidopsis thaliana GN=GG3 PE=2 SV=1	--
Unigene26529_All	1826	11.7575	3.80983	-1.62578	Down	0.864842	--	--	--	--
Unigene24638_All	526	2.1305	0.225667	-2.44104	Down	0.820472	PREDICTED: uncharacterized protein LOC100245494 [Vitis vinifera]	--	--	--
Unigene15954_All	1133	2.54237	0.5499	-2.20893	Down	0.829222	--	--	--	--
CL6211.Contig6_All	1489	11.9264	30.1946	1.34013	Up	0.835189	PREDICTED: vignain [Vitis vinifera]	Medicago truncatula Cysteine proteinase (MTR_135s0001) mRNA, complete cds	Vignain OS=Ricinus communis GN=CYSEP PE=1 SV=1	Cysteine protease
Unigene44960_All	292	3.14587	0.869167	-1.85575	Down	0.820384	--	--	--	--
CL2122.Contig12_All	2304	8.32873	2.3682	-1.81431	Down	0.876999	PREDICTED: long chain acyl-CoA synthetase 4-like [Solanum lycopersicum]	PREDICTED: Vitis vinifera long chain acyl-CoA synthetase 4-like (LOC100265062), mRNA	Long chain acyl-CoA synthetase 4 OS=Arabidopsis thaliana GN=LACS4 PE=2 SV=1	Long-chain acyl-CoA synthetases (AMP-forming)
Unigene4677_All	285	4.15033	0.566267	-2.87367	Down	0.911295	--	--	--	--
Unigene8923_All	278	2.15587	0.4154	-2.37569	Down	0.818155	--	--	--	--
CL1515.Contig7_All	631	8.19483	1.35643	-2.5949	Down	0.933365	PREDICTED: uncharacterized protein LOC100265752 [Vitis vinifera] >gi|297740690|emb|CBI30872.3| unnamed protein product [Vitis vinifera]	--	--	--
Unigene26295_All	1325	0	4.44077	3.15081	Up	0.923992	--	--	--	--
CL4609.Contig1_All	866	10.9453	3.43687	-1.67115	Down	0.873574	hypothetical protein VOLCADRAFT_87683 [Volvox carteri f. nagariensis] >gi|300267363|gb|EFJ51547.1| hypothetical protein VOLCADRAFT_87683 [Volvox carteri f. nagariensis]	--	Proline-rich receptor-like protein kinase PERK1 OS=Arabidopsis thaliana GN=PERK1 PE=1 SV=1	--
Unigene34387_All	768	4.83623	12.5619	1.3771	Up	0.824099	hedgehog receptor, putative [Ricinus communis] >gi|223551381|gb|EEF52867.1| hedgehog receptor, putative [Ricinus communis]	PREDICTED: Vitis vinifera niemann-Pick C1 protein-like (LOC100242789), mRNA	--	--
Unigene41040_All	938	1.68053	6.22223	1.88851	Up	0.870635	conserved hypothetical protein [Ricinus communis] >gi|223532727|gb|EEF34507.1| conserved hypothetical protein [Ricinus communis]	Arabidopsis thaliana chromosome 2, complete sequence	Uncharacterized protein At1g04910 OS=Arabidopsis thaliana GN=At1g04910 PE=1 SV=1	--
CL10629.Contig2_All	468	0.200733	2.76293	3.78285	Up	0.897039	WRKY transcription factor 40 [Camellia sinensis]	(Populus tomentosa x P. bolleana) x P. tomentosa WRKY transcription factor 5 mRNA, complete cds	Probable WRKY transcription factor 40 OS=Arabidopsis thaliana GN=WRKY40 PE=1 SV=1	--
Unigene19313_All	1145	1.995	6.38093	1.67738	Up	0.853044	RecName: Full=Geraniol 8-hydroxylase; AltName: Full=Cytochrome P450 76B6; AltName: Full=Geraniol 10-hydroxylase; Short=CrG10H >gi|17065916|emb|CAC80883.1| geraniol 10-hydroxylase [Catharanthus roseus]	Mitragyna speciosa geraniol 10-hydroxylase (G10H) mRNA, partial cds	Geraniol 8-hydroxylase OS=Catharanthus roseus GN=CYP76B6 PE=1 SV=1	Cytochrome P450
Unigene30583_All	1492	4.79847	1.07577	-2.15721	Down	0.88271	hypothetical protein VITISV_015121 [Vitis vinifera]	Vitis vinifera contig VV78X028724.4, whole genome shotgun sequence	Reticuline oxidase-like protein OS=Arabidopsis thaliana GN=At4g20830 PE=1 SV=2	FAD/FMN-containing dehydrogenases
CL8310.Contig2_All	3830	1.03023	3.50263	1.76547	Up	0.822249	Cell wall-associated hydrolase, partial [Medicago truncatula] >gi|355503009|gb|AES84212.1| Cell wall-associated hydrolase, partial [Medicago truncatula]	Vitis vinifera strain PN40024 mitochondrion, partial genome	Uncharacterized protein ORF91 OS=Phalaenopsis aphrodite subsp. formosana PE=4 SV=1	--
CL3044.Contig2_All	2218	0.218433	7.69073	5.13786	Up	0.966676	PREDICTED: cysteine-rich receptor-like protein kinase 25-like [Vitis vinifera]	PREDICTED: Vitis vinifera uncharacterized LOC100241634 (LOC100241634), miscRNA	Cysteine-rich receptor-like protein kinase 6 OS=Arabidopsis thaliana GN=CRK6 PE=1 SV=1	Serine/threonine protein kinase
Unigene35291_All	783	0.118667	1.945	4.03478	Up	0.853011	PREDICTED: CAAX prenyl protease 1 homolog [Fragaria vesca subsp. vesca]	--	CAAX prenyl protease 1 homolog OS=Oryza sativa subsp. japonica GN=FACE1 PE=2 SV=1	Zn-dependent protease with chaperone function
Unigene31193_All	1088	34.2549	9.05613	-1.91934	Down	0.91511	PREDICTED: uncharacterized protein LOC100244374 [Vitis vinifera] >gi|296083806|emb|CBI24023.3| unnamed protein product [Vitis vinifera]	PREDICTED: Solanum lycopersicum protein NDR1-like (LOC101262768), mRNA	Uncharacterized protein At1g08160 OS=Arabidopsis thaliana GN=At1g08160 PE=2 SV=1	--
CL6132.Contig1_All	358	0.131633	8.71213	4.86819	Up	0.969993	--	--	--	--
Unigene26720_All	910	6.15353	1.71613	-1.84225	Down	0.865963	hypothetical protein PRUPE_ppa011685mg [Prunus persica]	Vitis vinifera clone SS0ACG41YA01	--	--
Unigene3918_All	1430	17.5959	7.27707	-1.27381	Down	0.812171	--	Camellia sinensis var. assamica clone 23 microsatellite sequence	--	--
Unigene17211_All	455	2.57157	0.4597	-2.48388	Down	0.849374	--	--	--	--
Unigene14918_All	460	5.15473	1.8216	-1.50069	Down	0.804933	--	--	--	--
Unigene35057_All	437	12.234	2.48717	-2.29832	Down	0.929448	--	--	--	--
Unigene933_All	2012	12.3767	0.0568333	-5.79121	Down	0.979721	PREDICTED: uncharacterized protein LOC100245045 [Vitis vinifera]	--	--	Endoglucanase
Unigene27643_All	509	1.86363	8.87203	2.25115	Up	0.916717	Cyclic nucleotide-gated ion channel [Medicago truncatula] >gi|355496367|gb|AES77570.1| Cyclic nucleotide-gated ion channel [Medicago truncatula]	PREDICTED: Cucumis sativus cyclic nucleotide-gated ion channel 2-like (LOC101203560), mRNA	Cyclic nucleotide-gated ion channel 2 OS=Arabidopsis thaliana GN=CNGC2 PE=1 SV=1	--
CL5522.Contig4_All	413	11.8604	3.24227	-1.87108	Down	0.892664	cysteine protease Cp4 [Actinidia deliciosa]	PREDICTED: Vitis vinifera cysteine proteinase RD21a-like (LOC100241957), mRNA	Cysteine proteinase RD21a OS=Arabidopsis thaliana GN=RD21A PE=1 SV=1	--
CL3227.Contig2_All	403	1.208	4.1276	1.77268	Up	0.83566	--	--	--	--
CL10410.Contig2_All	489	3.19383	0.2406	-3.73058	Down	0.910481	--	--	--	--
CL4041.Contig1_All	1210	5.7883	1.8304	-1.66098	Down	0.844791	PREDICTED: peroxidase 9 [Vitis vinifera]	PREDICTED: Fragaria vesca subsp. vesca peroxidase 9-like (LOC101312694), mRNA	Peroxidase 9 OS=Arabidopsis thaliana GN=PER9 PE=1 SV=1	--
CL9865.Contig2_All	469	3.42083	0.798867	-2.09832	Down	0.85506	--	Populus trichocarpa clone POP002-I03, complete sequence	--	--
Unigene28033_All	830	3.8275	0.610933	-2.64732	Down	0.897542	PREDICTED: uncharacterized protein LOC100257872 [Vitis vinifera]	--	Non-specific lipid-transfer protein-like protein At2g13820 OS=Arabidopsis thaliana GN=At2g13820 PE=1 SV=1	--
CL7225.Contig3_All	2470	2.1601	6.12323	1.5032	Up	0.814689	predicted protein [Populus trichocarpa] >gi|222833527|gb|EEE72004.1| predicted protein [Populus trichocarpa]	PREDICTED: Vitis vinifera interactor of constitutive active ROPs 2, chloroplastic-like (LOC100265405), mRNA	Interactor of constitutive active ROPs 2, chloroplastic OS=Arabidopsis thaliana GN=ICR2 PE=1 SV=1	Chromosome segregation ATPases
CL8307.Contig3_All	379	15.7741	35.4016	1.16626	Up	0.802613	hypothetical protein [Pisum sativum]	--	--	--
CL6678.Contig1_All	485	0.146767	1.84157	2.5547	Up	0.801938	--	--	--	--
Unigene37794_All	543	9.19123	3.03617	-1.59801	Down	0.855165	--	--	--	--
Unigene17366_All	560	11.1459	0.0408	-4.91823	Down	0.976925	--	--	--	--
Unigene13271_All	618	3.62583	0.1888	-3.35053	Down	0.914425	PREDICTED: uncharacterized protein LOC101249447, partial [Solanum lycopersicum]	PREDICTED: Fragaria vesca subsp. vesca uncharacterized LOC101295621 (LOC101295621), misc_RNA	Extensin-2 OS=Arabidopsis thaliana GN=EXT2 PE=2 SV=1	Endoglucanase
Unigene49986_All	236	0.0976667	2.52127	2.64074	Up	0.86369	--	--	--	--
Unigene30092_All	620	1.5659	6.5748	2.06995	Up	0.893469	--	--	--	--
Unigene46315_All	292	0	2.0339	2.2432	Up	0.822337	--	--	--	--
CL12758.Contig1_All	1072	0.718233	4.69203	2.70769	Up	0.91247	--	--	--	--
CL6002.Contig2_All	1284	53.6754	20.5403	-1.3858	Down	0.849599	--	--	--	--
Unigene38045_All	1054	0.6355	4.84517	2.93058	Up	0.922879	--	--	--	--
Unigene24111_All	329	2.91443	0.6262	-1.87807	Down	0.814488	1-aminocyclopropane-1-carboxylate synthase, partial [Camellia sasanqua]	Camellia sasanqua 1-aminocyclopropane-1-carboxylate synthase (ACS) mRNA, partial cds	1-aminocyclopropane-1-carboxylate synthase OS=Glycine max GN=ACS1 PE=2 SV=1	--
Unigene3568_All	277	2.18193	0.338233	-2.68952	Down	0.837198	predicted protein [Populus trichocarpa] >gi|222842863|gb|EEE80410.1| predicted protein [Populus trichocarpa]	PREDICTED: Fragaria vesca subsp. vesca transcription factor RAX3-like (LOC101298063), mRNA	Transcription factor RAX3 OS=Arabidopsis thaliana GN=RAX3 PE=2 SV=1	Myb superfamily proteins, including transcription factors and mRNA splicing factors
Unigene45004_All	433	3.08733	0.211	-2.5038	Down	0.870831	PREDICTED: LOW QUALITY PROTEIN: probable glutathione S-transferase [Glycine max]	--	Glutathione transferase GST 23 OS=Zea mays PE=2 SV=1	--
Unigene46474_All	273	0.1678	1.94553	2.54023	Up	0.810898	cytochrome c biogenesis ccmC [Brassica napus] >gi|37591122|dbj|BAC98924.1| cytochrome c biogenesis ccmC [Brassica napus]	Beta vulgaris subsp. vulgaris cytochrome c biogenesis C (ccmC) mRNA, complete cds; mitochondrial	Cytochrome c biogenesis protein ccsA OS=Drimys granadensis GN=ccsA PE=3 SV=1	ABC-type transport system involved in cytochrome c biogenesis, permease component
Unigene29562_All	1197	3.5465	10.5476	1.57245	Up	0.851864	chlorophyll A/B binding protein, putative [Ricinus communis] >gi|223541141|gb|EEF42697.1| chlorophyll A/B binding protein, putative [Ricinus communis]	Solanum tuberosum chlorophyll a/b binding protein (Lhcb1-4) gene, nuclear gene encoding chloroplast protein, complete cds	Chlorophyll a-b binding protein 21, chloroplastic OS=Nicotiana tabacum GN=CAB21 PE=2 SV=1	--
CL1693.Contig1_All	476	0.0984	3.89107	3.87574	Up	0.927632	--	--	--	--
Unigene3653_All	310	0	2.21243	2.25042	Up	0.824304	--	--	--	--
Unigene18028_All	547	0.169867	1.58267	3.36433	Up	0.821725	--	--	--	--
Unigene30731_All	1058	3.35733	0.221367	-3.92281	Down	0.917251	--	--	--	--
CL8544.Contig1_All	423	5.0909	1.5309	-1.73354	Down	0.844925	--	--	--	--
Unigene1779_All	482	4.1934	0.913467	-2.1987	Down	0.876192	--	--	--	--
Unigene38739_All	966	8.59067	0	-4.10277	Down	0.966421	--	--	--	--
Unigene3870_All	1449	0.918267	3.1955	1.79906	Up	0.817132	--	--	--	--
CL10898.Contig1_All	946	0	2.80367	2.57062	Up	0.871484	--	--	--	--
Unigene33062_All	841	0.0274	42.2334	6.87699	Up	0.994906	--	Zea mays CL4444_1 mRNA sequence	--	--
CL5665.Contig1_All	659	1.76017	0.0694333	-2.89824	Down	0.808638	PREDICTED: probable F-box protein At1g60180-like [Vitis vinifera]	--	Probable F-box protein At1g60180 OS=Arabidopsis thaliana GN=At2g36090 PE=2 SV=1	--
Unigene16377_All	1002	9.95677	26.7984	1.4284	Up	0.848368	predicted protein [Populus trichocarpa] >gi|222843494|gb|EEE81041.1| predicted protein [Populus trichocarpa]	Brassica rapa subsp. pekinensis clone KBrH011G10, complete sequence	Calmodulin-like protein 3 OS=Arabidopsis thaliana GN=CML3 PE=2 SV=1	Ca2+-binding protein (EF-Hand superfamily)
CL1452.Contig2_All	1590	4.83883	1.6905	-1.51721	Down	0.81057	3&apos;-N-debenzoyl-2&apos;-deoxytaxol N-benzoyltransferase, putative [Ricinus communis] >gi|223546033|gb|EEF47536.1| 3&apos;-N-debenzoyl-2&apos;-deoxytaxol N-benzoyltransferase, putative [Ricinus communis]	Medicago truncatula Salutaridinol 7-O-acetyltransferase (MTR_7g110540) mRNA, complete cds	BAHD acyltransferase At5g47980 OS=Arabidopsis thaliana GN=BAHD1 PE=2 SV=1	--
CL9839.Contig2_All	2063	6.78847	1.87287	-1.85784	Down	0.871556	glycosyltransferase, putative [Ricinus communis] >gi|223526710|gb|EEF28943.1| glycosyltransferase, putative [Ricinus communis]	Populus trichocarpa clone POP031-F05, complete sequence	--	--
Unigene29748_All	389	13.7203	5.00527	-1.45479	Down	0.837759	--	--	--	--
Unigene11269_All	537	5.5001	0.438333	-3.64936	Down	0.944422	--	--	--	--
CL5450.Contig2_All	779	6.3439	2.0129	-1.65609	Down	0.849295	PREDICTED: uncharacterized protein LOC100254241 [Vitis vinifera]	--	--	--
Unigene32288_All	437	3.35563	0.642967	-2.38377	Down	0.87213	--	--	--	--
Unigene13277_All	567	8.2889	2.70863	-1.61362	Down	0.851911	conserved hypothetical protein [Ricinus communis] >gi|223538261|gb|EEF39870.1| conserved hypothetical protein [Ricinus communis]	PREDICTED: Glycine max uncharacterized protein LOC100791850 (LOC100791850), mRNA	Uncharacterized protein At5g01610 OS=Arabidopsis thaliana GN=At5g01610 PE=1 SV=1	--
CL11309.Contig1_All	387	0.738333	6.51953	2.84878	Up	0.934339	--	--	--	--
Unigene10424_All	403	2.5987	0.578333	-2.16782	Down	0.830347	--	--	--	--
CL11008.Contig1_All	259	4.2197	0	-3.13303	Down	0.922878	--	--	--	--
Unigene34137_All	1340	9.11457	3.45717	-1.39858	Down	0.818745	gibberellin 2 oxidase [Nerium oleander]	Nicotiana tabacum gibberellin 2-oxidase 5 (GA2ox5) mRNA, complete cds	Gibberellin 2-beta-dioxygenase OS=Phaseolus coccineus GN=GA2OX1 PE=2 SV=1	Isopenicillin N synthase and related dioxygenases
Unigene9935_All	437	9.894	2.4455	-2.01642	Down	0.90431	--	--	--	--
Unigene17178_All	1251	0.0184333	5.05803	3.84589	Up	0.94282	hypothetical protein ARALYDRAFT_330877 [Arabidopsis lyrata subsp. lyrata] >gi|297311099|gb|EFH41523.1| hypothetical protein ARALYDRAFT_330877 [Arabidopsis lyrata subsp. lyrata]	--	F-box protein SKIP3 OS=Arabidopsis thaliana GN=SKIP3 PE=1 SV=2	--
CL1718.Contig1_All	1927	0.806433	4.4196	2.45429	Up	0.896686	chloride channel clc, putative [Ricinus communis] >gi|223549430|gb|EEF50918.1| chloride channel clc, putative [Ricinus communis]	Arabidopsis thaliana chromosome 3, complete sequence	Chloride channel protein CLC-b OS=Arabidopsis thaliana GN=CLC-B PE=1 SV=1	Chloride channel protein EriC
CL11032.Contig2_All	542	4.39683	0.6342	-2.18408	Down	0.878443	putative protein [Avicennia marina]	--	Uncharacterized protein At4g15545 OS=Arabidopsis thaliana GN=At4g15545 PE=1 SV=1	--
Unigene35525_All	484	0.537933	2.2959	2.09356	Up	0.808447	--	Primula amethystina clone PaH009 microsatellite sequence	--	--
Unigene29993_All	675	9.1293	3.24233	-1.49347	Down	0.829232	unnamed protein product [Vitis vinifera]	--	F-box/FBD/LRR-repeat protein At1g13570 OS=Arabidopsis thaliana GN=At1g13570 PE=2 SV=1	--
Unigene1494_All	228	0.729933	3.2124	1.91409	Up	0.831441	--	--	--	--
CL10263.Contig4_All	245	1.44203	8.48527	2.55686	Up	0.932528	--	--	--	--
CL8421.Contig1_All	422	3.2802	0.932767	-1.8142	Down	0.821153	--	--	--	--
Unigene29244_All	265	0.177767	1.90507	2.46754	Up	0.802689	amino acid transporter, putative [Ricinus communis] >gi|223538323|gb|EEF39930.1| amino acid transporter, putative [Ricinus communis]	--	--	Amino acid permeases
CL5658.Contig1_All	277	2.34733	0.165467	-2.23449	Down	0.81987	--	--	--	--
CL2891.Contig2_All	899	31.4022	1.15527	-4.76457	Down	0.991647	PREDICTED: putative nuclease HARBI1-like [Glycine max]	Medicago truncatula chromosome 2 BAC clone mth2-28e11, complete sequence	--	--
Unigene40856_All	707	6.79357	1.6673	-2.02666	Down	0.890479	hypothetical protein MTR_5g084330 [Medicago truncatula] >gi|355518129|gb|AES99752.1| hypothetical protein MTR_5g084330 [Medicago truncatula]	--	Glycine-rich protein OS=Nicotiana tabacum GN=GRP PE=2 SV=1	--
CL3201.Contig8_All	281	4.18403	12.6174	1.59245	Up	0.862371	--	--	--	--
Unigene41723_All	600	13.5047	3.79407	-1.83164	Down	0.893244	--	--	--	--
CL10237.Contig1_All	880	21.3853	7.12707	-1.58524	Down	0.873589	conserved hypothetical protein [Ricinus communis] >gi|223537630|gb|EEF39253.1| conserved hypothetical protein [Ricinus communis]	Vitis vinifera clone SS0AEB17YD24	Universal stress protein A-like protein OS=Arabidopsis thaliana GN=At3g01520 PE=1 SV=2	Universal stress protein UspA and related nucleotide-binding proteins
CL5629.Contig1_All	740	43.0209	15.8062	-1.44455	Down	0.854993	PREDICTED: uncharacterized protein LOC101246809 [Solanum lycopersicum]	--	Classical arabinogalactan protein 10 OS=Arabidopsis thaliana GN=AGP10 PE=1 SV=1	Putative peptidoglycan-binding domain-containing protein
CL3899.Contig2_All	1040	8.49903	3.15667	-1.4289	Down	0.819777	microtubule-associated protein MAP65-1a [Nicotiana tabacum]	PREDICTED: Vitis vinifera 65-kDa microtubule-associated protein 1-like (LOC100267550), mRNA	65-kDa microtubule-associated protein 1 OS=Arabidopsis thaliana GN=MAP65-1 PE=1 SV=1	--
Unigene12565_All	1091	4.99473	16.0759	1.68642	Up	0.884223	unnamed protein product [Vitis vinifera]	Populus trichocarpa aquaporin, MIP family, TIP subfamily, mRNA	Probable aquaporin TIP5-1 OS=Arabidopsis thaliana GN=TIP5-1 PE=2 SV=1	Glycerol uptake facilitator and related permeases (Major Intrinsic Protein Family)
CL2991.Contig4_All	1269	5.27033	1.64417	-1.68054	Down	0.842968	--	--	--	--
Unigene27751_All	352	1.126	16.0744	3.83548	Up	0.978371	--	--	--	--
Unigene25667_All	437	0.4276	2.25493	2.39875	Up	0.827888	TRANSPARENT TESTA 12 protein, putative [Ricinus communis] >gi|223550438|gb|EEF51925.1| TRANSPARENT TESTA 12 protein, putative [Ricinus communis]	--	--	--
CL1686.Contig2_All	267	2.25333	0.530433	-2.08682	Down	0.804977	--	--	--	--
CL6646.Contig1_All	311	2.34213	0.294733	-2.0908	Down	0.829323	--	--	--	--
Unigene35644_All	475	0.485	2.64513	2.44728	Up	0.851893	NADH dehydrogenase subunit 7 [Brassica napus] >gi|37591046|dbj|BAC98848.1| NADH dehydrogenase subunit 7 [Brassica napus]	Beta vulgaris subsp. vulgaris NADH dehydrogenase subunit 7 (nad7) mRNA, complete cds; mitochondrial	NADH dehydrogenase [ubiquinone] iron-sulfur protein 2 OS=Arabidopsis thaliana GN=NAD7 PE=1 SV=2	NADH:ubiquinone oxidoreductase 49 kD subunit 7
Unigene41305_All	3343	9.46493	1.23047	-2.78531	Down	0.946164	--	--	--	--
Unigene28541_All	384	0.4859	2.45483	2.33689	Up	0.835723	--	--	--	--
Unigene31877_All	1653	0.349667	3.65537	3.38596	Up	0.915989	PREDICTED: putative F-box/FBD/LRR-repeat protein At1g78840-like [Cucumis sativus]	--	F-box/FBD/LRR-repeat protein At5g53840 OS=Arabidopsis thaliana GN=At5g53840 PE=2 SV=1	--
CL358.Contig1_All	393	3.84217	1.0067	-1.93229	Down	0.846428	--	--	--	--
CL2152.Contig14_All	1760	0.3943	2.17213	2.46175	Up	0.824429	hypothetical protein PRUPE_ppa009880mg [Prunus persica]	--	--	--
CL3601.Contig1_All	607	0.8063	2.89237	1.84286	Up	0.810658	--	--	--	--
Unigene29784_All	2146	3.33823	15.5903	2.2235	Up	0.928071	ribosomal protein S12 (mitochondrion) [Millettia pinnata] >gi|372450318|ref|YP_005090500.1| ribosomal protein S12 (mitochondrion) [Lotus japonicus] >gi|316996005|dbj|BAD83444.2| ribosomal protein S12 (mitochondrion) [Nicotiana tabacum] >gi|357197325|gb|AET62922.1| ribosomal protein S12 (mitochondrion) [Millettia pinnata] >gi|357197364|gb|AET62960.1| ribosomal protein S12 (mitochondrion) [Lotus ja…	Beta vulgaris subsp. vulgaris NADH dehydrogenase subunit 3 (nad3) and ribosomal protein S12 (rps12) mRNAs, complete cds; mitochondrial	Ribosomal protein S12, mitochondrial OS=Helianthus annuus GN=RPS12 PE=2 SV=1	Ribosomal protein S12
CL7827.Contig2_All	1657	1.52963	7.89607	2.36795	Up	0.920003	PREDICTED: 3-hydroxyisobutyryl-CoA hydrolase-like protein 3, mitochondrial-like isoform 1 [Vitis vinifera]	PREDICTED: Vitis vinifera 3-hydroxyisobutyryl-CoA hydrolase-like protein 3, mitochondrial-like, transcript variant 1 (LOC100261210), mRNA	3-hydroxyisobutyryl-CoA hydrolase-like protein 3, mitochondrial OS=Arabidopsis thaliana GN=At4g13360 PE=1 SV=2	Enoyl-CoA hydratase/carnithine racemase
Unigene9301_All	836	5.04977	1.25757	-1.82603	Down	0.854675	--	--	--	--
CL6809.Contig1_All	1657	3.43967	1.04643	-1.71679	Down	0.814979	--	Vitis vinifera contig VV78X251728.45, whole genome shotgun sequence	--	--
Unigene43575_All	641	0	2.21147	2.24983	Up	0.824304	--	--	--	--
CL6134.Contig2_All	459	4.2096	0.349	-3.02917	Down	0.917342	hypothetical protein [Zea mays] >gi|414883820|tpg|DAA59834.1| TPA: hypothetical protein ZEAMMB73_697963 [Zea mays]	Vitis vinifera, whole genome shotgun sequence, contig VV78X267140.38, clone ENTAV 115	--	--
CL12556.Contig2_All	209	2.55543	6.90537	1.43415	Up	0.810898	--	--	--	--
CL10561.Contig3_All	886	3.38323	0.653133	-2.37295	Down	0.872021	--	--	--	--
CL3741.Contig5_All	207	4.64157	1.5596	-1.57344	Down	0.813499	--	--	--	--
Unigene13576_All	1066	12.6158	0.4336	-4.86273	Down	0.979212	AP2 domain class transcription factor [Malus x domestica]	Daucus carota C-EF8 mRNA for embryonic element binding Factor 8, partial cds	Ethylene-responsive transcription factor ERF017 OS=Arabidopsis thaliana GN=ERF017 PE=2 SV=1	--
Unigene24103_All	706	4.75913	1.3825	-1.78342	Down	0.845789	--	--	--	--
Unigene42869_All	404	5.51507	0.631033	-3.12759	Down	0.935103	--	--	--	--
Unigene44076_All	394	2.4079	0.586733	-2.037	Down	0.808862	--	--	--	--
Unigene2914_All	400	0.529167	2.2591	2.09395	Up	0.805789	unnamed protein product [Vitis vinifera]	--	DNA repair helicase XPB1 OS=Arabidopsis thaliana GN=XPB1 PE=2 SV=3	DNA or RNA helicases of superfamily II
CL5930.Contig1_All	1690	19.4016	8.3079	-1.22362	Down	0.802163	dehydration-induced protein [Aegiceras corniculatum]	Aegiceras corniculatum dehydration-induced protein mRNA, partial cds	Protein EARLY RESPONSIVE TO DEHYDRATION 15 OS=Arabidopsis thaliana GN=ERD15 PE=1 SV=1	--
Unigene1732_All	1193	1.6235	4.7344	1.54407	Up	0.810749	PREDICTED: uncharacterized protein LOC100805245 [Glycine max]	PREDICTED: Fragaria vesca subsp. vesca DNA polymerase III PolC-type-like (LOC101298332), mRNA	--	DNA polymerase III, epsilon subunit and related 3'-5' exonucleases
CL8470.Contig1_All	945	2.63523	0.689233	-1.93487	Down	0.809124	--	--	--	--
Unigene22618_All	1009	0.597	2.4098	2.01311	Up	0.806467	hypothetical protein PRUPE_ppa009161mg [Prunus persica]	Nicotiana tabacum Avr9/Cf-9 rapidly elicited protein 132 (ACRE132) mRNA, complete cds	RING-H2 finger protein ATL2 OS=Arabidopsis thaliana GN=ATL2 PE=2 SV=2	--
Unigene20026_All	1916	30.1607	7.5773	-1.99292	Down	0.921849	hypothetical protein [Nicotiana tabacum]	PREDICTED: Cucumis sativus BTB/POZ domain-containing protein At5g41330-like (LOC101216493), mRNA	BTB/POZ domain-containing protein At5g41330 OS=Arabidopsis thaliana GN=At5g41330 PE=2 SV=1	--
Unigene26859_All	936	1.9091	15.5867	3.02935	Up	0.964588	PREDICTED: basic form of pathogenesis-related protein 1 [Vitis vinifera] >gi|147857567|emb|CAN80994.1| hypothetical protein VITISV_042545 [Vitis vinifera]	PREDICTED: Solanum lycopersicum pathogenesis-related protein PR-1-like (LOC101267821), mRNA	Basic form of pathogenesis-related protein 1 OS=Nicotiana tabacum PE=3 SV=1	Uncharacterized protein with SCP/PR1 domains
Unigene36171_All	257	2.26933	0.178033	-2.71886	Down	0.843859	--	--	--	--
Unigene17249_All	389	0.121133	3.29213	3.58713	Up	0.915091	--	--	--	--
CL944.Contig4_All	1205	2.27683	0.4401	-2.37113	Down	0.82633	unnamed protein product [Vitis vinifera]	PREDICTED: Vitis vinifera uncharacterized LOC100262899 (LOC100262899), mRNA	--	--
CL1412.Contig2_All	434	3.7538	0.703333	-2.10926	Down	0.863805	--	--	--	--
Unigene21710_All	214	0.432867	2.295	2.4065	Up	0.830548	--	--	--	--
Unigene76_All	3580	2.98907	0.828267	-1.85153	Down	0.814475	PREDICTED: calcium-transporting ATPase 12, plasma membrane-type-like [Vitis vinifera]	Medicago truncatula Autoinhibited calcium ATPase (MTR_8g013780) mRNA, complete cds	Calcium-transporting ATPase 12, plasma membrane-type OS=Arabidopsis thaliana GN=ACA12 PE=2 SV=1	Cation transport ATPase
Unigene28520_All	371	1.01013	3.54647	1.81184	Up	0.828086	--	--	--	--
Unigene16063_All	638	9.7431	2.50923	-1.95713	Down	0.897143	predicted protein [Populus trichocarpa] >gi|222868358|gb|EEF05489.1| predicted protein [Populus trichocarpa]	--	--	--
Unigene31271_All	530	30.7601	9.89127	-1.63683	Down	0.883743	hypothetical protein PRUPE_ppa018096mg [Prunus persica]	--	--	--
CL3792.Contig4_All	844	0.963133	3.35377	1.79997	Up	0.8216	conserved hypothetical protein [Ricinus communis] >gi|223538330|gb|EEF39937.1| conserved hypothetical protein [Ricinus communis]	Medicago truncatula clone mth2-49e17, complete sequence	--	--
CL2329.Contig1_All	624	5.4877	1.6193	-1.76083	Down	0.85288	hypothetical protein MTR_2g034750 [Medicago truncatula] >gi|355483845|gb|AES65048.1| hypothetical protein MTR_2g034750 [Medicago truncatula]	PREDICTED: Vitis vinifera uncharacterized LOC100255126, transcript variant 3 (LOC100255126), mRNA	--	--
Unigene50982_All	473	10.5941	3.7855	-1.4847	Down	0.833753	protein phosphatase 2C [Mesembryanthemum crystallinum]	PREDICTED: Vitis vinifera probable protein phosphatase 2C 22-like (LOC100256157), mRNA	Probable protein phosphatase 2C 22 OS=Arabidopsis thaliana GN=At2g25620 PE=1 SV=1	--
CL6699.Contig2_All	1692	0.4661	2.18613	2.22967	Up	0.808583	hypothetical protein PRUPE_ppa009208mg [Prunus persica]	Medicago truncatula RING finger protein (MTR_8g066740) mRNA, complete cds	RING-H2 finger protein ATL29 OS=Arabidopsis thaliana GN=ATL29 PE=3 SV=1	RING-finger-containing ubiquitin ligase
Unigene37229_All	1122	2.41537	0.493333	-2.29161	Down	0.829117	hypothetical protein PRUPE_ppa003639mg [Prunus persica]	PREDICTED: Solanum lycopersicum probable pectinesterase/pectinesterase inhibitor 7-like (LOC101266973), mRNA	Probable pectinesterase/pectinesterase inhibitor 41 OS=Arabidopsis thaliana GN=PME41 PE=2 SV=2	Pectin methylesterase
CL11488.Contig2_All	2194	3.54373	0.876633	-2.01522	Down	0.850445	PREDICTED: U-box domain-containing protein 9 [Vitis vinifera] >gi|296085175|emb|CBI28670.3| unnamed protein product [Vitis vinifera]	Populus trichocarpa clone Pop1-63A24, complete sequence	U-box domain-containing protein 9 OS=Arabidopsis thaliana GN=PUB9 PE=1 SV=1	--
Unigene12913_All	577	12.2437	4.94153	-1.309	Down	0.810448	hypothetical protein PRUPE_ppa013487mg [Prunus persica]	--	--	--
Unigene42730_All	960	3.07267	0.680333	-2.17518	Down	0.849525	--	--	--	--
CL8002.Contig2_All	998	5.11593	0.232767	-3.67897	Down	0.941291	PREDICTED: LOW QUALITY PROTEIN: dehydration-responsive element-binding protein 1C-like [Cucumis sativus]	Morus alba var. multicaulis voucher Yu 71-1 CRT/DRE binding factor 1 mRNA, complete cds	Dehydration-responsive element-binding protein 1B OS=Arabidopsis thaliana GN=DREB1B PE=2 SV=2	--
Unigene10788_All	3539	27.486	11.6806	-1.23458	Down	0.810135	unnamed protein product [Vitis vinifera]	Arabidopsis thaliana ubiquitin-protein ligase RNF25 (AT3G60300) mRNA, complete cds	Universal stress protein A-like protein OS=Arabidopsis thaliana GN=At3g01520 PE=1 SV=2	Universal stress protein UspA and related nucleotide-binding proteins
Unigene1380_All	489	11.6356	3.7555	-1.63147	Down	0.864616	--	--	--	--
Unigene19023_All	261	21.3934	1.5196	-3.8154	Down	0.982278	--	--	--	--
Unigene16959_All	749	0.5546	2.3897	2.10731	Up	0.815892	--	--	--	--
Unigene39582_All	464	2.99293	0.6014	-2.31516	Down	0.85747	--	--	--	--
Unigene21743_All	220	4.20033	1.1642	-1.85116	Down	0.844056	--	Lotus japonicus genomic DNA, chromosome 1, clone: LjT20J05, TM0143b, complete sequence	--	--
Unigene46476_All	213	0.2151	2.3874	2.64468	Up	0.848473	--	--	--	--
Unigene35032_All	633	21.952	2.91953	-2.91054	Down	0.966436	--	--	--	--
Unigene7992_All	3398	0.1591	2.67357	4.07076	Up	0.896909	phosphatidylinositol-4-phosphate 5-kinase family protein [Arabidopsis lyrata subsp. lyrata] >gi|297328403|gb|EFH58822.1| phosphatidylinositol-4-phosphate 5-kinase family protein [Arabidopsis lyrata subsp. lyrata]	PREDICTED: Fragaria vesca subsp. vesca phosphatidylinositol 4-phosphate 5-kinase 6-like (LOC101305302), mRNA	Phosphatidylinositol 4-phosphate 5-kinase 6 OS=Arabidopsis thaliana GN=PIP5K6 PE=2 SV=1	Phosphatidylinositol-4-phosphate 5-kinase
CL1491.Contig3_All	1515	4.16833	0.874167	-2.25349	Down	0.879891	type III polyketide synthase 3 [Musa acuminata AAA Group]	Camellia salicifolia clone CsalA2 chalcone synthase (Chs2) gene, exon 2 and partial cds	Chalcone synthase 2 OS=Daucus carota GN=CHS2 PE=2 SV=1	Predicted naringenin-chalcone synthase
Unigene4195_All	385	4.42333	1.33867	-1.72434	Down	0.834779	--	--	--	--
Unigene28143_All	1247	6.803	0.536767	-3.6638	Down	0.953781	--	--	--	--
Unigene2526_All	425	2.80563	0.489	-2.09729	Down	0.835405	catalytic, putative [Ricinus communis] >gi|223536144|gb|EEF37799.1| catalytic, putative [Ricinus communis]	Actinidia eriantha ADP-glucose pyrophosphorylase mRNA, partial cds	Probable glycosyltransferase At3g07620 OS=Arabidopsis thaliana GN=At3g07620 PE=3 SV=1	--
Unigene46362_All	525	0	2.8292	2.58297	Up	0.873335	--	--	--	--
Unigene2267_All	328	3.76563	1.1953	-1.65552	Down	0.816371	--	--	--	--
Unigene36176_All	204	0.5685	2.41447	2.08647	Up	0.815767	--	--	--	--
CL4630.Contig8_All	317	1.24577	4.6822	1.91015	Up	0.855897	conserved hypothetical protein [Ricinus communis] >gi|223539031|gb|EEF40628.1| conserved hypothetical protein [Ricinus communis]	Humulus japonicus small cytoplasmic RNA 7S (7S RNA gene), clone_lib Z13o	--	--
CL2581.Contig2_All	1664	2.222	6.7572	1.60457	Up	0.842525	Pectate lyase precursor, putative [Ricinus communis] >gi|223540625|gb|EEF42188.1| Pectate lyase precursor, putative [Ricinus communis]	Populus trichocarpa clone Pop1-109C22, complete sequence	Pectate lyase OS=Lilium longiflorum PE=2 SV=1	Pectate lyase
CL3356.Contig3_All	684	0.442767	2.90927	2.71604	Up	0.875798	PREDICTED: CDGSH iron-sulfur domain-containing protein 2-like [Solanum lycopersicum]	Populus EST from mild drought-stressed leaves	--	--
Unigene22412_All	871	6.09087	1.2662	-2.26614	Down	0.903474	--	--	--	--
CL9403.Contig1_All	514	2.98213	10.9222	1.87285	Up	0.890391	uncharacterized protein LOC100777554 [Glycine max]	--	Protein SGT1 homolog OS=Oryza sativa subsp. japonica GN=SGT1 PE=1 SV=1	--
Unigene38897_All	478	6.53993	2.38577	-1.45482	Down	0.810668	--	--	--	--
Unigene41117_All	828	101.326	362.482	1.8389	Up	0.917537	--	--	--	--
CL8054.Contig2_All	6187	7.92483	0	-4.04582	Down	0.964799	Proline-rich protein [Medicago truncatula] >gi|355483329|gb|AES64532.1| Proline-rich protein [Medicago truncatula]	--	Leucine-rich repeat extensin-like protein 5 OS=Arabidopsis thaliana GN=LRX5 PE=2 SV=2	--
Unigene42906_All	561	0.574767	28.12	5.621	Up	0.991591	--	--	--	--
Unigene45054_All	262	1.8245	0	-2.10958	Down	0.800269	--	--	--	--
Unigene13397_All	587	2.45263	0.469133	-2.38626	Down	0.838689	ACC oxidase 1 [Ziziphus jujuba]	Diospyros kaki ACO gene for 1-aminocyclopropane-1-carboxylate oxidase, partial cds	1-aminocyclopropane-1-carboxylate oxidase OS=Diospyros kaki GN=DK-ACO1 PE=2 SV=1	--
CL4702.Contig2_All	211	0	6.5875	3.79095	Up	0.956022	--	--	--	--
Unigene17793_All	297	2.82187	0.392367	-2.84638	Down	0.87791	--	--	--	--
Unigene26479_All	358	0.1308	2.67553	3.16903	Up	0.882363	--	--	--	--
CL2092.Contig1_All	852	5.00507	1.4768	-1.76091	Down	0.847499	hypothetical protein PRUPE_ppa012046mg [Prunus persica]	PREDICTED: Vitis vinifera uncharacterized LOC100240828 (LOC100240828), mRNA	--	--
Unigene45005_All	681	2.971	0.7433	-1.99893	Down	0.831958	tau class glutathione transferase GSTU52 [Populus trichocarpa]	--	Glutathione transferase GST 23 OS=Zea mays PE=2 SV=1	--
CL2308.Contig1_All	1080	7.0058	2.60763	-1.42581	Down	0.811476	--	Populus trichocarpa clone POP028-C17, complete sequence	--	--
CL10527.Contig1_All	738	16.9542	40.5726	1.25886	Up	0.823677	heat shock protein 14.7 [Arabidopsis thaliana] >gi|75223263|sp|Q6NLV0.1|HS147_ARATH RecName: Full=14.7 kDa heat shock protein; Short=AtHsp14.7 >gi|44681312|gb|AAS47596.1| At5g47600 [Arabidopsis thaliana] >gi|45773824|gb|AAS76716.1| At5g47600 [Arabidopsis thaliana] >gi|332008153|gb|AED95536.1| heat shock protein 14.7 [Arabidopsis thaliana]	--	14.7 kDa heat shock protein OS=Arabidopsis thaliana GN=HSP14.7 PE=2 SV=1	--
Unigene1673_All	1748	25.0614	9.74317	-1.36301	Down	0.835781	predicted protein [Populus trichocarpa] >gi|222844652|gb|EEE82199.1| predicted protein [Populus trichocarpa]	PREDICTED: Glycine max U-box domain-containing protein 20-like (LOC100800966), mRNA	U-box domain-containing protein 21 OS=Arabidopsis thaliana GN=PUB21 PE=2 SV=1	--
CL9858.Contig2_All	1391	2.50553	0.3667	-2.77245	Down	0.860937	PREDICTED: WRKY transcription factor 22-like [Solanum lycopersicum]	PREDICTED: Solanum lycopersicum WRKY transcription factor 22-like (LOC101245784), mRNA	WRKY transcription factor 22 OS=Arabidopsis thaliana GN=WRKY22 PE=2 SV=1	--
CL213.Contig63_All	599	1.72547	12.5155	2.87775	Up	0.956181	--	--	--	--
CL3737.Contig4_All	612	23.5468	65.9334	1.48548	Up	0.862899	--	--	--	--
Unigene9363_All	1023	2.11087	0.114067	-3.0202	Down	0.857068	--	--	--	--
Unigene34332_All	807	1.8403	7.6967	2.0643	Up	0.898839	PREDICTED: early nodulin-like [Vitis vinifera] >gi|297743225|emb|CBI36092.3| unnamed protein product [Vitis vinifera]	--	Early nodulin-like protein 1 OS=Arabidopsis thaliana GN=At2g25060 PE=1 SV=2	--
Unigene39929_All	378	0.306067	2.80347	3.19529	Up	0.888186	--	--	--	--
Unigene2859_All	268	3.35287	0.943133	-1.82986	Down	0.824674	--	--	--	--
CL1485.Contig2_All	648	0.566267	5.34033	3.23738	Up	0.935968	predicted protein [Arabidopsis lyrata subsp. lyrata] >gi|297330004|gb|EFH60423.1| predicted protein [Arabidopsis lyrata subsp. lyrata]	Platanus x acerifolia kinase-like protein pac.W.VtB.211-st pseudogene, partial sequence	Wall-associated receptor kinase-like 17 OS=Arabidopsis thaliana GN=WAKL17 PE=3 SV=2	--
CL9509.Contig1_All	824	10.0863	3.9141	-1.36564	Down	0.815158	predicted protein [Populus trichocarpa] >gi|222854953|gb|EEE92500.1| predicted protein [Populus trichocarpa]	--	Blue copper protein OS=Pisum sativum PE=2 SV=1	--
CL10825.Contig2_All	1110	0.187967	1.50337	3.15133	Up	0.807257	arabinose kinase [Gossypium hirsutum]	PREDICTED: Fragaria vesca subsp. vesca L-arabinokinase-like (LOC101314431), mRNA	L-arabinokinase OS=Arabidopsis thaliana GN=ARA1 PE=1 SV=1	--
CL11061.Contig2_All	976	5.65437	1.06173	-2.41294	Down	0.909101	osmotin [Piper colubrinum]	Zingiber officinale pathogeneis-related protein 5 (PR5) mRNA, complete cds	Protein NP24 OS=Solanum lycopersicum PE=1 SV=2	--
CL1349.Contig4_All	525	2.93713	0.797133	-1.88152	Down	0.815511	--	--	--	--
CL10252.Contig2_All	2061	7.32807	2.53407	-1.53198	Down	0.833411	PREDICTED: uncharacterized protein LOC100261915 [Vitis vinifera]	PREDICTED: Vitis vinifera uncharacterized LOC100261915 (LOC100261915), mRNA	Mechanosensitive ion channel protein 1, mitochondrial OS=Arabidopsis thaliana GN=MSL1 PE=2 SV=1	Small-conductance mechanosensitive channel
CL2800.Contig2_All	1238	0.0378333	2.6124	3.76443	Up	0.897298	--	--	--	--
CL185.Contig1_All	369	0	5.82387	3.58268	Up	0.947392	hypothetical protein PRUPE_ppa006358mg [Prunus persica]	PREDICTED: Glycine max AP-3 complex subunit mu-1-like (LOC100791605), mRNA	--	--
Unigene45198_All	379	1.68167	0.0604667	-2.35524	Down	0.805691	--	--	--	--
CL9142.Contig1_All	423	13.6902	4.52683	-1.59657	Down	0.867083	PREDICTED: uncharacterized protein LOC100257932 [Vitis vinifera]	PREDICTED: Solanum lycopersicum uncharacterized LOC101253915 (LOC101253915), mRNA	--	--
Unigene45175_All	499	2.0701	0.325233	-2.67015	Down	0.82793	Rhicadhesin receptor precursor, putative [Ricinus communis] >gi|223537582|gb|EEF39206.1| Rhicadhesin receptor precursor, putative [Ricinus communis]	PREDICTED: Fragaria vesca subsp. vesca putative germin-like protein 2-1-like (LOC101313962), mRNA	Germin-like protein 8-2 OS=Oryza sativa subsp. japonica GN=GER3 PE=2 SV=1	--
CL5383.Contig2_All	1197	7.03373	2.29937	-1.61305	Down	0.844886	unknown [Lotus japonicus]	Medicago truncatula Auxin-induced protein (MTR_1g093350) mRNA, complete cds	Auxin-induced protein 22D OS=Vigna radiata var. radiata GN=AUX22D PE=2 SV=1	--
CL9706.Contig1_All	384	3.92473	0.675	-2.53964	Down	0.893748	PREDICTED: glucan endo-1,3-beta-glucosidase-like protein 2-like [Glycine max]	PREDICTED: Glycine max glucan endo-1,3-beta-glucosidase-like protein 2-like (LOC100802850), mRNA	Glucan endo-1,3-beta-glucosidase 1 OS=Arabidopsis thaliana GN=At1g11820 PE=1 SV=3	--
Unigene41621_All	2901	7.8935	19.3909	1.29665	Up	0.820426	unnamed protein product [Vitis vinifera]	PREDICTED: Vitis vinifera probable methyltransferase PMT27-like (LOC100255843), mRNA	Probable methyltransferase PMT27 OS=Arabidopsis thaliana GN=At3g51070 PE=3 SV=1	Muramidase (flagellum-specific)
Unigene20902_All	413	8.42467	2.98053	-1.49905	Down	0.829063	--	--	--	--
CL3973.Contig2_All	941	0.402867	1.99453	2.30768	Up	0.800262	hypothetical protein PRUPE_ppa004120mg [Prunus persica]	--	Cytokinin dehydrogenase 6 OS=Arabidopsis thaliana GN=CKX6 PE=2 SV=2	--
Unigene12572_All	1310	0.835	3.57	2.09608	Up	0.858974	unnamed protein product [Vitis vinifera]	Vitis vinifera strain PN40024 mitochondrion, partial genome	ATP synthase protein YMF19 OS=Arabidopsis thaliana GN=YMF19 PE=1 SV=1	--
Unigene35679_All	510	5.1543	1.46753	-1.81238	Down	0.854325	--	--	--	--
Unigene29283_All	206	0.1105	2.88443	2.78124	Up	0.88352	--	--	--	--
Unigene28281_All	679	3.61233	0.414033	-3.12511	Down	0.909468	PREDICTED: uncharacterized protein LOC100242530 [Vitis vinifera]	--	--	--
CL5659.Contig2_All	527	6.97483	1.49893	-2.21822	Down	0.904178	conserved hypothetical protein [Ricinus communis] >gi|223527581|gb|EEF29697.1| conserved hypothetical protein [Ricinus communis]	--	--	--
Unigene18878_All	1163	2.22413	0.396933	-2.48627	Down	0.829239	tau class glutathione transferase GSTU52 [Populus trichocarpa]	Populus trichocarpa tau class glutathione transferase GSTU52 mRNA, complete cds	Glutathione transferase GST 23 OS=Zea mays PE=2 SV=1	Glutathione S-transferase
Unigene16034_All	1900	1.76643	0.0727667	-4.60142	Down	0.841157	hypothetical protein ZEAMMB73_626522 [Zea mays]	--	--	--
CL4773.Contig4_All	845	7.09573	1.70553	-2.05673	Down	0.895377	--	--	--	--
Unigene46420_All	218	0.1104	2.32197	2.38758	Up	0.831311	--	--	--	--
Unigene19133_All	1685	9.42893	3.63353	-1.37572	Down	0.814832	nam-like protein [Camellia sinensis] >gi|380449319|gb|AFD54598.1| NAM-like protein [Camellia sinensis]	Prunus mume Pm74 mRNA for NAC family protein, complete cds	NAC domain-containing protein 2 OS=Arabidopsis thaliana GN=NAC002 PE=2 SV=2	--
CL2577.Contig6_All	982	3.4886	0.807933	-2.11034	Down	0.857692	--	--	--	--
Unigene14660_All	448	0.0514667	3.47703	3.30775	Up	0.917332	--	--	--	--
CL4146.Contig1_All	467	3.20567	0.296167	-3.43614	Down	0.906311	--	--	--	--
Unigene8442_All	874	0.533967	6.2132	3.54051	Up	0.948479	--	--	--	--
CL4813.Contig3_All	623	0.8235	43.0812	5.70915	Up	0.994788	PREDICTED: uncharacterized protein LOC101294636 [Fragaria vesca subsp. vesca]	PREDICTED: Fragaria vesca subsp. vesca uncharacterized LOC101294636 (LOC101294636), mRNA	ATP synthase 6 kDa subunit, mitochondrial (Fragment) OS=Solanum tuberosum PE=1 SV=1	--
Unigene1412_All	804	31.6441	77.5473	1.29314	Up	0.833032	PREDICTED: uncharacterized protein LOC101255072 [Solanum lycopersicum]	--	--	Membrane protein involved in colicin uptake
CL895.Contig2_All	254	11.0023	2.90447	-1.92146	Down	0.894864	predicted protein [Populus trichocarpa] >gi|222843279|gb|EEE80826.1| predicted protein [Populus trichocarpa]	PREDICTED: Vitis vinifera bifunctional aminoacyl-tRNA synthetase-like (LOC100253683), mRNA	--	Prolyl-tRNA synthetase
CL4725.Contig1_All	1462	93.0008	25.925	-1.8429	Down	0.915232	predicted protein [Populus trichocarpa] >gi|222856815|gb|EEE94362.1| predicted protein [Populus trichocarpa]	Solanum tuberosum erg-1 mRNA, complete cds	--	--
Unigene17958_All	336	1.78547	0.2075	-3.10512	Down	0.8191	hypothetical protein PRUPE_ppa019048mg [Prunus persica]	--	Flavonoid 3'-monooxygenase OS=Petunia hybrida GN=CYP75B2 PE=2 SV=1	--
Unigene23989_All	1113	5.92797	1.30947	-2.17856	Down	0.89527	aquaporin, MIP family, NIP subfamily [Populus trichocarpa] >gi|222844681|gb|EEE82228.1| aquaporin, MIP family, NIP subfamily [Populus trichocarpa]	PREDICTED: Solanum lycopersicum probable aquaporin NIP-type-like (LOC101258210), mRNA	Probable aquaporin NIP-type OS=Nicotiana alata PE=2 SV=1	Glycerol uptake facilitator and related permeases (Major Intrinsic Protein Family)
Unigene21966_All	203	10.0936	4.12637	-1.2905	Down	0.80035	--	--	--	--
CL10338.Contig1_All	1295	0.0909	2.507	3.3758	Up	0.886819	--	--	--	--
CL5450.Contig1_All	776	4.90443	0.8651	-2.50315	Down	0.904951	hypothetical protein VITISV_037831 [Vitis vinifera]	--	--	--
Unigene17935_All	278	3.14727	0.749167	-2.07074	Down	0.844905	--	--	Putative defensin-like protein 30 OS=Arabidopsis thaliana GN=At3g27831 PE=3 SV=1	--
Unigene43214_All	360	0	2.15733	2.31653	Up	0.835917	--	--	--	--
Unigene40221_All	728	0.0312667	3.17243	3.1212	Up	0.898768	hypothetical protein VOLCADRAFT_98305 [Volvox carteri f. nagariensis] >gi|300257502|gb|EFJ41750.1| hypothetical protein VOLCADRAFT_98305 [Volvox carteri f. nagariensis]	--	Proline-rich receptor-like protein kinase PERK2 OS=Arabidopsis thaliana GN=PERK2 PE=2 SV=3	ATPases involved in chromosome partitioning
Unigene35879_All	1726	0.302033	2.786	2.57146	Up	0.864668	hypothetical protein VITISV_013478 [Vitis vinifera]	Medicago truncatula clone mth2-27a2, complete sequence	Uncharacterized mitochondrial protein AtMg00860 OS=Arabidopsis thaliana GN=AtMg00860 PE=4 SV=1	Transposase and inactivated derivatives
CL7087.Contig4_All	1419	2.46083	0.292267	-3.07379	Down	0.869277	acyl acyl-carrier-protein thioesterase type B [Camellia oleifera]	Ricinus communis palmitoyl-acyl carrier protein thioesterase, mRNA	Palmitoyl-acyl carrier protein thioesterase, chloroplastic OS=Arabidopsis thaliana GN=FATB PE=1 SV=1	Acyl-ACP thioesterase
Unigene41784_All	2215	38.6865	107.833	1.4789	Up	0.86461	PREDICTED: probable pectate lyase P59-like [Vitis vinifera]	PREDICTED: Solanum lycopersicum probable pectate lyase P59-like (LOC101246909), mRNA	Probable pectate lyase P59 OS=Solanum lycopersicum GN=LAT59 PE=2 SV=1	Pectate lyase
Unigene23585_All	542	4.0962	1.185	-1.7894	Down	0.836746	hypothetical protein MTR_043s0013 [Medicago truncatula] >gi|355502445|gb|AES83648.1| hypothetical protein MTR_043s0013 [Medicago truncatula]	--	--	--
Unigene24147_All	1150	0	2.7449	2.5418	Up	0.868039	hypothetical protein PRUPE_ppa000069mg [Prunus persica]	Populus trichocarpa predicted protein, mRNA	--	--
Unigene28019_All	391	3.88867	0.295167	-3.71967	Down	0.925389	--	--	--	--
CL8679.Contig1_All	437	0.431267	6.02923	3.33392	Up	0.943456	--	--	--	--
CL10779.Contig1_All	726	29.3837	11.9094	-1.30292	Down	0.827309	--	--	--	--
Unigene39395_All	233	0	4.51373	3.22663	Up	0.928643	--	--	--	--
Unigene38842_All	389	12.3447	2.40033	-2.36259	Down	0.933093	--	--	--	--
CL9161.Contig2_All	412	6.95993	2.24523	-1.63221	Down	0.845676	--	--	--	--
Unigene34438_All	810	11.7151	4.49917	-1.38064	Down	0.822161	--	--	--	--
Unigene12562_All	1144	2.33287	7.13157	1.61212	Up	0.845596	PREDICTED: E3 ubiquitin-protein ligase RING1-like isoform 1 [Glycine max] >gi|356554227|ref|XP_003545450.1| PREDICTED: E3 ubiquitin-protein ligase RING1-like isoform 2 [Glycine max] >gi|356554229|ref|XP_003545451.1| PREDICTED: E3 ubiquitin-protein ligase RING1-like isoform 3 [Glycine max] >gi|356554231|ref|XP_003545452.1| PREDICTED: E3 ubiquitin-protein ligase RING1-like isoform 4 [Glycine max]	Populus tremula isolate swl312-64E thioredoxin-related protein gene, partial cds	E3 ubiquitin-protein ligase RING1 OS=Gossypium hirsutum GN=RING1 PE=2 SV=1	RING-finger-containing ubiquitin ligase
Unigene7047_All	476	0.2927	9.71627	4.40268	Up	0.971503	--	--	--	--
Unigene8856_All	439	2.7952	0.4712	-2.56854	Down	0.864668	--	--	--	--
Unigene11027_All	543	6.03987	2.098	-1.5255	Down	0.824022	--	--	--	--
Unigene23597_All	423	8.98973	3.6135	-1.31488	Down	0.800025	PREDICTED: uncharacterized protein LOC100812889 [Glycine max]	--	--	--
Unigene15892_All	641	0.289033	1.84187	2.67186	Up	0.807772	--	--	--	--
Unigene32163_All	270	3.78597	0.766667	-2.30399	Down	0.876953	--	--	--	--
Unigene17269_All	382	3.81637	0.242333	-3.97714	Down	0.927204	unknown [Medicago truncatula]	PREDICTED: Solanum lycopersicum calmodulin-like protein 8-like (LOC101257476), mRNA	Calmodulin-like protein 11 OS=Arabidopsis thaliana GN=CML11 PE=2 SV=1	Ca2+-binding protein (EF-Hand superfamily)
Unigene21679_All	745	2.809	0.819133	-1.77789	Down	0.800668	--	--	--	--
Unigene17563_All	430	7.1809	2.48633	-1.53014	Down	0.832418	--	--	--	--
CL9612.Contig1_All	214	0	2.45603	2.39105	Up	0.847932	--	--	--	--
CL6465.Contig2_All	655	3.67707	0.596633	-2.62364	Down	0.892842	--	--	--	--
Unigene35943_All	464	0	2.56307	2.44876	Up	0.855842	--	--	--	--
Unigene3666_All	861	509.327	165.394	-1.62269	Down	0.89319	PREDICTED: uncharacterized protein LOC101307011 [Fragaria vesca subsp. vesca]	Theobroma cacao beta-tubulin mRNA, partial cds	--	--
Unigene23089_All	1375	0.724233	2.88313	1.99311	Up	0.826462	Organic cation transporter, putative [Ricinus communis] >gi|223529512|gb|EEF31467.1| Organic cation transporter, putative [Ricinus communis]	PREDICTED: Glycine max solute carrier family 22 member 15-like (LOC100805613), mRNA	Organic cation/carnitine transporter 4 OS=Arabidopsis thaliana GN=OCT4 PE=2 SV=1	Permeases of the major facilitator superfamily
Unigene44263_All	279	0	2.10227	2.18201	Up	0.812028	--	--	--	--
Unigene35666_All	485	0.1904	17.4436	5.62408	Up	0.985889	--	--	--	--
CL12548.Contig1_All	1254	8.90837	2.62767	-1.76138	Down	0.874575	beta-1,3-glucanase [Vitis riparia]	Arabidopsis lyrata subsp. lyrata beta-1,3-glucanase 3 (BG3), mRNA	Glucan endo-1,3-beta-glucosidase, acidic isoform PR-Q' OS=Nicotiana tabacum PE=1 SV=1	Exo-beta-1,3-glucanase
Unigene45015_All	528	4.78533	0.0434	-3.76415	Down	0.942293	--	--	--	--
Unigene30623_All	636	2.7689	7.57347	1.45164	Up	0.817443	PREDICTED: DUF246 domain-containing protein At1g04910-like [Vitis vinifera]	Nicotiana tabacum mRNA sequence	--	--
Unigene42433_All	572	0.1597	2.00403	2.61834	Up	0.820502	PREDICTED: probable inactive leucine-rich repeat receptor-like protein kinase At3g03770-like [Solanum lycopersicum]	Festuca arundinacea glyceraldehyde-3-phosphate dehydrogenase 1 mRNA, complete cds	--	--
Unigene6422_All	1702	0.0945333	5.878	5.95836	Up	0.957135	--	--	--	--
CL7275.Contig3_All	786	0.204733	3.66577	4.1623	Up	0.926101	--	--	--	--
CL7653.Contig1_All	398	2.90353	0.0575667	-2.89294	Down	0.882657	--	--	--	--
CL6011.Contig2_All	1012	3.00937	0.0453	-2.99059	Down	0.889468	PREDICTED: LOW QUALITY PROTEIN: dehydration-responsive element-binding protein 1C-like [Cucumis sativus]	Ageratina adenophora C-repeat binding factor mRNA, complete cds	Dehydration-responsive element-binding protein 1D OS=Arabidopsis thaliana GN=DREB1D PE=2 SV=1	--
Unigene31453_All	666	0.3788	2.06353	2.44561	Up	0.815029	--	--	--	--
CL7289.Contig2_All	499	10.3258	1.20993	-3.09325	Down	0.95707	--	--	--	--
Unigene44977_All	357	1.78897	0.192367	-2.44545	Down	0.806781	--	--	--	--
Unigene28661_All	292	0.479633	2.2344	2.21988	Up	0.81102	RNA polymerase beta&apos; subunit (chloroplast) [Pachycladon cheesemanii]	Ardisia polysticta chloroplast, complete genome	DNA-directed RNA polymerase subunit beta' OS=Vitis vinifera GN=rpoC1 PE=3 SV=1	DNA-directed RNA polymerase, beta' subunit/160 kD subunit
CL12130.Contig1_All	1265	2.97817	0.893233	-1.73732	Down	0.803862	PREDICTED: peroxidase 52-like [Glycine max]	Populus alba x Populus tremula var. glandulosa peroxidase mRNA, complete cds	Peroxidase 4 OS=Vitis vinifera GN=GSVIVT00023967001 PE=1 SV=1	--
Unigene19061_All	226	2.3543	9.96543	2.08163	Up	0.910447	--	--	--	--
CL5615.Contig1_All	818	3.3982	0.9957	-1.77099	Down	0.819711	--	--	--	--
Unigene43044_All	381	2.26857	0.426367	-2.41161	Down	0.82887	PREDICTED: agmatine coumaroyltransferase-2-like [Solanum lycopersicum]	--	Agmatine coumaroyltransferase-2 OS=Hordeum vulgare GN=ACT-2 PE=1 SV=1	--
CL6305.Contig3_All	1140	5.7878	2.09773	-1.46418	Down	0.805305	PREDICTED: protein IRX15-like [Solanum lycopersicum]	PREDICTED: Solanum lycopersicum protein IRX15-like (LOC101244631), mRNA	Protein IRX15-LIKE OS=Arabidopsis thaliana GN=IRX15-L PE=2 SV=1	--
CL4244.Contig1_All	377	0.3138	2.30377	2.36226	Up	0.837502	hypothetical protein ZEAMMB73_428483, partial [Zea mays]	Vitis vinifera contig VV78X035202.4, whole genome shotgun sequence	Glycine-rich cell wall structural protein 1 OS=Petunia hybrida GN=GRP-1 PE=1 SV=1	Endoglucanase
CL1821.Contig5_All	2107	39.9941	5.1923	-2.94534	Down	0.974108	cell wall invertase [Malus x domestica]	Elsholtzia haichowensis cell wall invertase CcwINV mRNA, complete cds	Beta-fructofuranosidase, insoluble isoenzyme CWINV1 OS=Arabidopsis thaliana GN=CWINV1 PE=1 SV=1	Beta-fructosidases (levanase/invertase)
CL2624.Contig1_All	528	0	1.9913	2.10967	Up	0.800269	--	--	--	--
CL2783.Contig1_All	1573	1.78527	6.17	1.78913	Up	0.861199	S-adenosylmethionine-dependent methyltransferase, putative [Ricinus communis] >gi|223546944|gb|EEF48441.1| S-adenosylmethionine-dependent methyltransferase, putative [Ricinus communis]	Lotus japonicus genomic DNA, clone: LjT48K02, TM1738, complete sequence	--	SAM-dependent methyltransferases
CL5325.Contig3_All	642	4.12417	0.183267	-4.49209	Down	0.935868	hypothetical protein PRUPE_ppa017570mg, partial [Prunus persica]	--	--	--
CL7170.Contig2_All	2075	4.98793	0.694567	-2.84426	Down	0.921313	lectin-domain receptor-like kinase [Nicotiana attenuata]	--	G-type lectin S-receptor-like serine/threonine-protein kinase At5g35370 OS=Arabidopsis thaliana GN=At5g35370 PE=2 SV=2	--
CL1402.Contig3_All	1783	4.44997	10.9285	1.29623	Up	0.805767	GDH2 [Actinidia chinensis]	Camellia sinensis GDH2 mRNA, complete cds	Glutamate dehydrogenase A OS=Nicotiana plumbaginifolia GN=GDHA PE=2 SV=1	Glutamate dehydrogenase/leucine dehydrogenase
Unigene41600_All	910	14.2622	1.6811	-3.08472	Down	0.964214	PREDICTED: uncharacterized protein At1g01500-like [Vitis vinifera]	PREDICTED: Fragaria vesca subsp. vesca uncharacterized LOC101293650 (LOC101293650), mRNA	Uncharacterized protein At1g01500 OS=Arabidopsis thaliana GN=At1g01500 PE=2 SV=1	--
Unigene16269_All	283	135.572	901.708	2.7336	Up	0.972993	PREDICTED: uncharacterized protein LOC101243946 [Solanum lycopersicum]	Camellia sinensis pollen coat-like protein (PCP), complete cds	Stress-induced protein KIN2 OS=Arabidopsis thaliana GN=KIN2 PE=1 SV=1	--
Unigene25839_All	868	0.427933	3.97473	3.2154	Up	0.918196	PREDICTED: protochlorophyllide-dependent translocon component 52, chloroplastic-like [Vitis vinifera]	PREDICTED: Vitis vinifera protochlorophyllide-dependent translocon component 52, chloroplastic-like (LOC100263831), mRNA	Protochlorophyllide-dependent translocon component 52, chloroplastic OS=Arabidopsis thaliana GN=PTC52 PE=2 SV=1	Phenylpropionate dioxygenase and related ring-hydroxylating dioxygenases, large terminal subunit
CL4304.Contig5_All	672	1.46903	5.74027	1.96625	Up	0.87562	--	--	--	--
Unigene29103_All	589	2.85983	0	-2.67499	Down	0.88362	--	--	--	--
Unigene2344_All	567	2.90307	0.817033	-1.82911	Down	0.810326	--	--	--	--
Unigene43119_All	406	0.0560667	2.3262	2.57865	Up	0.841801	--	--	--	--
Unigene6412_All	557	0	2.2002	2.13763	Up	0.804779	--	--	--	--
CL8505.Contig1_All	1416	3.19457	0.916867	-1.80084	Down	0.817132	PREDICTED: uncharacterized protein LOC101261140 isoform 2 [Solanum lycopersicum]	D.carota mRNA for B2 protein	B2 protein OS=Daucus carota PE=2 SV=1	--
Unigene21048_All	429	2.74943	0.701067	-1.97151	Down	0.818769	--	--	--	--
Unigene5803_All	251	0	4.91897	3.34643	Up	0.935704	--	--	--	--
Unigene1101_All	1769	4.2349	1.43557	-1.56071	Down	0.80459	leucine-rich repeat-containing protein, putative [Ricinus communis] >gi|223538980|gb|EEF40577.1| leucine-rich repeat-containing protein, putative [Ricinus communis]	--	TMV resistance protein N OS=Nicotiana glutinosa GN=N PE=1 SV=1	Leucine-rich repeat (LRR) protein
CL11641.Contig2_All	782	14.9177	6.166	-1.27462	Down	0.808322	--	--	--	--
Unigene5995_All	497	2.78663	0.7436	-1.90592	Down	0.811412	--	Brassica oleracea Contig G, complete sequence	--	--
Unigene20866_All	588	0.626267	2.67157	2.09284	Up	0.829323	--	--	--	--
Unigene3643_All	427	0	2.35583	2.33485	Up	0.838723	--	--	--	--
Unigene44951_All	205	4.48093	0.451567	-3.31079	Down	0.927928	--	--	--	--
Unigene14939_All	211	0.667133	2.61623	1.97144	Up	0.812432	--	--	--	--
Unigene35522_All	365	4.7504	1.65107	-1.52465	Down	0.809582	--	--	--	--
Unigene35765_All	676	0.6897	2.753	1.99696	Up	0.823103	--	--	--	--
Unigene19236_All	2163	0.499367	3.12877	2.64742	Up	0.880866	predicted protein [Populus trichocarpa] >gi|222873039|gb|EEF10170.1| predicted protein [Populus trichocarpa]	--	Putative ribonuclease H protein At1g65750 OS=Arabidopsis thaliana GN=At1g65750 PE=3 SV=1	--
Unigene34318_All	2127	20.6092	8.5463	-1.26992	Down	0.815271	PREDICTED: leucine-rich repeat receptor-like serine/threonine/tyrosine-protein kinase SOBIR1 [Vitis vinifera]	PREDICTED: Cucumis sativus leucine-rich repeat receptor-like serine/threonine/tyrosine-protein kinase SOBIR1-like (LOC101220500), mRNA >gi|449501342|ref|XM_004161295.1| PREDICTED: Cucumis sativus leucine-rich repeat receptor-like serine/threonine/tyrosine-protein kinase SOBIR1-like (LOC101230131), mRNA	Leucine-rich repeat receptor-like serine/threonine/tyrosine-protein kinase SOBIR1 OS=Arabidopsis thaliana GN=SOBIR1 PE=1 SV=1	Serine/threonine protein kinase
Unigene23654_All	694	1.5753	5.69357	1.85371	Up	0.862481	allergen-related protein [Arabidopsis thaliana] >gi|122180229|sp|Q1PEY6.1|EPFL6_ARATH RecName: Full=EPIDERMAL PATTERNING FACTOR-like protein 6; Short=EPF-like protein 6; Flags: Precursor >gi|91806295|gb|ABE65875.1| allergen-like [Arabidopsis thaliana] >gi|330253283|gb|AEC08377.1| allergen-related protein [Arabidopsis thaliana]	--	EPIDERMAL PATTERNING FACTOR-like protein 6 OS=Arabidopsis thaliana GN=EPFL6 PE=2 SV=1	--
Unigene45276_All	209	2.77393	0.552167	-2.32876	Down	0.850279	unnamed protein product [Vitis vinifera]	--	ABC transporter G family member 25 OS=Arabidopsis thaliana GN=ABCG25 PE=2 SV=1	ABC-type multidrug transport system, ATPase component
Unigene47519_All	754	0	4.259	3.19923	Up	0.927033	--	--	--	--
CL3748.Contig1_All	637	30.5209	67.044	1.13531	Up	0.801326	hypothetical protein PRUPE_ppa013543mg [Prunus persica]	--	--	--
CL895.Contig1_All	236	6.37157	1.94457	-1.7122	Down	0.854947	predicted protein [Populus trichocarpa] >gi|222843279|gb|EEE80826.1| predicted protein [Populus trichocarpa]	PREDICTED: Vitis vinifera bifunctional aminoacyl-tRNA synthetase-like (LOC100253683), mRNA	--	Prolyl-tRNA synthetase
CL10052.Contig1_All	945	0.0481667	1.82443	2.38381	Up	0.805459	--	--	--	--
CL545.Contig3_All	702	5.68707	1.54643	-1.87874	Down	0.865045	putative cold-inducible protein [Camellia sinensis]	Arabidopsis thaliana chromosome 5, complete sequence	Zinc finger protein ZAT11 OS=Arabidopsis thaliana GN=ZAT11 PE=2 SV=1	--
CL5353.Contig3_All	988	7.91273	2.9997	-1.39936	Down	0.812949	PREDICTED: uncharacterized protein LOC101266924 isoform 1 [Solanum lycopersicum]	--	--	--
Unigene43928_All	242	0.672767	2.60753	1.95451	Up	0.810769	--	Brassica rapa subsp. pekinensis clone KBrB057N22, complete sequence	--	--
Unigene32557_All	442	3.46427	0.7377	-1.93757	Down	0.840639	--	--	--	--
CL425.Contig2_All	1289	0.289133	3.26087	3.49545	Up	0.908705	conserved hypothetical protein [Ricinus communis] >gi|223534555|gb|EEF36254.1| conserved hypothetical protein [Ricinus communis]	PREDICTED: Vitis vinifera bidirectional sugar transporter SWEET1-like (LOC100247121), mRNA	Bidirectional sugar transporter SWEET1 OS=Arabidopsis thaliana GN=SWEET1 PE=1 SV=1	--
Unigene36528_All	288	0.319133	2.39523	2.30173	Up	0.829129	PREDICTED: ALA-interacting subunit 1, partial [Vitis vinifera]	--	ALA-interacting subunit 5 OS=Arabidopsis thaliana GN=ALIS5 PE=1 SV=1	--
CL338.Contig16_All	1771	3.5652	0.928667	-1.94075	Down	0.843269	hypothetical protein VITISV_044399 [Vitis vinifera]	Lotus japonicus genomic DNA, chromosome 5, clone: LjT45G21, TM0151, complete sequence	Retrovirus-related Pol polyprotein from transposon TNT 1-94 OS=Nicotiana tabacum PE=2 SV=1	--
Unigene24128_All	700	4.7465	0.686	-2.47681	Down	0.901937	unnamed protein product [Vitis vinifera]	PREDICTED: Vitis vinifera phosphate carrier protein, mitochondrial-like (LOC100261124), mRNA	Mitochondrial phosphate carrier protein 3, mitochondrial OS=Arabidopsis thaliana GN=MPT3 PE=1 SV=1	--
Unigene29900_All	569	0.360533	2.6121	2.39802	Up	0.855801	--	--	--	--
Unigene21139_All	861	3.3349	1.02367	-1.7039	Down	0.810818	--	--	--	--
CL1598.Contig2_All	591	5.19123	1.568	-1.72715	Down	0.845992	--	--	--	--
CL4794.Contig1_All	626	4.81813	0.370267	-3.16566	Down	0.929123	--	--	--	--
Unigene40538_All	1091	4.6266	0.4882	-3.24441	Down	0.928408	hypothetical protein PRUPE_ppa008513mg [Prunus persica]	--	BTB/POZ domain-containing protein At1g55760 OS=Arabidopsis thaliana GN=At1g55760 PE=2 SV=1	--
Unigene33454_All	1166	0.422	3.55733	3.07548	Up	0.907001	PREDICTED: casein kinase I isoform delta-like [Fragaria vesca subsp. vesca]	PREDICTED: Fragaria vesca subsp. vesca casein kinase I isoform delta-like (LOC101303839), mRNA	Casein kinase I isoform delta-like OS=Arabidopsis thaliana GN=At4g26100 PE=2 SV=2	Serine/threonine protein kinase
CL7008.Contig2_All	834	0.222867	2.00347	3.16825	Up	0.84089	hypothetical protein VITISV_025872 [Vitis vinifera]	--	--	--
CL7808.Contig1_All	412	0	4.21967	3.13302	Up	0.922878	--	--	--	--
Unigene21576_All	1177	2.23343	0.509933	-2.13088	Down	0.806249	--	--	--	--
Unigene22693_All	2158	7.0801	1.52283	-2.21701	Down	0.904836	PREDICTED: U-box domain-containing protein 19-like [Solanum lycopersicum]	--	U-box domain-containing protein 19 OS=Arabidopsis thaliana GN=PUB19 PE=2 SV=1	--
Unigene45409_All	226	2.37793	0.414867	-2.03177	Down	0.80703	--	--	--	--
CL323.Contig2_All	1265	12.4993	3.0743	-2.02352	Down	0.910807	polygalacturonase inhibitor [Actinidia deliciosa]	--	Polygalacturonase inhibitor OS=Vitis vinifera GN=pgip PE=1 SV=1	Leucine-rich repeat (LRR) protein
CL7307.Contig1_All	1244	2.75287	17.7229	2.68661	Up	0.956123	--	--	--	--
CL6965.Contig2_All	547	8.51663	0.981767	-3.11683	Down	0.952311	--	--	--	--
CL1515.Contig5_All	778	6.39093	1.4308	-2.1592	Down	0.897767	PREDICTED: uncharacterized protein LOC100265752 [Vitis vinifera] >gi|297740690|emb|CBI30872.3| unnamed protein product [Vitis vinifera]	--	--	--
CL11373.Contig4_All	1598	19.9144	7.63873	-1.38241	Down	0.834859	jasmonate ZIM-domain protein 2 [Vitis quinquangularis]	Nicotiana attenuata jasmonate ZIM domain protein c.2 mRNA, complete cds	Protein TIFY 6B OS=Arabidopsis thaliana GN=TIFY6B PE=1 SV=1	--
CL3737.Contig1_All	551	36.4004	108.768	1.57923	Up	0.885099	--	--	--	--
Unigene26473_All	650	1.9951	0.3892	-2.35788	Down	0.804705	--	--	--	--
Unigene44562_All	291	2.07793	0.321933	-2.69032	Down	0.830059	--	--	--	--
Unigene43979_All	580	0	4.31077	3.16267	Up	0.924735	--	--	--	--
CL212.Contig6_All	962	0	2.26693	2.37866	Up	0.845595	--	--	--	--
Unigene34222_All	820	13.4712	3.50183	-1.9437	Down	0.905392	predicted protein [Populus trichocarpa] >gi|222866867|gb|EEF03998.1| predicted protein [Populus trichocarpa]	Medicago truncatula Calcium-binding mitochondrial carrier protein SCaMC-1 (MTR_4g127560) mRNA, complete cds	Probable calcium-binding protein CML45 OS=Arabidopsis thaliana GN=CML45 PE=1 SV=1	Ca2+-binding protein (EF-Hand superfamily)
Unigene44315_All	211	27.868	9.96143	-1.48418	Down	0.854566	--	--	--	--
CL1404.Contig3_All	1578	30.8153	9.7752	-1.65645	Down	0.890932	PREDICTED: flavanone 7-O-glucoside 2&apos;&apos;-O-beta-L-rhamnosyltransferase-like [Solanum lycopersicum]	PREDICTED: Solanum lycopersicum flavanone 7-O-glucoside 2''-O-beta-L-rhamnosyltransferase-like (LOC101250689), mRNA	Cyanidin-3-O-glucoside 2-O-glucuronosyltransferase OS=Bellis perennis GN=UGAT PE=1 SV=1	Glycosyl transferases, related to UDP-glucuronosyltransferase
Unigene38200_All	3145	151.037	26.8087	-2.49414	Down	0.961638	PREDICTED: beta-galactosidase 8-like [Vitis vinifera] >gi|297746241|emb|CBI16297.3| unnamed protein product [Vitis vinifera]	Pyrus pyrifolia PpGAL6 mRNA for beta-D-galactosidase, complete cds	Beta-galactosidase 8 OS=Arabidopsis thaliana GN=BGAL8 PE=2 SV=2	Beta-galactosidase
Unigene14755_All	316	2.99813	0.3657	-3.03533	Down	0.890457	--	--	--	--
Unigene24126_All	946	3.35367	0.386433	-2.60013	Down	0.88491	PREDICTED: uncharacterized protein LOC100244374 [Vitis vinifera] >gi|296083806|emb|CBI24023.3| unnamed protein product [Vitis vinifera]	--	Protein NDR1 OS=Arabidopsis thaliana GN=NDR1 PE=1 SV=1	--
Unigene36158_All	520	3.1752	0.630633	-2.33197	Down	0.864132	TdcA1-ORF1-ORF2 [Daucus carota]	--	--	--
Unigene14052_All	363	4.08647	1.0332	-1.76798	Down	0.834972	--	--	--	--
CL12441.Contig4_All	1456	0.335433	2.0125	2.58489	Up	0.81943	--	--	--	--
Unigene25569_All	473	0.144367	2.2769	2.25289	Up	0.817663	PREDICTED: uncharacterized protein YraH-like [Fragaria vesca subsp. vesca]	PREDICTED: Solanum lycopersicum uncharacterized LOC101251387 (LOC101251387), mRNA	--	Uncharacterized protein conserved in bacteria
Unigene18432_All	308	0	2.88177	2.60807	Up	0.876327	--	--	--	--
Unigene36343_All	240	2.22053	0.195033	-2.61804	Down	0.836834	--	--	--	--
CL461.Contig4_All	791	0.553867	2.9674	2.42159	Up	0.86354	hypothetical protein VITISV_040899 [Vitis vinifera]	--	F-box/FBD/LRR-repeat protein At3g14710 OS=Arabidopsis thaliana GN=At3g14710 PE=2 SV=1	--
Unigene29587_All	1207	0.9294	3.58757	1.94863	Up	0.844171	chlorophyll A/B binding protein, putative [Ricinus communis] >gi|223541141|gb|EEF42697.1| chlorophyll A/B binding protein, putative [Ricinus communis]	Oxytropis splendens isolate os_PGS_44g chloroplast photosystem II light harvesting complex protein type I (lhcbI) gene, partial cds; nuclear gene for chloroplast product	Chlorophyll a-b binding protein 3C, chloroplastic OS=Solanum lycopersicum GN=CAB3C PE=3 SV=1	--
CL3366.Contig1_All	508	3.59203	0.1374	-3.62777	Down	0.921816	--	--	--	--
Unigene41616_All	786	6.25197	1.11437	-2.48809	Down	0.916404	PREDICTED: uncharacterized protein LOC100775409 [Glycine max]	PREDICTED: Glycine max uncharacterized protein LOC100775409 (LOC100775409), mRNA	--	--
Unigene29735_All	510	23.963	9.55003	-1.32723	Down	0.829814	--	--	--	--
Unigene759_All	629	4.2024	1.41027	-1.57525	Down	0.809562	--	--	--	--
CL8722.Contig1_All	913	20.9376	3.45323	-2.60007	Down	0.95552	--	--	--	--
CL7346.Contig1_All	339	0.209967	2.84297	2.91616	Up	0.881453	--	--	--	--
Unigene23564_All	353	2.48393	8.4743	1.77047	Up	0.873391	PREDICTED: protein IN2-1 homolog B-like [Vitis vinifera]	PREDICTED: Glycine max protein IN2-1 homolog B-like (LOC100782942), mRNA	Glutathione S-transferase L3 OS=Arabidopsis thaliana GN=GSTL3 PE=2 SV=1	--
Unigene9468_All	541	1.6893	7.47967	2.14655	Up	0.904141	--	--	--	--
Unigene42779_All	1367	0	2.94393	2.63719	Up	0.879168	--	--	--	--
CL10790.Contig1_All	1250	0.0928	1.51107	4.0253	Up	0.806592	--	--	--	--
Unigene23602_All	1359	21.1454	50.9394	1.26844	Up	0.826765	predicted protein [Populus trichocarpa] >gi|222850569|gb|EEE88116.1| predicted protein [Populus trichocarpa]	PREDICTED: Cucumis sativus uncharacterized LOC101208083 (LOC101208083), partial mRNA	Low-temperature-induced 65 kDa protein OS=Arabidopsis thaliana GN=LTI65 PE=2 SV=2	--
CL12648.Contig9_All	268	0	2.6433	2.49055	Up	0.86047	--	--	--	--
CL8776.Contig1_All	1680	0.0280667	2.46717	3.75759	Up	0.891533	--	--	--	--
Unigene44034_All	325	3.33533	0.6466	-2.36689	Down	0.870662	--	--	--	--
CL11241.Contig1_All	487	0.431033	2.33607	2.43821	Up	0.834825	--	--	--	--
CL5920.Contig2_All	220	0	3.1284	2.64542	Up	0.880866	PREDICTED: NADH dehydrogenase [ubiquinone] 1 alpha subcomplex assembly factor 3-like [Vitis vinifera]	PREDICTED: Vitis vinifera NADH dehydrogenase [ubiquinone] 1 alpha subcomplex assembly factor 3-like (LOC100249656), mRNA	--	--
Unigene21286_All	589	0.354167	1.98303	2.48521	Up	0.810497	--	--	--	--
CL2393.Contig3_All	700	1.52827	9.25257	2.59796	Up	0.937814	PREDICTED: copper transporter 5-like [Solanum lycopersicum]	Medicago truncatula Copper transporter (MTR_1g015000) mRNA, complete cds	Copper transporter 5 OS=Arabidopsis thaliana GN=COPT5 PE=2 SV=1	--
Unigene19687_All	888	5.06707	1.43797	-1.81712	Down	0.853888	--	--	--	--
Unigene2962_All	523	0	2.7528	2.5457	Up	0.868644	--	--	--	--
Unigene21350_All	566	0.0402333	2.4656	2.7225	Up	0.855933	PREDICTED: mitogen-activated protein kinase homolog MMK2-like [Fragaria vesca subsp. vesca]	Glycine max mitogen-activated protein kinase homolog MMK2-like (LOC100786554), mRNA	Mitogen-activated protein kinase 2 OS=Oryza sativa subsp. japonica GN=MPK2 PE=2 SV=1	Serine/threonine protein kinase
CL4545.Contig1_All	2569	5.89067	15.6434	1.40905	Up	0.836032	unnamed protein product [Vitis vinifera]	PREDICTED: Vitis vinifera probable glycerophosphoryl diester phosphodiesterase 1-like (LOC100247394), miscRNA	Probable glycerophosphoryl diester phosphodiesterase 1 OS=Arabidopsis thaliana GN=GPDL1 PE=1 SV=1	Glycerophosphoryl diester phosphodiesterase
Unigene26520_All	1124	10.1932	24.502	1.2653	Up	0.818202	PREDICTED: SPX domain-containing protein 3-like [Glycine max]	PREDICTED: Solanum lycopersicum SPX domain-containing protein 3-like (LOC101244416), mRNA	SPX domain-containing protein 3 OS=Arabidopsis thaliana GN=SPX3 PE=2 SV=1	SPX domain-containing protein involved in vacuolar polyphosphate accumulation
Unigene18642_All	232	1.99467	0.300533	-2.73055	Down	0.824064	--	--	--	--
CL8928.Contig1_All	501	0.464433	2.19503	2.2407	Up	0.810318	hypothetical protein VITISV_005315 [Vitis vinifera]	Arabidopsis thaliana transcription initiation factor TFIIH subunit H4 (AT4G17020) mRNA, complete cds	--	--
Unigene37831_All	1077	0.946033	3.3335	1.81707	Up	0.8232	conserved hypothetical protein [Ricinus communis] >gi|223515136|gb|EEF24610.1| conserved hypothetical protein [Ricinus communis]	--	--	--
Unigene24989_All	457	1.6935	0.0499667	-2.40268	Down	0.810223	--	--	--	--
Unigene20960_All	321	3.38007	0.573233	-2.55986	Down	0.883006	--	--	--	--
CL8537.Contig2_All	472	64.7476	26.1722	-1.30679	Down	0.835703	--	--	--	--
Unigene44358_All	325	2.6372	0.573533	-2.20106	Down	0.833563	polyprotein [Primula vulgaris]	--	--	--
CL5155.Contig1_All	674	0.7236	2.7684	1.93579	Up	0.817537	--	--	--	--
Unigene33969_All	1387	15.691	4.8632	-1.68996	Down	0.883758	PREDICTED: MAP kinase kinase kinase mkh1-like isoform 1 [Solanum lycopersicum]	Mimulus guttatus clone MGBa-22D19, complete sequence	Mitogen-activated protein kinase kinase kinase ANP1 OS=Arabidopsis thaliana GN=ANP1 PE=1 SV=2	Serine/threonine protein kinase
Unigene40302_All	264	1.9571	10.1069	2.36855	Up	0.928012	--	--	--	--
CL1055.Contig2_All	1300	38.9454	4.72757	-3.04228	Down	0.975936	ACC oxidase 5 [Actinidia deliciosa]	Camellia sinensis ACC oxidase (ACO) mRNA, complete cds	1-aminocyclopropane-1-carboxylate oxidase 3 OS=Petunia hybrida GN=ACO3 PE=3 SV=1	Isopenicillin N synthase and related dioxygenases
CL3899.Contig7_All	473	2.8897	0.829167	-1.80119	Down	0.806514	--	--	--	--
Unigene18678_All	241	0.194333	2.1926	2.60257	Up	0.834027	--	--	--	--
CL9982.Contig2_All	264	4.13867	0.441133	-2.87925	Down	0.916404	--	--	--	--
Unigene1686_All	707	0.793967	3.2901	2.05098	Up	0.845701	--	--	--	--
Unigene13232_All	414	10.6556	3.08423	-1.78863	Down	0.882762	--	--	--	--
Unigene45817_All	436	6.21667	1.73127	-1.71171	Down	0.853673	--	--	--	--
CL5659.Contig1_All	463	4.80173	0.5433	-2.75773	Down	0.916407	conserved hypothetical protein [Ricinus communis] >gi|223527581|gb|EEF29697.1| conserved hypothetical protein [Ricinus communis]	--	--	--
Unigene36551_All	476	2.2172	0.048	-2.53961	Down	0.832772	unnamed protein product [Vitis vinifera]	Medicago truncatula ABC transporter A family member (MTR_4g108210) mRNA, complete cds	ABC transporter A family member 7 OS=Arabidopsis thaliana GN=ABCA7 PE=1 SV=2	--
CL3326.Contig2_All	1376	3.46013	16.3079	2.23667	Up	0.93077	PREDICTED: vacuolar amino acid transporter 1-like [Vitis vinifera]	PREDICTED: Vitis vinifera vacuolar amino acid transporter 1-like (LOC100249618), mRNA	Lysine histidine transporter-like 2 OS=Arabidopsis thaliana GN=At1g67640 PE=2 SV=1	Amino acid permeases
Unigene33451_All	830	0.3944	2.60033	2.72097	Up	0.86317	PREDICTED: casein kinase I isoform delta-like [Fragaria vesca subsp. vesca]	PREDICTED: Fragaria vesca subsp. vesca casein kinase I isoform delta-like (LOC101303839), mRNA	Casein kinase I isoform delta-like OS=Arabidopsis thaliana GN=At4g26100 PE=2 SV=2	Serine/threonine protein kinase
CL6471.Contig1_All	515	3.8394	10.1976	1.40928	Up	0.824006	PREDICTED: casein kinase I isoform delta-like [Cucumis sativus]	Zea mays full-length cDNA clone ZM_BFb0188A13 mRNA, complete cds	Casein kinase I isoform delta-like OS=Arabidopsis thaliana GN=At4g26100 PE=2 SV=2	--
CL1653.Contig2_All	755	19.8041	8.54247	-1.21307	Down	0.800597	--	--	--	--
CL11424.Contig4_All	1311	0.779267	4.33443	2.47565	Up	0.896432	PREDICTED: probable xyloglucan endotransglucosylase/hydrolase protein 23-like [Solanum lycopersicum]	Actinidia deliciosa xyloglucan endotransglucosylase/hydrolase 10 mRNA, complete cds	Probable xyloglucan endotransglucosylase/hydrolase protein 25 OS=Arabidopsis thaliana GN=XTH25 PE=2 SV=2	Beta-glucanase/Beta-glucan synthetase
CL2759.Contig2_All	1129	0.0820667	1.92333	4.67056	Up	0.869782	Insulin-degrading enzyme, putative [Ricinus communis] >gi|223528255|gb|EEF30307.1| Insulin-degrading enzyme, putative [Ricinus communis]	PREDICTED: Glycine max zinc-metallopeptidase, peroxisomal-like (LOC100788622), mRNA	Zinc-metallopeptidase, peroxisomal OS=Arabidopsis thaliana GN=PXM16 PE=2 SV=1	Secreted/periplasmic Zn-dependent peptidases, insulinase-like
CL9625.Contig2_All	575	17.5049	5.79187	-1.59566	Down	0.872559	--	--	--	--
Unigene10632_All	607	1.68097	4.80477	1.51518	Up	0.809963	--	--	--	--
CL1769.Contig3_All	2611	1.2538	4.99843	1.99517	Up	0.872431	PREDICTED: ent-kaur-16-ene synthase, chloroplastic-like [Vitis vinifera]	Nicotiana tabacum NtKS mRNA for ent-kaurene synthase, partial cds	Ent-kaur-16-ene synthase, chloroplastic OS=Cucurbita maxima PE=1 SV=1	--
Unigene14692_All	430	0.380967	2.59853	2.76996	Up	0.86564	--	--	--	--
Unigene28089_All	228	7.4445	1.23277	-2.59428	Down	0.929872	--	--	--	--
CL1604.Contig2_All	3171	1.74873	0.102733	-4.08933	Down	0.835332	PREDICTED: chitin-inducible gibberellin-responsive protein 1-like [Vitis vinifera]	Medicago truncatula GRAS family transcription factor (MTR_2g082090) mRNA, complete cds	Chitin-inducible gibberellin-responsive protein 1 OS=Oryza sativa subsp. japonica GN=CIGR1 PE=2 SV=1	--
CL6323.Contig3_All	819	11.7756	2.32483	-2.34061	Down	0.931379	PREDICTED: wound-induced protein WIN2 [Vitis vinifera]	Vitis pseudoreticulata pathogenesis-related protein 4 mRNA, complete cds	Wound-induced protein WIN2 OS=Solanum tuberosum GN=WIN2 PE=2 SV=1	--
CL4582.Contig8_All	256	10.0175	3.52947	-1.50501	Down	0.836626	--	--	--	--
CL1515.Contig4_All	898	2.38833	0.565067	-2.07951	Down	0.813044	PREDICTED: uncharacterized protein LOC100265752 [Vitis vinifera] >gi|297740690|emb|CBI30872.3| unnamed protein product [Vitis vinifera]	--	--	--
Unigene39931_All	201	3.00263	0.704533	-2.09149	Down	0.842195	--	--	--	--
Unigene35109_All	426	12.2639	1.65987	-2.88527	Down	0.955831	--	Bathycoccus prasinos genomic : Chromosome_9	--	--
CL4520.Contig1_All	312	0.0771333	2.1241	2.48049	Up	0.833247	PREDICTED: receptor-like protein kinase FERONIA-like [Fragaria vesca subsp. vesca]	PREDICTED: Fragaria vesca subsp. vesca receptor-like protein kinase FERONIA-like (LOC101305276), mRNA	Receptor-like protein kinase FERONIA OS=Arabidopsis thaliana GN=FER PE=1 SV=1	--
Unigene47075_All	229	0.100667	2.12403	2.29104	Up	0.809636	--	--	--	--
Unigene19766_All	1568	9.9677	3.13723	-1.66777	Down	0.870535	RNA-dependent RNA polymerase [Pyrus pyrifolia]	--	--	--
Unigene16842_All	575	3.79403	0.812333	-2.22359	Down	0.869809	conserved hypothetical protein [Ricinus communis] >gi|223534434|gb|EEF36137.1| conserved hypothetical protein [Ricinus communis]	--	F-box protein At5g07610 OS=Arabidopsis thaliana GN=At5g07610 PE=2 SV=1	--
CL12614.Contig2_All	313	2.87317	0.808233	-1.8298	Down	0.808681	--	--	--	--
Unigene50971_All	204	0	5.38077	3.47182	Up	0.942159	hypothetical protein OsJ_19048 [Oryza sativa Japonica Group]	--	--	--
Unigene12650_All	484	74.559	31.8902	-1.22527	Down	0.819487	cinnamyl alcohol dehydrogenase 1 [Camellia sinensis]	Camellia sinensis cinnamyl alcohol dehydrogenase 1 mRNA, complete cds	Cinnamyl alcohol dehydrogenase 1 OS=Ocimum basilicum GN=CAD1 PE=1 SV=1	Zn-dependent alcohol dehydrogenases
Unigene31772_All	373	4.31017	0.754133	-2.22678	Down	0.879317	--	PREDICTED: Cucumis sativus 54S ribosomal protein L51, mitochondrial-like, transcript variant 2 (LOC101218103), mRNA >gi|449484711|ref|XM_004156911.1| PREDICTED: Cucumis sativus 54S ribosomal protein L51, mitochondrial-like, transcript variant 2 (LOC101224764), mRNA	--	--
Unigene29755_All	1210	17.5194	7.0402	-1.31527	Down	0.821546	--	--	--	--
CL12401.Contig4_All	2213	82.925	25.5865	-1.69642	Down	0.902681	--	--	--	--
CL12675.Contig2_All	729	3.28843	0.604333	-2.44398	Down	0.874125	PREDICTED: leucine-rich repeat extensin-like protein 4-like [Solanum lycopersicum]	--	--	--
Unigene29192_All	928	0	4.58367	3.24803	Up	0.93025	--	--	--	--
CL12639.Contig1_All	1440	0.854667	2.97047	1.79726	Up	0.809675	cysteine protease Cp4 [Actinidia deliciosa]	PREDICTED: Vitis vinifera cysteine proteinase RD21a-like (LOC100252080), mRNA	Cysteine proteinase RD21a OS=Arabidopsis thaliana GN=RD21A PE=1 SV=1	Cysteine protease
Unigene45820_All	227	6.51323	0.517967	-3.24997	Down	0.945389	--	--	--	--
CL6855.Contig3_All	747	0.0322	2.20343	2.69687	Up	0.849586	--	--	--	--
Unigene25793_All	299	0.1542	2.37047	2.37963	Up	0.842449	--	Secale cereale clone 568_III-C1 microsatellite sequence	--	--
Unigene18348_All	338	0	2.33643	2.32372	Up	0.836641	--	--	--	--
Unigene43527_All	262	2.74177	0.5234	-1.9903	Down	0.820507	--	--	--	--
CL10263.Contig2_All	1286	0.944433	3.32337	1.81512	Up	0.822799	ATP-dependent DNA helicase Q1 [Medicago truncatula] >gi|355482037|gb|AES63240.1| ATP-dependent DNA helicase Q1 [Medicago truncatula]	--	ATP-dependent DNA helicase Q-like 4A OS=Arabidopsis thaliana GN=RECQL4A PE=2 SV=1	--
Unigene26563_All	1333	9.7459	2.02793	-2.26479	Down	0.921393	peroxidase 1 [Rubia cordifolia]	Populus alba x Populus tremula var. glandulosa peroxidase mRNA, complete cds	Peroxidase 52 OS=Arabidopsis thaliana GN=PER52 PE=2 SV=1	--
CL10101.Contig2_All	395	0	2.1404	2.20606	Up	0.816046	--	--	--	--
Unigene36618_All	547	0.131967	2.47073	2.40871	Up	0.841742	--	--	--	--
Unigene42974_All	243	1.53503	4.54983	1.56754	Up	0.811967	--	--	--	--
CL7871.Contig2_All	255	1.61693	0.2734	-2.70571	Down	0.803504	hypothetical protein VITISV_009170 [Vitis vinifera]	--	--	--
Unigene30943_All	833	15.4463	4.44627	-1.79659	Down	0.893395	TFL1A protein [Vitis vinifera]	Rhododendron x pulchrum RpCEN mRNA for centroradialis, complete cds	CEN-like protein 2 OS=Nicotiana tabacum GN=CET2 PE=2 SV=1	--
Unigene34195_All	809	4.0286	10.1373	1.33132	Up	0.80911	PREDICTED: uncharacterized protein LOC100250886 [Vitis vinifera]	PREDICTED: Solanum lycopersicum tetraspanin-8-like (LOC101265140), mRNA	Tetraspanin-8 OS=Arabidopsis thaliana GN=TET8 PE=2 SV=1	--
Unigene24669_All	291	9.56513	0.236233	-4.06985	Down	0.969205	Dehydration-responsive element-binding protein 1A, putative [Ricinus communis] >gi|223549962|gb|EEF51449.1| Dehydration-responsive element-binding protein 1A, putative [Ricinus communis]	Hevea brasiliensis CRT/DRE binding factor 1 (CBF1) mRNA, complete cds	Dehydration-responsive element-binding protein 1A OS=Arabidopsis thaliana GN=DREB1A PE=1 SV=2	--
CL7653.Contig3_All	436	4.87003	0.267267	-4.18758	Down	0.94386	--	--	--	--
CL12401.Contig2_All	2344	128.535	45.1558	-1.50918	Down	0.869627	--	--	--	--
Unigene21478_All	604	0.416933	2.42333	2.05394	Up	0.810762	PREDICTED: putative F-box protein At2g16290-like [Solanum lycopersicum]	--	F-box/kelch-repeat protein At1g64840 OS=Arabidopsis thaliana GN=At1g64840 PE=2 SV=2	--
Unigene13473_All	838	3.57313	0.685267	-2.38245	Down	0.877711	--	--	--	--
Unigene35517_All	481	0.289967	2.29037	2.98162	Up	0.856329	--	--	--	--
Unigene14332_All	335	4.00567	0.962833	-2.05668	Down	0.863623	hypothetical protein PRUPE_ppa019090mg, partial [Prunus persica]	--	F-box/FBD/LRR-repeat protein At3g26920 OS=Arabidopsis thaliana GN=At3g26920 PE=2 SV=3	--
Unigene31066_All	781	78.8941	28.445	-1.47174	Down	0.861597	Early nodulin 20 precursor, putative [Ricinus communis] >gi|223526046|gb|EEF28412.1| Early nodulin 20 precursor, putative [Ricinus communis]	--	Classical arabinogalactan protein 4 OS=Arabidopsis thaliana GN=AGP4 PE=1 SV=1	Putative peptidoglycan-binding domain-containing protein
CL12401.Contig3_All	954	190.205	60.0032	-1.66444	Down	0.900686	--	--	--	--
CL9777.Contig3_All	2328	0.361733	4.3218	3.57863	Up	0.930414	hypothetical protein VITISV_013417 [Vitis vinifera]	--	Putative AC transposase OS=Zea mays PE=2 SV=2	--
Unigene28952_All	212	2.1924	0.441933	-2.31061	Down	0.816088	--	--	--	--
CL4562.Contig1_All	371	0	2.42213	2.27628	Up	0.828984	--	--	--	--
Unigene20954_All	256	4.60617	0.9019	-2.35253	Down	0.893547	--	--	--	--
CL12401.Contig1_All	2077	34.7519	10.4303	-1.73631	Down	0.900853	--	--	--	--
Unigene24795_All	368	0.309267	2.50293	1.96163	Up	0.806225	--	--	--	--
CL3943.Contig1_All	2452	8.72283	2.49213	-1.80742	Down	0.878661	oligopeptide transporter OPT family [Populus trichocarpa] >gi|222867743|gb|EEF04874.1| oligopeptide transporter OPT family [Populus trichocarpa]	Populus trichocarpa oligopeptide transporter OPT family, mRNA	Oligopeptide transporter 5 OS=Arabidopsis thaliana GN=OPT5 PE=2 SV=1	--
Unigene18785_All	1989	3.2873	0.105667	-4.95931	Down	0.921624	predicted protein [Populus trichocarpa] >gi|222852970|gb|EEE90517.1| predicted protein [Populus trichocarpa]	PREDICTED: Fragaria vesca subsp. vesca sugar transport protein 10-like (LOC101298784), mRNA	Sugar transport protein 10 OS=Arabidopsis thaliana GN=STP10 PE=2 SV=1	Permeases of the major facilitator superfamily
CL8747.Contig1_All	835	6.27163	2.1552	-1.54102	Down	0.82681	conserved hypothetical protein [Ricinus communis] >gi|223542045|gb|EEF43589.1| conserved hypothetical protein [Ricinus communis]	--	--	--
Unigene2147_All	360	2.73833	0.5783	-2.24341	Down	0.841098	unnamed protein product [Vitis vinifera]	--	--	--
Unigene27265_All	275	33.1497	4.1094	-3.012	Down	0.974074	PREDICTED: zinc finger protein ZAT10-like [Vitis vinifera]	--	Zinc finger protein ZAT10 OS=Arabidopsis thaliana GN=ZAT10 PE=2 SV=1	--
Unigene37837_All	1104	3.86453	1.08173	-1.83695	Down	0.837225	PREDICTED: RING-H2 finger protein ATL3-like [Glycine max]	PREDICTED: Glycine max RING-H2 finger protein ATL3-like (LOC100777158), mRNA	RING-H2 finger protein ATL2 OS=Arabidopsis thaliana GN=ATL2 PE=2 SV=2	RING-finger-containing ubiquitin ligase
Unigene23185_All	1663	85.5189	30.6978	-1.47811	Down	0.863723	hypothetical protein PRUPE_ppa015459mg, partial [Prunus persica]	--	Double-stranded RNA-binding protein 4 OS=Arabidopsis thaliana GN=DBR4 PE=1 SV=1	--
Unigene16586_All	718	19.6507	3.84757	-2.35256	Down	0.942017	hypothetical protein VITISV_033484 [Vitis vinifera]	--	Uncharacterized protein At4g14450, chloroplastic OS=Arabidopsis thaliana GN=At4g14450 PE=2 SV=1	--
CL250.Contig1_All	623	0.112167	2.80347	4.6435	Up	0.905911	PREDICTED: uncharacterized protein LOC100813121 [Glycine max]	PREDICTED: Cucumis sativus uncharacterized LOC101208652 (LOC101208652), mRNA	--	--
CL2919.Contig4_All	705	3.82943	1.18293	-1.69476	Down	0.822031	PREDICTED: uncharacterized protein LOC101253018 [Solanum lycopersicum]	--	--	--
CL10840.Contig1_All	602	2.95393	0.8141	-1.85936	Down	0.813819	PREDICTED: uncharacterized protein LOC101301632, partial [Fragaria vesca subsp. vesca]	--	--	--
Unigene39104_All	513	5.84837	1.48263	-1.97987	Down	0.878216	--	--	--	--
Unigene30718_All	1803	156.2	346.428	1.14916	Up	0.808216	unnamed protein product [Vitis vinifera]	--	Exopolygalacturonase clone GBGE184 OS=Arabidopsis thaliana GN=PGA3 PE=2 SV=1	Endopolygalacturonase
CL3026.Contig1_All	212	2.08777	0.107733	-2.24289	Down	0.802668	--	--	--	--
Unigene35855_All	241	0.572133	3.22407	2.19834	Up	0.859735	--	Medicago truncatula 26S protease regulatory subunit 6B (MTR_3g062510) mRNA, complete cds	--	--
Unigene34567_All	596	7.751	1.99463	-1.95826	Down	0.889008	PREDICTED: uncharacterized protein LOC100246308 [Vitis vinifera] >gi|147781893|emb|CAN69942.1| hypothetical protein VITISV_006130 [Vitis vinifera]	--	--	--
Unigene17900_All	245	4.12563	1.1423	-1.85267	Down	0.842643	--	--	--	--
Unigene22405_All	1149	35.2386	102.234	1.53665	Up	0.87834	PREDICTED: mitochondrial import receptor subunit TOM20-like [Solanum lycopersicum]	--	Mitochondrial import receptor subunit TOM20 OS=Solanum tuberosum GN=TOM20 PE=1 SV=1	--
Unigene21961_All	303	2.37077	0.5324	-2.15477	Down	0.816952	--	--	--	--
CL12229.Contig1_All	1568	436.784	54.3131	-3.00755	Down	0.981505	PREDICTED: aldose 1-epimerase-like [Cucumis sativus] >gi|449520918|ref|XP_004167479.1| PREDICTED: aldose 1-epimerase-like [Cucumis sativus]	PREDICTED: Fragaria vesca subsp. vesca aldose 1-epimerase-like (LOC101296017), mRNA	--	Galactose mutarotase and related enzymes
Unigene20286_All	255	2.37417	8.98217	1.91964	Up	0.888494	--	--	--	--
Unigene25589_All	355	0	3.42467	2.84452	Up	0.900298	--	--	--	--
Unigene17350_All	493	2.11493	0.3292	-2.68358	Down	0.832653	--	--	--	--
CL1668.Contig2_All	806	2.9288	0.4013	-2.86756	Down	0.882801	PREDICTED: uncharacterized protein LOC101218317 [Cucumis sativus] >gi|449510648|ref|XP_004163722.1| PREDICTED: uncharacterized protein LOC101224640 [Cucumis sativus]	--	--	--
Unigene561_All	1437	22.1852	8.13353	-1.44764	Down	0.847702	--	Arabidopsis arenosa clone BAC 28N14, complete sequence	--	--
Unigene2040_All	233	1.79877	5.0681	1.49444	Up	0.800932	--	--	--	--
Unigene27400_All	1128	31.2987	94.3912	1.59255	Up	0.886887	hypothetical protein PRUPE_ppa026560mg [Prunus persica]	Brassica rapa subsp. pekinensis clone KBrB003A10, complete sequence	Probable pectinesterase/pectinesterase inhibitor 58 OS=Arabidopsis thaliana GN=PME58 PE=2 SV=1	Pectin methylesterase
CL7888.Contig3_All	481	0.0979667	1.7438	2.97253	Up	0.840628	--	--	--	--
Unigene42994_All	504	6.844	2.23127	-1.61698	Down	0.844216	--	--	--	--
CL7515.Contig2_All	1181	0.7001	11.0562	3.98116	Up	0.972208	PREDICTED: bidirectional sugar transporter SWEET6b [Vitis vinifera] >gi|296087682|emb|CBI34938.3| unnamed protein product [Vitis vinifera]	--	Bidirectional sugar transporter SWEET5 OS=Oryza sativa subsp. japonica GN=SWEET5 PE=2 SV=1	--
CL12648.Contig6_All	1344	0.311633	2.14697	2.78438	Up	0.839322	PREDICTED: uncharacterized protein LOC101263908 [Solanum lycopersicum]	PREDICTED: Solanum lycopersicum uncharacterized LOC101252686 (LOC101252686), mRNA	--	Transcription initiation factor TFIID, subunit TAF11
Unigene13387_All	513	0.985467	4.4679	2.18072	Up	0.879436	EPIDERMAL PATTERNING FACTOR-like protein [Medicago truncatula] >gi|355497789|gb|AES78992.1| EPIDERMAL PATTERNING FACTOR-like protein [Medicago truncatula]	PREDICTED: Glycine max uncharacterized LOC100807151 (LOC100807151), miscRNA	EPIDERMAL PATTERNING FACTOR-like protein 9 OS=Arabidopsis thaliana GN=EPFL9 PE=1 SV=1	--
Unigene43610_All	566	0	2.18253	2.23217	Up	0.81987	--	--	--	--
Unigene45171_All	411	1.9938	0	-2.21855	Down	0.817874	--	--	--	--
CL11991.Contig1_All	2192	0.104967	4.1405	5.35874	Up	0.940962	polyprotein [Primula vulgaris]	Primula vulgaris gypsy/Ty-3-like retrotransposon polyprotein gene, complete cds	--	--
Unigene6309_All	3214	3.08577	0.6714	-2.20038	Down	0.850937	PREDICTED: lysophosphatidylcholine acyltransferase 2 [Vitis vinifera]	PREDICTED: Vitis vinifera lysophosphatidylcholine acyltransferase 2-like (LOC100262557), mRNA	Polygalacturonase inhibitor OS=Vitis vinifera GN=pgip PE=1 SV=1	Leucine-rich repeat (LRR) protein
Unigene42510_All	630	4.46897	0.509733	-3.13213	Down	0.923957	--	--	--	--
Unigene30639_All	759	9.42623	3.7645	-1.32422	Down	0.804031	--	--	--	--
Unigene13266_All	1088	0.514733	2.45283	2.25255	Up	0.828525	predicted protein [Populus trichocarpa] >gi|222868035|gb|EEF05166.1| predicted protein [Populus trichocarpa]	Ricinus communis short chain alcohol dehydrogenase, putative, mRNA	Momilactone A synthase OS=Oryza sativa subsp. japonica GN=Os04g0179200 PE=2 SV=1	Dehydrogenases with different specificities (related to short-chain alcohol dehydrogenases)
Unigene42473_All	826	2.36187	0.5897	-2.00187	Down	0.802897	--	Ardisia polysticta chloroplast, complete genome	--	--
Unigene47520_All	449	0	4.1098	3.15158	Up	0.923992	--	--	--	--
Unigene1496_All	213	0.108233	4.93827	3.53119	Up	0.939027	--	--	--	--
Unigene25086_All	214	2.16983	0.326167	-2.13841	Down	0.802834	--	--	--	--
Unigene2978_All	337	6.29437	0	-3.65406	Down	0.950541	--	--	--	--
Unigene31796_All	458	3.09843	0.806433	-1.94191	Down	0.830157	--	--	--	--
Unigene17354_All	523	23.7675	0.220833	-6.74989	Down	0.990007	PREDICTED: uncharacterized protein LOC101253018 [Solanum lycopersicum]	--	--	--
Unigene17241_All	574	3.3029	0.320967	-3.36324	Down	0.907173	hypothetical protein PRUPE_ppa020590mg [Prunus persica]	--	BON1-associated protein 2 OS=Arabidopsis thaliana GN=BAP2 PE=1 SV=1	--
CL1908.Contig2_All	1232	4.60523	0.975433	-2.23916	Down	0.884893	conserved hypothetical protein [Ricinus communis] >gi|223531648|gb|EEF33474.1| conserved hypothetical protein [Ricinus communis]	--	Uncharacterized protein At5g65660 OS=Arabidopsis thaliana GN=At5g65660 PE=1 SV=1	--
Unigene17950_All	639	2.99857	0.9057	-1.72717	Down	0.802853	PREDICTED: uncharacterized protein LOC101309657 [Fragaria vesca subsp. vesca]	--	--	--
Unigene32929_All	309	2.3215	0.529067	-2.13354	Down	0.812239	--	--	--	--
Unigene43541_All	292	3.87113	1.27673	-1.6003	Down	0.808332	--	--	--	--
Unigene35689_All	410	4.20533	0.907067	-1.96958	Down	0.857078	--	Vitellaria paradoxa subsp. paradoxa microsatellite DNA, clone mCIRVp113	--	--
Unigene26584_All	1169	2.82593	9.67977	1.77624	Up	0.878609	PREDICTED: uncharacterized protein LOC100245362 [Vitis vinifera] >gi|297742130|emb|CBI33917.3| unnamed protein product [Vitis vinifera]	PREDICTED: Vitis vinifera uncharacterized LOC100245362 (LOC100245362), mRNA	Putative DNA-binding protein ESCAROLA OS=Arabidopsis thaliana GN=ESC PE=2 SV=1	--
CL6460.Contig2_All	908	6.53593	0.944467	-2.79082	Down	0.932502	predicted protein [Populus trichocarpa] >gi|222845871|gb|EEE83418.1| predicted protein [Populus trichocarpa]	--	Calcium-binding protein CML38 OS=Arabidopsis thaliana GN=CML38 PE=2 SV=1	Ca2+-binding protein (EF-Hand superfamily)
CL6728.Contig1_All	698	5.81803	0.960267	-2.59902	Down	0.919808	protein binding protein, putative [Ricinus communis] >gi|223530454|gb|EEF32338.1| protein binding protein, putative [Ricinus communis]	Ricinus communis protein binding protein, putative, mRNA	E3 ubiquitin-protein ligase RHA2A OS=Arabidopsis thaliana GN=RHA2A PE=1 SV=1	RING-finger-containing ubiquitin ligase
Unigene33904_All	1363	7.46127	2.66687	-1.48427	Down	0.820379	unnamed protein product [Vitis vinifera]	PREDICTED: Vitis vinifera callose synthase 5-like (LOC100248918), mRNA	Callose synthase 5 OS=Arabidopsis thaliana GN=CALS5 PE=1 SV=1	--
Unigene19322_All	948	0.688933	2.6029	1.91768	Up	0.804612	PSII 43 KDa protein [Arabis hirsuta] >gi|221272412|sp|A4QK14.1|PSBC_ARAHI RecName: Full=Photosystem II CP43 chlorophyll apoprotein; AltName: Full=PSII 43 kDa protein; AltName: Full=Photosystem II 44 kDa reaction center protein; AltName: Full=Protein CP-43; AltName: Full=Protein P6; Flags: Precursor >gi|134286393|dbj|BAF50019.1| PSII 43 KDa protein [Arabis hirsuta]	Ardisia polysticta chloroplast, complete genome	Photosystem II CP43 chlorophyll apoprotein OS=Arabis hirsuta GN=psbC PE=3 SV=1	--
Unigene24623_All	761	0	2.39353	2.25914	Up	0.82641	--	--	--	--
Unigene22040_All	317	2.8414	0.731667	-1.95734	Down	0.821872	--	--	--	--
Unigene46411_All	206	0.2273	2.2202	2.59897	Up	0.846386	--	--	--	--
Unigene37819_All	824	2.9612	0.6974	-2.08612	Down	0.84037	Cationic peroxidase 2 precursor, putative [Ricinus communis] >gi|223532103|gb|EEF33911.1| Cationic peroxidase 2 precursor, putative [Ricinus communis]	Medicago truncatula Peroxidase (MTR_4g066810) mRNA, complete cds	Peroxidase N1 OS=Nicotiana tabacum GN=poxN1 PE=1 SV=1	--
Unigene19306_All	1413	7.3862	2.8563	-1.37068	Down	0.802817	--	--	--	--
Unigene24869_All	595	3.6222	0.9323	-1.958	Down	0.845277	--	--	--	--
Unigene13919_All	572	0.122667	1.84427	2.67224	Up	0.807772	PREDICTED: uncharacterized protein LOC101258077 [Solanum lycopersicum]	--	--	--
Unigene31257_All	639	6.8666	17.2939	1.33259	Up	0.823819	seed maturation protein LEA 4 [Glycine canescens]	--	11 kDa late embryogenesis abundant protein OS=Helianthus annuus PE=2 SV=1	--
Unigene44366_All	254	2.5462	0.3647	-2.80356	Down	0.864244	--	--	--	--
CL6134.Contig1_All	476	4.7296	0.725933	-2.70381	Down	0.912806	hypothetical protein [Zea mays] >gi|414883820|tpg|DAA59834.1| TPA: hypothetical protein ZEAMMB73_697963 [Zea mays]	Vitis vinifera, whole genome shotgun sequence, contig VV78X267140.38, clone ENTAV 115	--	--
Unigene14201_All	269	0.0894667	2.9937	2.82388	Up	0.883249	--	Populus trichocarpa clone POP035-I15, complete sequence	--	--
Unigene4245_All	920	0.0996	5.11947	4.31127	Up	0.94876	--	--	--	--
CL4745.Contig2_All	597	0.2314	2.3347	3.43426	Up	0.879767	replication protein A 70 kDa DNA-binding subunit [Zea mays]	--	--	--
Unigene19265_All	1004	4.64353	1.3143	-1.82093	Down	0.848569	--	--	--	--
Unigene19607_All	1646	7.61503	0.424233	-4.16592	Down	0.963018	PREDICTED: U-box domain-containing protein 21-like [Vitis vinifera]	Solanum tuberosum CMPG1b gene, complete cds	U-box domain-containing protein 21 OS=Arabidopsis thaliana GN=PUB21 PE=2 SV=1	--
CL12850.Contig1_All	716	6.22213	2.18727	-1.50828	Down	0.816548	--	--	--	--
CL1783.Contig2_All	407	0.287467	1.90873	2.85192	Up	0.836398	Auxin-induced protein 5NG4, putative [Ricinus communis] >gi|223532371|gb|EEF34167.1| Auxin-induced protein 5NG4, putative [Ricinus communis]	--	WAT1-related protein At4g30420 OS=Arabidopsis thaliana GN=At4g30420 PE=3 SV=1	--
CL6541.Contig2_All	1148	9.9847	3.2618	-1.61405	Down	0.858688	hypothetical protein VITISV_029180 [Vitis vinifera]	--	--	--
Unigene15265_All	558	7.84603	3.06363	-1.35672	Down	0.804409	--	Micromonas pusilla CCMP1545 ATP-binding cassette superfamily, mRNA	--	--
CL3690.Contig1_All	1319	3.9812	0.895067	-2.15314	Down	0.87031	ABA 8&apos;-hydroxylase [Citrus sinensis]	PREDICTED: Solanum lycopersicum abscisic acid 8'-hydroxylase 1-like (LOC101249565), mRNA	Abscisic acid 8'-hydroxylase 1 OS=Arabidopsis thaliana GN=CYP707A1 PE=2 SV=1	Cytochrome P450
Unigene32299_All	200	3.82807	1.26973	-1.59209	Down	0.804962	--	--	--	--
CL12080.Contig4_All	432	0.425867	25.0402	5.8777	Up	0.990423	Cell division control protein, putative [Ricinus communis] >gi|223534070|gb|EEF35788.1| Cell division control protein, putative [Ricinus communis]	--	ALA-interacting subunit 1 OS=Arabidopsis thaliana GN=ALIS1 PE=1 SV=1	Cell cycle control protein
Unigene33048_All	712	9.2748	0	-4.23901	Down	0.969947	PREDICTED: uncharacterized protein LOC100799669 [Glycine max]	--	--	--
Unigene21591_All	425	0	1.99137	2.10972	Up	0.800269	cytochrome c oxidase subunit 3 [Phaeocystis antarctica]	Pyropia yezoensis voucher RZ-58 mitochondrion, complete genome	Cytochrome c oxidase subunit 3 OS=Prototheca wickerhamii GN=COX3 PE=3 SV=1	Heme/copper-type cytochrome/quinol oxidase, subunit 3
CL8019.Contig2_All	243	0.286367	2.17213	2.26142	Up	0.81198	--	--	--	--
Unigene37863_All	427	9.09897	3.1738	-1.51949	Down	0.841566	PREDICTED: 1-aminocyclopropane-1-carboxylate oxidase 1 [Vitis vinifera]	Vitis vinifera 1-aminocyclopropane-1-carboxylic acid oxidase 3 (ACO3) mRNA, complete cds	1-aminocyclopropane-1-carboxylate oxidase 1 OS=Arabidopsis thaliana GN=ACO1 PE=2 SV=1	Isopenicillin N synthase and related dioxygenases
Unigene36183_All	315	1.5478	4.6185	1.57721	Up	0.81611	--	--	--	--
Unigene43345_All	405	2.80713	0.5784	-2.27896	Down	0.848021	--	--	--	--
Unigene30650_All	1396	12.7541	4.9643	-1.3613	Down	0.821583	--	--	--	--
CL11371.Contig2_All	229	1.33133	4.76223	1.83877	Up	0.851585	--	--	--	--
Unigene2194_All	478	0.6369	3.05593	2.26247	Up	0.856253	hypothetical protein PRUPE_ppa026124mg [Prunus persica]	Populus trichocarpa cytochrome P450, mRNA	Cytochrome P450 704C1 OS=Pinus taeda GN=CYP704C1 PE=2 SV=1	--
CL10469.Contig2_All	435	2.8849	0.751467	-1.94074	Down	0.822466	--	--	--	--
Unigene45761_All	512	16.5094	0.8962	-4.20332	Down	0.981647	polygalacturonase inhibitor [Actinidia deliciosa]	Pyrus pyrifolia cultivar Huobali polygalacturonase-inhibiting protein (PGIP) mRNA, complete cds	Polygalacturonase inhibitor OS=Vitis vinifera GN=pgip PE=1 SV=1	--
Unigene30001_All	566	2.3728	0.0405	-2.85577	Down	0.873337	phosphoribosylaminoimidazole carboxylase [Arabidopsis thaliana] >gi|110737176|dbj|BAF00537.1| phosphoribosylaminoimidazole carboxylase like protein [Arabidopsis thaliana] >gi|330254341|gb|AEC09435.1| phosphoribosylaminoimidazole carboxylase [Arabidopsis thaliana]	--	Phosphoribosylaminoimidazole carboxylase, chloroplastic (Fragment) OS=Vigna aconitifolia GN=PURKE PE=2 SV=1	Phosphoribosylcarboxyaminoimidazole (NCAIR) mutase
Unigene3916_All	784	10.4363	26.8986	1.36592	Up	0.837725	--	--	--	--
Unigene39977_All	216	2.79947	0.7461	-1.90771	Down	0.811989	--	Catharanthus roseus S-adenosyl-L-methionine decarboxylase proenzyme mRNA, complete cds	--	--
Unigene28189_All	2002	0	2.79733	2.56755	Up	0.871	--	--	--	--
CL12543.Contig34_All	258	2.658	0	-2.41034	Down	0.851206	--	--	--	--
CL10321.Contig3_All	1935	1.94457	9.8068	2.33433	Up	0.92555	hypothetical protein PRUPE_ppa025181mg [Prunus persica]	PREDICTED: Fragaria vesca subsp. vesca ent-kaurenoic acid oxidase 1-like (LOC101291058), mRNA	Ent-kaurenoic acid oxidase 1 OS=Arabidopsis thaliana GN=KAO1 PE=2 SV=1	Cytochrome P450
Unigene14058_All	481	1.94027	0	-2.18498	Down	0.812028	--	--	--	--
Unigene1918_All	660	1.57137	4.76167	1.59945	Up	0.82321	PREDICTED: cytochrome P450 71D11-like [Fragaria vesca subsp. vesca]	PREDICTED: Fragaria vesca subsp. vesca cytochrome P450 71D11-like (LOC101299026), mRNA	Premnaspirodiene oxygenase OS=Hyoscyamus muticus GN=CYP71D55 PE=1 SV=1	Cytochrome P450
CL10222.Contig7_All	1932	3.2132	0.813867	-1.98115	Down	0.836775	respiratory burst oxidase homolog [Nicotiana benthamiana]	Solanum tuberosum StrbohC mRNA for NADPH oxidase, complete cds	Respiratory burst oxidase homolog protein C OS=Solanum tuberosum GN=RBOHC PE=1 SV=2	Predicted ferric reductase
CL4382.Contig2_All	1047	0.4014	7.11143	4.14703	Up	0.960451	PREDICTED: rRNA-processing protein FCF1 homolog [Cucumis sativus] >gi|449511643|ref|XP_004164015.1| PREDICTED: rRNA-processing protein FCF1 homolog [Cucumis sativus]	PREDICTED: Vitis vinifera rRNA-processing protein FCF1 homolog, transcript variant 3 (LOC100249458), mRNA	--	Uncharacterized proteins of PilT N-term./Vapc superfamily
CL7687.Contig1_All	726	1.41557	4.28393	1.59756	Up	0.816208	PREDICTED: glycolipid transfer protein domain-containing protein 1-like [Solanum lycopersicum]	Glycine max glycolipid transfer protein domain-containing protein 1-like (LOC100813626), mRNA	--	--
CL9621.Contig1_All	1102	4.63507	1.33533	-1.79539	Down	0.846258	PREDICTED: carbonic anhydrase, chloroplastic-like isoform 1 [Vitis vinifera]	Solanum tuberosum mRNA for carbonic anhydrase 1, partial cds	Carbonic anhydrase, chloroplastic OS=Nicotiana tabacum PE=2 SV=1	Carbonic anhydrase
CL9002.Contig2_All	1023	8.42857	3.2927	-1.35602	Down	0.807394	--	--	--	--
Unigene35711_All	386	6.28843	2.21193	-1.50739	Down	0.817154	--	--	--	--
Unigene9548_All	517	9.62223	3.7717	-1.35116	Down	0.811633	--	--	--	--
CL11475.Contig1_All	1015	5.4234	0.616667	-3.13663	Down	0.934562	--	--	--	--
CL8500.Contig1_All	2088	0.1335	2.2771	4.09229	Up	0.877254	inositol or phosphatidylinositol kinase, putative [Ricinus communis] >gi|223537068|gb|EEF38703.1| inositol or phosphatidylinositol kinase, putative [Ricinus communis]	PREDICTED: Vitis vinifera probable phosphatidylinositol 4-kinase type 2-beta At1g26270-like (LOC100244877), mRNA	Probable phosphatidylinositol 4-kinase type 2-beta At1g26270 OS=Arabidopsis thaliana GN=At1g26270 PE=1 SV=1	--
Unigene32472_All	813	10.531	0	-4.41922	Down	0.974067	--	--	--	--
CL3241.Contig1_All	1356	5.78627	16.1581	1.48155	Up	0.845072	iron transporter protein IRT1 [Nicotiana tabacum]	Solanum lycopersicum iron-regulated transporter 1 (LOC543597), mRNA >gi|4836770|gb|AF136579.1|AF136579 Lycopersicon esculentum iron-regulated transporter 1 mRNA, complete cds	Probable zinc transporter 10 OS=Arabidopsis thaliana GN=ZIP10 PE=3 SV=2	--
Unigene46450_All	383	0	2.2067	2.34485	Up	0.840688	--	--	--	--
Unigene27995_All	551	3.7041	0.6725	-2.46152	Down	0.88491	ZPT2-14 [Petunia x hybrida]	Petunia x hybrida mRNA for PEThy;ZPT2-5, complete cds	Zinc finger protein ZAT11 OS=Arabidopsis thaliana GN=ZAT11 PE=2 SV=1	--
CL3366.Contig2_All	314	3.30907	0.218467	-3.10299	Down	0.901695	--	--	--	--
Unigene34499_All	819	5.4596	1.18937	-2.1986	Down	0.891988	hypothetical protein VITISV_029656 [Vitis vinifera]	--	--	--
CL11170.Contig1_All	685	16.2839	1.62133	-3.32819	Down	0.971635	--	--	--	--
Unigene19181_All	2173	3.9619	1.25437	-1.65923	Down	0.820578	--	--	--	--
CL11651.Contig2_All	219	3.91757	1.16337	-1.75165	Down	0.830117	stilbene synthase [Vitis vinifera]	Aethionema grandiflora chalcone synthase gene, complete cds	Chalcone synthase 1 OS=Gerbera hybrida GN=CHS1 PE=2 SV=1	--
Unigene25588_All	236	0	4.55313	3.23873	Up	0.929505	--	--	--	--
CL11498.Contig1_All	215	0.544167	3.12347	2.52103	Up	0.874463	--	--	--	--
Unigene36369_All	491	4.02433	0.4704	-3.09679	Down	0.916434	PREDICTED: uncharacterized LOC101215382 [Cucumis sativus]	--	--	--
CL2872.Contig6_All	479	2.37317	8.63997	1.86421	Up	0.881472	--	--	--	--
CL12481.Contig1_All	1219	0.114033	1.78873	3.97141	Up	0.836822	predicted protein [Populus trichocarpa] >gi|222859695|gb|EEE97242.1| predicted protein [Populus trichocarpa]	Populus trichocarpa clone POP102-M12, complete sequence	--	Splicing factor 3b, subunit 2
Unigene37588_All	1429	0.959533	3.17707	1.72729	Up	0.80908	ribosomal protein S11 (chloroplast) [Camellia sinensis] >gi|430728305|gb|AGA55629.1| ribosomal protein S11 (chloroplast) [Camellia sinensis]	Ardisia polysticta chloroplast, complete genome	30S ribosomal protein S11, chloroplastic OS=Daucus carota GN=rps11 PE=3 SV=1	Ribosomal protein S11
Unigene47517_All	236	0	2.03093	2.24139	Up	0.82159	--	--	--	--
Unigene3293_All	259	2.46583	0.264867	-2.60889	Down	0.859958	--	--	--	--
Unigene38966_All	339	0.609867	2.2251	1.97151	Up	0.800165	--	--	--	--
Unigene13793_All	472	4.8368	1.02083	-2.24431	Down	0.888024	--	--	--	--
CL11264.Contig2_All	1534	5.7317	18.0875	1.65796	Up	0.882977	hypothetical protein PRUPE_ppa023543mg [Prunus persica]	Populus trichocarpa clone POP073-O22, complete sequence	Methyl-CpG-binding domain-containing protein 10 OS=Arabidopsis thaliana GN=MBD10 PE=1 SV=1	--
Unigene38337_All	785	28.9442	9.10147	-1.6691	Down	0.892913	lipid transfer protein precursor [Prunus davidiana] >gi|465487684|gb|AGH27865.1| lipid transfer protein precursor [Prunus davidiana]	--	Non-specific lipid-transfer protein 1 OS=Prunus dulcis PE=3 SV=1	--
Unigene24434_All	960	52.5934	19.388	-1.43972	Down	0.856599	--	--	--	--
Unigene32926_All	217	0.217133	2.0379	2.40866	Up	0.811363	--	--	--	--
CL4967.Contig2_All	1253	2.23027	6.73347	1.59413	Up	0.839577	PREDICTED: uncharacterized protein LOC101252652 isoform 2 [Solanum lycopersicum]	Brassica rapa subsp. pekinensis clone KBrB019N06, complete sequence	--	--
CL323.Contig12_All	1465	18.4569	4.25273	-2.1177	Down	0.927068	FIL2 [Antirrhinum majus]	--	Polygalacturonase inhibitor 1 OS=Arabidopsis thaliana GN=PGIP1 PE=2 SV=1	Leucine-rich repeat (LRR) protein
CL2921.Contig1_All	267	15.392	3.21383	-2.25981	Down	0.932773	--	--	--	--
CL6746.Contig2_All	233	0.0989333	6.21113	3.84486	Up	0.952342	--	--	--	--
CL3645.Contig1_All	633	0	7.2565	3.89203	Up	0.959785	--	--	--	--
CL2544.Contig2_All	1308	14.4392	2.41347	-2.58081	Down	0.948016	hypothetical protein PRUPE_ppa009650mg [Prunus persica]	Arabidopsis thaliana chromosome 3, complete sequence	Probable CCR4-associated factor 1 homolog 11 OS=Arabidopsis thaliana GN=CAF1-11 PE=2 SV=1	mRNA deadenylase subunit
CL799.Contig2_All	1371	3.88527	16.0749	2.04872	Up	0.917703	PREDICTED: uncharacterized protein LOC101308534 [Fragaria vesca subsp. vesca]	--	Sulfated surface glycoprotein 185 OS=Volvox carteri PE=1 SV=1	Endoglucanase
Unigene46452_All	428	0	2.18917	2.23624	Up	0.82159	--	--	--	--
CL2797.Contig5_All	564	4.0077	9.89733	1.30427	Up	0.802503	predicted protein [Populus trichocarpa] >gi|222851715|gb|EEE89262.1| predicted protein [Populus trichocarpa]	--	Reticulon-like protein B22 OS=Arabidopsis thaliana GN=RTNLB22 PE=2 SV=1	--
Unigene41847_All	869	12.003	4.17443	-1.52374	Down	0.850604	--	--	--	--
CL756.Contig1_All	1258	0.1845	1.97227	3.41816	Up	0.844526	--	--	--	--
CL7532.Contig1_All	2009	1.8521	6.9332	1.90436	Up	0.876158	ribulose-1,5-bisphosphate carboxylase/oxygenase large subunit [Oxalis latifolia]	Ardisia polysticta chloroplast, complete genome	Ribulose bisphosphate carboxylase large chain OS=Platanus occidentalis GN=rbcL PE=3 SV=2	Ribulose 1,5-bisphosphate carboxylase, large subunit
Unigene31694_All	350	15.6023	5.5579	-1.48914	Down	0.844791	--	--	--	--
Unigene33890_All	853	14.7028	2.2554	-2.70463	Down	0.953012	PREDICTED: uncharacterized protein LOC100265752 [Vitis vinifera] >gi|297740690|emb|CBI30872.3| unnamed protein product [Vitis vinifera]	--	--	--
Unigene17492_All	450	0.769367	3.02757	1.97642	Up	0.830808	--	--	--	--
CL7350.Contig2_All	951	5.5009	1.13567	-2.27613	Down	0.898905	PREDICTED: glutathione S-transferase U18-like [Fragaria vesca subsp. vesca]	PREDICTED: Fragaria vesca subsp. vesca glutathione S-transferase U17-like (LOC101314620), partial mRNA	Glutathione S-transferase U18 OS=Arabidopsis thaliana GN=GSTU18 PE=2 SV=1	Glutathione S-transferase
CL9648.Contig1_All	1020	2.99333	0.657933	-2.18574	Down	0.847712	PREDICTED: cytokinin riboside 5&apos;-monophosphate phosphoribohydrolase LOG3 [Vitis vinifera] >gi|302142639|emb|CBI19842.3| unnamed protein product [Vitis vinifera]	Medicago truncatula Carboxy-lyase (MTR_3g113710) mRNA, complete cds	Cytokinin riboside 5'-monophosphate phosphoribohydrolase LOG7 OS=Arabidopsis thaliana GN=LOG7 PE=1 SV=2	Predicted Rossmann fold nucleotide-binding protein
Unigene16078_All	845	2.85833	7.55703	1.40265	Up	0.811079	--	--	--	--
Unigene39352_All	394	4.1447	1.22333	-1.76045	Down	0.835204	--	Spirodela polyrhiza strain 7498 mitochondrion, complete genome	--	--
CL1325.Contig4_All	2623	105.553	0.8	-7.04376	Down	0.998442	PREDICTED: probable beta-D-xylosidase 5-like [Fragaria vesca subsp. vesca]	Arabidopsis lyrata subsp. lyrata beta-1,4-xylosidase, mRNA	Probable beta-D-xylosidase 5 OS=Arabidopsis thaliana GN=BXL5 PE=2 SV=2	Beta-glucosidase-related glycosidases
CL4817.Contig3_All	436	0	3.33107	2.73598	Up	0.89052	hypothetical protein PRUPE_ppa017060mg, partial [Prunus persica]	--	--	--
Unigene15615_All	595	2.13783	0.3918	-2.44796	Down	0.821635	--	--	--	--
CL8307.Contig2_All	922	37.3457	83.2573	1.15664	Up	0.807617	S-like ribonuclease [Dionaea muscipula]	--	Intracellular ribonuclease LX OS=Solanum lycopersicum GN=RNALX PE=1 SV=2	--
CL3227.Contig4_All	574	2.6636	8.3865	1.65469	Up	0.860403	--	--	--	--
Unigene24521_All	459	2.571	0.505467	-2.34664	Down	0.842767	--	--	--	--
CL7676.Contig1_All	599	2.4612	0.152767	-2.94578	Down	0.865368	Calcium-binding protein CML38 [Medicago truncatula] >gi|355493838|gb|AES75041.1| Calcium-binding protein CML38 [Medicago truncatula]	PREDICTED: Fragaria vesca subsp. vesca putative calcium-binding protein CML19-like (LOC101292012), mRNA	Probable calcium-binding protein CML40 OS=Arabidopsis thaliana GN=CML40 PE=1 SV=1	Ca2+-binding protein (EF-Hand superfamily)
Unigene11639_All	2082	28.0181	7.46313	-1.9085	Down	0.911141	chitinase 1 [Aegiceras corniculatum]	Aegiceras corniculatum chitinase 1 (CHI1) mRNA, complete cds	Endochitinase B OS=Nicotiana tabacum GN=CHN50 PE=1 SV=1	Uncharacterized protein contain chitin-binding domain type 3
CL11197.Contig2_All	290	0.7139	2.59957	1.95413	Up	0.81838	--	--	--	--
Unigene38936_All	909	0.488	2.62137	2.42537	Up	0.849655	PREDICTED: E3 ubiquitin-protein ligase SINA-like 10-like [Glycine max]	--	E3 ubiquitin-protein ligase SINA-like 10 OS=Arabidopsis thaliana GN=At5g37930 PE=2 SV=1	--
CL2516.Contig2_All	960	3.84617	1.15917	-1.73033	Down	0.825836	--	--	--	--
Unigene36173_All	203	2.86237	0.5637	-1.97052	Down	0.823129	--	--	--	--
CL2371.Contig12_All	463	2.98377	0.903367	-1.72375	Down	0.801312	PREDICTED: vacuolar protein sorting-associated protein 33 homolog [Vitis vinifera] >gi|296085984|emb|CBI31425.3| unnamed protein product [Vitis vinifera]	Ricinus communis vacuolar protein sorting, putative, mRNA	--	--
Unigene39722_All	525	0	2.37367	2.43669	Up	0.854561	--	--	--	--
CL3406.Contig1_All	1062	0.111367	1.8525	2.73614	Up	0.811576	PREDICTED: uncharacterized protein LOC101252755 [Solanum lycopersicum]	--	--	--
Unigene32023_All	343	0	24.5195	5.62563	Up	0.990174	--	--	--	--
Unigene27626_All	800	2.2601	13.6748	2.59706	Up	0.947935	PREDICTED: oleosin 18.5 kDa-like [Solanum lycopersicum]	--	Oleosin 1 OS=Prunus dulcis GN=OLE1 PE=2 SV=1	--
CL2817.Contig4_All	1048	0.885367	4.58117	2.37137	Up	0.893926	hypothetical protein VITISV_024323 [Vitis vinifera]	PREDICTED: Vitis vinifera selT-like protein (LOC100252223), mRNA	SelT-like protein OS=Arabidopsis thaliana GN=At3g47300 PE=2 SV=2	--
Unigene46283_All	400	0.2874	2.46373	2.43987	Up	0.842214	--	--	--	--
Unigene1877_All	1301	9.36057	1.97437	-2.24521	Down	0.918455	Mitogen-activated protein kinase kinase kinase, putative [Ricinus communis] >gi|223530601|gb|EEF32478.1| Mitogen-activated protein kinase kinase kinase, putative [Ricinus communis]	Brassica rapa subsp. pekinensis clone KBrH012K23, complete sequence	Mitogen-activated protein kinase kinase kinase 3 OS=Arabidopsis thaliana GN=ANP3 PE=1 SV=1	Serine/threonine protein kinase
Unigene1973_All	989	5.3771	1.5528	-1.79196	Down	0.854061	--	--	--	--
Unigene42100_All	565	16.4247	3.58	-2.19784	Down	0.928536	PREDICTED: uncharacterized protein LOC100267676 [Vitis vinifera]	PREDICTED: Glycine max uncharacterized protein LOC100775640 (LOC100775640), mRNA	--	--
Unigene7701_All	251	0.7445	3.6789	2.30493	Up	0.874721	--	--	--	--
CL7307.Contig2_All	1507	19.887	63.2654	1.66959	Up	0.899737	--	--	--	--
Unigene47465_All	219	0	3.28287	2.85447	Up	0.90111	--	--	--	--
CL243.Contig35_All	582	0.481733	5.1928	3.43021	Up	0.938213	--	--	--	--
CL10603.Contig1_All	672	4.49723	1.25173	-1.84511	Down	0.848485	--	--	--	--
CL8518.Contig2_All	605	3.16447	8.55873	1.43543	Up	0.821277	--	--	--	--
CL11209.Contig5_All	402	2.75347	0.751133	-1.87411	Down	0.807103	SEU3A protein [Antirrhinum majus]	Vitis vinifera contig VV78X034243.8, whole genome shotgun sequence	Transcriptional corepressor SEUSS OS=Arabidopsis thaliana GN=SEU PE=1 SV=1	--
Unigene28649_All	368	2.20577	0.316633	-2.8004	Down	0.844012	--	--	--	--
Unigene33947_All	1385	11.7459	4.46663	-1.39489	Down	0.824991	unnamed protein product [Vitis vinifera]	PREDICTED: Vitis vinifera GDSL esterase/lipase At5g33370-like (LOC100243401), mRNA	GDSL esterase/lipase At5g33370 OS=Arabidopsis thaliana GN=At5g33370 PE=2 SV=1	Phospholipase/lecithinase/hemolysin
Unigene25654_All	568	2.8577	0	-2.59663	Down	0.875025	--	--	--	--
Unigene39849_All	560	2.89147	0.789833	-1.87218	Down	0.812849	--	--	--	--
CL8388.Contig2_All	651	13.4446	36.5936	1.44457	Up	0.853384	TPA: hypothetical protein ZEAMMB73_514502 [Zea mays]	--	--	--
Unigene14769_All	497	3.2594	0.232067	-3.03111	Down	0.898352	--	--	--	--
Unigene32238_All	240	0.569067	3.06617	1.7646	Up	0.809114	--	--	--	--
CL7828.Contig1_All	343	2.09853	0.2	-2.51684	Down	0.822647	--	--	--	--
CL6982.Contig1_All	539	1.99103	8.68333	2.12473	Up	0.908345	--	--	--	--
CL1821.Contig4_All	1978	12.0518	2.93967	-2.03552	Down	0.91053	cell wall invertase [Malus x domestica]	Coffea canephora cell-wall invertase (Inv1) mRNA, complete cds	Beta-fructofuranosidase, insoluble isoenzyme CWINV1 OS=Arabidopsis thaliana GN=CWINV1 PE=1 SV=1	Beta-fructosidases (levanase/invertase)
Unigene42564_All	256	7.699	2.52783	-1.60677	Down	0.848735	--	--	--	--
Unigene24844_All	450	3.992	1.31223	-1.60509	Down	0.811375	--	--	--	--
Unigene46340_All	352	0	2.14187	2.20698	Up	0.816046	--	--	--	--
Unigene42851_All	1051	3.81307	1.16867	-1.70609	Down	0.822729	predicted protein [Populus trichocarpa] >gi|222842588|gb|EEE80135.1| predicted protein [Populus trichocarpa]	--	--	--
Unigene31511_All	714	5.7732	0.225833	-4.67604	Down	0.954463	meiotic recombination protein spo11, putative [Ricinus communis] >gi|223535494|gb|EEF37163.1| meiotic recombination protein spo11, putative [Ricinus communis]	PREDICTED: Vitis vinifera DNA topoisomerase 6 subunit A-like (LOC100260201), mRNA	DNA topoisomerase 6 subunit A OS=Arabidopsis thaliana GN=TOP6A PE=1 SV=1	DNA topoisomerase VI, subunit A
Unigene18421_All	384	2.1765	0.485067	-2.16576	Down	0.804703	--	--	--	--
CL1852.Contig1_All	1233	14.653	5.73473	-1.35339	Down	0.824326	--	--	--	--
Unigene39891_All	834	17.6254	0.637267	-4.78961	Down	0.984945	PREDICTED: protease 2-like [Solanum lycopersicum]	PREDICTED: Solanum lycopersicum protease 2-like (LOC101243654), mRNA	--	Protease II
CL3491.Contig2_All	792	62.5735	27.2353	-1.20007	Down	0.813436	hypothetical protein POPTRDRAFT_674736 [Populus trichocarpa] >gi|118487848|gb|ABK95747.1| unknown [Populus trichocarpa] >gi|222875313|gb|EEF12444.1| hypothetical protein POPTRDRAFT_674736 [Populus trichocarpa]	Solanum tuberosum clone StDT110 photosystem II 10 kDa polypeptide mRNA, complete cds	Photosystem II 10 kDa polypeptide, chloroplastic OS=Solanum tuberosum GN=PSBR PE=2 SV=1	--
Unigene17121_All	993	4.2528	0.746033	-2.5111	Down	0.896671	predicted protein [Populus trichocarpa] >gi|222853045|gb|EEE90592.1| predicted protein [Populus trichocarpa]	Vitis vinifera contig VV78X258796.7, whole genome shotgun sequence	Heat shock factor protein HSF24 OS=Solanum peruvianum GN=HSF24 PE=2 SV=1	Heat shock transcription factor
CL2969.Contig1_All	619	0.4483	2.29637	2.35682	Up	0.82704	--	--	--	--
Unigene39018_All	354	3.69173	0.0645333	-3.21394	Down	0.912681	stilbene synthase [Vitis vinifera]	--	Phloroisovalerophenone synthase OS=Humulus lupulus GN=VPS PE=2 SV=1	--
CL11475.Contig2_All	840	19.8038	7.2812	-1.44353	Down	0.844717	PREDICTED: arabinogalactan peptide 16-like [Vitis vinifera]	--	Arabinogalactan peptide 20 OS=Arabidopsis thaliana GN=AGP20 PE=3 SV=1	--
CL7301.Contig5_All	1551	0.676	2.7968	2.04868	Up	0.828825	hypothetical protein PRUPE_ppa003476mg [Prunus persica]	PREDICTED: Fragaria vesca subsp. vesca galactoside 2-alpha-L-fucosyltransferase-like (LOC101298709), mRNA	Galactoside 2-alpha-L-fucosyltransferase OS=Pisum sativum GN=FT1 PE=2 SV=1	--
Unigene19778_All	794	18.2205	6.05557	-1.58923	Down	0.870773	--	--	--	--
Unigene28501_All	1104	5.22573	0.565333	-3.20846	Down	0.934129	senescence-related protein [Camellia sinensis]	Lotus japonicus cDNA, clone: LjFL2-009-DD08, HTC	--	--
CL3476.Contig2_All	462	0.0499	5.93303	4.03133	Up	0.954547	--	--	--	--
Unigene20426_All	672	21.3345	4.52703	-2.23655	Down	0.93521	--	--	--	--
CL11497.Contig2_All	1788	7.4433	1.7427	-2.09462	Down	0.900708	PREDICTED: uncharacterized protein LOC101250821 [Solanum lycopersicum]	PREDICTED: Solanum lycopersicum uncharacterized LOC101250821 (LOC101250821), mRNA	--	--
CL2817.Contig3_All	1081	0.8715	3.92093	2.16962	Up	0.870185	hypothetical protein VITISV_024323 [Vitis vinifera]	PREDICTED: Vitis vinifera selT-like protein (LOC100252223), mRNA	SelT-like protein OS=Arabidopsis thaliana GN=At3g47300 PE=2 SV=2	--
CL2401.Contig2_All	1386	2.36943	7.03603	1.57022	Up	0.836205	hypothetical protein MTR_2g025520 [Medicago truncatula] >gi|124359329|gb|ABN05810.1| Protein of unknown function DUF506, plant [Medicago truncatula] >gi|355483247|gb|AES64450.1| hypothetical protein MTR_2g025520 [Medicago truncatula]	--	--	--
Unigene47058_All	548	0	2.88323	2.60876	Up	0.876327	predicted protein [Hordeum vulgare subsp. vulgare]	Oryza sativa (indica cultivar-group) cDNA clone:OSIGCRA105K17, full insert sequence	Elongation factor 1-alpha OS=Solanum lycopersicum PE=2 SV=1	Translation elongation factor EF-1alpha (GTPase)
Unigene17276_All	236	6.9576	1.67997	-2.05016	Down	0.892495	--	--	--	--
Unigene13355_All	1488	4.19657	0.762267	-2.46084	Down	0.893572	--	--	--	--
CL6962.Contig1_All	441	2.41423	0.5738	-2.07295	Down	0.81361	--	--	--	--
CL6290.Contig2_All	1160	5.08203	1.77987	-1.51364	Down	0.805329	unknown [Populus trichocarpa]	S.lycopersicum DNA sequence from clone SL_MboI-133O2, complete sequence	--	--
Unigene35932_All	339	0	3.30167	2.86196	Up	0.901474	--	--	--	--
Unigene45154_All	350	2.1462	0	-2.31007	Down	0.834417	--	--	--	--
CL10629.Contig1_All	1322	5.69107	0.739767	-2.94356	Down	0.931614	JA-induced WRKY protein [Solanum lycopersicum] >gi|256861073|gb|ACV32382.1| JA-induced WRKY protein [Solanum lycopersicum]	Camellia sinensis WRKY transcription factor 40 mRNA, complete cds	Probable WRKY transcription factor 40 OS=Arabidopsis thaliana GN=WRKY40 PE=1 SV=1	--
Unigene36324_All	216	6.4892	0.8668	-2.65055	Down	0.926959	--	--	--	--
Unigene39741_All	550	2.19957	0	-2.13722	Down	0.804779	--	--	--	--
CL2431.Contig2_All	368	3.26063	0.8293	-1.97519	Down	0.837942	predicted protein [Populus trichocarpa] >gi|222841586|gb|EEE79133.1| predicted protein [Populus trichocarpa]	--	--	--
CL1176.Contig1_All	3013	1.49617	0.0618	-4.59752	Down	0.809655	predicted protein [Populus trichocarpa] >gi|222853668|gb|EEE91215.1| predicted protein [Populus trichocarpa]	--	Polygalacturonase OS=Gossypium hirsutum GN=G9 PE=2 SV=1	Endopolygalacturonase
Unigene23020_All	599	0.0786333	2.6048	3.40855	Up	0.884357	PREDICTED: uncharacterized protein LOC101205129 [Cucumis sativus]	--	--	--
Unigene8872_All	465	14.801	4.64587	-1.67167	Down	0.881511	--	--	--	--
CL7676.Contig2_All	695	18.8151	7.192	-1.38743	Down	0.83634	PREDICTED: uncharacterized protein LOC101293333 [Fragaria vesca subsp. vesca]	--	Calcium-binding protein CML38 OS=Arabidopsis thaliana GN=CML38 PE=2 SV=1	Ca2+-binding protein (EF-Hand superfamily)
Unigene23246_All	691	7.00967	2.56127	-1.45249	Down	0.814018	PREDICTED: probable receptor-like protein kinase At1g67000-like [Vitis vinifera]	--	Probable receptor-like protein kinase At5g39030 OS=Arabidopsis thaliana GN=At5g39030 PE=2 SV=1	--
CL4156.Contig6_All	1333	121.397	51.3603	-1.24101	Down	0.824534	putative aquaporin PIP2-8 [Linum usitatissimum]	Gossypium hirsutum aquaporin PIP2;4 (PIP2;4) mRNA, complete cds	Aquaporin PIP2-7 OS=Arabidopsis thaliana GN=PIP2-7 PE=1 SV=2	Glycerol uptake facilitator and related permeases (Major Intrinsic Protein Family)
Unigene22957_All	697	0.805133	4.2261	2.39203	Up	0.891012	--	--	--	--
CL323.Contig9_All	3039	3.16593	0.413433	-2.9369	Down	0.893114	hypothetical protein VITISV_039552 [Vitis vinifera] >gi|296084198|emb|CBI24586.3| unnamed protein product [Vitis vinifera]	PREDICTED: Vitis vinifera uncharacterized LOC100251837 (LOC100251837), mRNA	Trehalose-phosphate phosphatase A OS=Arabidopsis thaliana GN=TPPA PE=1 SV=1	Trehalose-6-phosphatase
Unigene43021_All	300	0.0768333	1.9062	2.33735	Up	0.809494	--	--	--	--
Unigene12905_All	593	105.713	34.1142	-1.63171	Down	0.891504	PREDICTED: late embryogenesis abundant protein 1-like [Solanum lycopersicum]	PREDICTED: Solanum lycopersicum late embryogenesis abundant protein 1-like (LOC101247560), mRNA	Late embryogenesis abundant protein 1 OS=Cicer arietinum PE=2 SV=1	--
Unigene12933_All	683	16.2436	3.20783	-2.3402	Down	0.938493	--	--	--	--
Unigene24004_All	439	16.9705	1.79177	-3.24357	Down	0.970744	hypothetical protein MTR_2g100440 [Medicago truncatula] >gi|355486685|gb|AES67888.1| hypothetical protein MTR_2g100440 [Medicago truncatula]	--	--	--
CL10269.Contig1_All	371	2.83613	0.819333	-1.7914	Down	0.803321	unnamed protein product [Vitis vinifera]	--	Probable clathrin assembly protein At4g32285 OS=Arabidopsis thaliana GN=At4g32285 PE=1 SV=2	--
Unigene39147_All	424	0.7673	2.972	1.95357	Up	0.826323	protein phosphatase-2c, putative [Ricinus communis] >gi|223544290|gb|EEF45811.1| protein phosphatase-2c, putative [Ricinus communis]	Ricinus communis protein phosphatase-2c, putative, mRNA	Probable protein phosphatase 2C 72 OS=Arabidopsis thaliana GN=At5g26010 PE=2 SV=2	--
CL9196.Contig2_All	554	4.41447	1.49923	-1.55801	Down	0.807497	--	--	--	--
CL9516.Contig2_All	1798	5.5936	0.8739	-2.67824	Down	0.921219	PREDICTED: ankyrin repeat-containing protein At3g12360-like [Solanum lycopersicum]	--	Ankyrin repeat-containing protein At2g01680 OS=Arabidopsis thaliana GN=At2g01680 PE=1 SV=1	FOG: Ankyrin repeat
CL11507.Contig2_All	252	8.3681	20.5883	1.29885	Up	0.821612	--	--	--	--
CL3513.Contig3_All	285	0.161767	6.59093	3.73469	Up	0.95348	TPA: hypothetical protein ZEAMMB73_867399 [Zea mays] >gi|414864435|tpg|DAA42992.1| TPA: hypothetical protein ZEAMMB73_867399 [Zea mays]	--	ALA-interacting subunit 5 OS=Arabidopsis thaliana GN=ALIS5 PE=1 SV=1	--
Unigene47502_All	324	0	2.36367	2.33933	Up	0.840056	--	--	--	--
CL6921.Contig2_All	767	4.84883	1.0838	-2.16154	Down	0.883554	PREDICTED: uncharacterized protein LOC100813676 [Glycine max]	--	--	--
CL10682.Contig2_All	1889	81.9316	1.20277	-6.08999	Down	0.997673	PREDICTED: sugar transport protein 14-like [Solanum lycopersicum]	PREDICTED: Cucumis sativus sugar transport protein 14-like (LOC101223510), mRNA	Sugar transport protein 14 OS=Arabidopsis thaliana GN=STP14 PE=2 SV=2	Permeases of the major facilitator superfamily
Unigene6544_All	1385	20.2901	7.49977	-1.43586	Down	0.84516	PREDICTED: uncharacterized protein LOC100810028 [Glycine max]	--	--	--
CL6460.Contig1_All	900	3.686	1.02957	-1.84002	Down	0.833551	predicted protein [Populus trichocarpa] >gi|222845871|gb|EEE83418.1| predicted protein [Populus trichocarpa]	--	Calcium-binding protein CML38 OS=Arabidopsis thaliana GN=CML38 PE=2 SV=1	Ca2+-binding protein (EF-Hand superfamily)
Unigene47464_All	283	0.0804333	2.11703	2.56611	Up	0.848558	--	--	--	--
Unigene3544_All	208	6.49977	2.21643	-1.55215	Down	0.829131	--	--	--	--
CL1497.Contig3_All	672	0.170233	3.89647	3.53177	Up	0.922933	--	--	--	--
CL8701.Contig1_All	452	0.3079	2.691	2.50346	Up	0.856489	--	--	--	--
Unigene18941_All	2649	1.03173	4.0389	1.96889	Up	0.854328	phosphoenolpyruvate carboxylase [Ricinus communis]	PREDICTED: Vitis vinifera phosphoenolpyruvate carboxylase 4-like (LOC100247335), mRNA	Phosphoenolpyruvate carboxylase 4 OS=Arabidopsis thaliana GN=PPC4 PE=2 SV=1	Phosphoenolpyruvate carboxylase
CL1847.Contig3_All	825	0.848567	4.2635	2.32894	Up	0.887303	PREDICTED: uncharacterized protein LOC101219295 [Cucumis sativus] >gi|449480306|ref|XP_004155857.1| PREDICTED: uncharacterized protein LOC101226644 [Cucumis sativus]	--	--	--
CL9965.Contig1_All	371	1.31417	5.11553	1.96074	Up	0.869085	--	--	--	--
Unigene27750_All	536	12.2612	1.25583	-3.28739	Down	0.965379	conserved hypothetical protein [Ricinus communis] >gi|223536303|gb|EEF37954.1| conserved hypothetical protein [Ricinus communis]	Arabidopsis thaliana chromosome 4, complete sequence	--	--
Unigene34849_All	482	43.8023	6.18573	-2.82399	Down	0.970779	Zinc finger protein [Chrysanthemum x morifolium]	--	Zinc finger protein ZAT10 OS=Arabidopsis thaliana GN=ZAT10 PE=2 SV=1	--
Unigene35201_All	361	0.776667	3.4163	2.13707	Up	0.85721	--	--	--	--
Unigene1956_All	464	3.3943	10.3423	1.60737	Up	0.859797	--	--	--	--
Unigene3031_All	410	2.11413	0.0557	-2.4421	Down	0.819536	--	--	--	--
Unigene3251_All	291	0.8714	2.92487	1.74696	Up	0.802973	--	--	--	--
CL3294.Contig1_All	859	4.47697	0.646733	-2.79128	Down	0.913329	Cucumber peeling cupredoxin, putative [Ricinus communis] >gi|223533457|gb|EEF35205.1| Cucumber peeling cupredoxin, putative [Ricinus communis]	--	Blue copper protein OS=Pisum sativum PE=2 SV=1	Uncharacterized protein conserved in bacteria
CL4445.Contig2_All	586	7.38757	2.1045	-1.81162	Down	0.872015	--	--	--	--
Unigene24044_All	297	7.73103	2.40557	-1.68428	Down	0.861695	--	--	--	--
Unigene35473_All	221	4.13337	0.423933	-3.28541	Down	0.922414	--	--	--	--
Unigene10709_All	358	2.49967	0.322767	-2.95317	Down	0.867839	--	--	--	--
Unigene40477_All	307	3.0743	0.6923	-1.83958	Down	0.817096	--	--	--	--
Unigene21425_All	395	2.16493	0	-2.22132	Down	0.817874	--	--	--	--
Unigene27560_All	1169	170.451	54.3846	-1.64809	Down	0.899306	class IV chitinase [Actinidia chinensis]	PREDICTED: Fragaria vesca subsp. vesca endochitinase PR4-like (LOC101291199), mRNA	Chitinase 4 OS=Oryza sativa subsp. japonica GN=Cht4 PE=2 SV=2	Uncharacterized protein contain chitin-binding domain type 3
CL8577.Contig1_All	761	4.3372	0.886167	-2.29111	Down	0.885328	PREDICTED: uncharacterized protein LOC101294061 [Fragaria vesca subsp. vesca]	PREDICTED: Fragaria vesca subsp. vesca uncharacterized LOC101294061 (LOC101294061), mRNA	--	--
CL213.Contig50_All	450	0.0512333	2.97477	2.95147	Up	0.887344	--	--	--	--
CL10949.Contig2_All	529	0.8748	2.96023	1.75869	Up	0.80563	--	--	--	--
CL1075.Contig19_All	954	0.196467	2.1341	2.55506	Up	0.826841	--	--	--	--
Unigene17772_All	655	0.362733	7.67573	3.85787	Up	0.960603	--	--	--	--
Unigene26865_All	946	17.2828	3.9049	-2.14598	Down	0.927278	PREDICTED: uncharacterized protein LOC101221594 [Cucumis sativus] >gi|449518386|ref|XP_004166223.1| PREDICTED: uncharacterized protein LOC101229322 [Cucumis sativus]	--	--	--
Unigene32944_All	294	3.19333	0	-2.67506	Down	0.88376	--	--	--	--
CL2024.Contig2_All	1274	5.49567	1.7371	-1.66161	Down	0.841987	PREDICTED: gamma carbonic anhydrase 1, mitochondrial-like [Fragaria vesca subsp. vesca]	PREDICTED: Solanum lycopersicum gamma carbonic anhydrase 1, mitochondrial-like, transcript variant 2 (LOC101243858), mRNA	Gamma carbonic anhydrase 1, mitochondrial OS=Arabidopsis thaliana GN=GAMMACA1 PE=1 SV=1	Carbonic anhydrases/acetyltransferases, isoleucine patch superfamily
Unigene16559_All	583	4.79187	12.4003	1.37172	Up	0.821738	--	--	--	--
Unigene5322_All	481	173.336	57.6766	-1.58751	Down	0.888511	--	--	--	--
Unigene11193_All	971	1.22173	4.91037	2.0069	Up	0.871989	hydroxyproline-rich glycoprotein family protein [Arabidopsis thaliana] >gi|332657611|gb|AEE83011.1| hydroxyproline-rich glycoprotein family protein [Arabidopsis thaliana]	--	Proline-rich receptor-like protein kinase PERK2 OS=Arabidopsis thaliana GN=PERK2 PE=2 SV=3	--
CL5350.Contig1_All	202	0.347367	2.89407	2.49316	Up	0.863733	--	--	--	--
CL9091.Contig1_All	1572	14.8823	3.0301	-2.29616	Down	0.933818	3&apos;-N-debenzoyl-2&apos;-deoxytaxol N-benzoyltransferase, putative [Ricinus communis] >gi|223546058|gb|EEF47561.1| 3&apos;-N-debenzoyl-2&apos;-deoxytaxol N-benzoyltransferase, putative [Ricinus communis]	PREDICTED: Solanum lycopersicum vinorine synthase-like (LOC101253286), mRNA	BAHD acyltransferase At5g47980 OS=Arabidopsis thaliana GN=BAHD1 PE=2 SV=1	--
CL8426.Contig1_All	368	10.7635	3.26687	-1.72016	Down	0.876221	--	--	--	--
Unigene20555_All	389	3.41083	0.8319	-2.03564	Down	0.84812	PREDICTED: E3 ubiquitin-protein ligase RHA1B-like [Solanum lycopersicum]	Gossypium herbaceum clone NBRI_A_5000 simple sequence repeat marker, mRNA sequence	E3 ubiquitin-protein ligase RHA1B OS=Arabidopsis thaliana GN=RHA1B PE=2 SV=1	--
Unigene47085_All	240	0	2.1955	2.24011	Up	0.82159	conserved unknown protein [Ectocarpus siliculosus]	Oryza sativa clone RRlibD00381 mRNA sequence	60S ribosomal protein L23 OS=Nicotiana tabacum GN=RPL23 PE=2 SV=1	Ribosomal protein L14
Unigene27974_All	971	1.41043	5.07	1.84585	Up	0.85588	--	--	--	--
CL11693.Contig1_All	860	2.20173	0.0810667	-4.76339	Down	0.877722	--	--	--	--
Unigene26788_All	959	4.90153	1.0954	-2.16178	Down	0.884183	--	--	--	--
CL12411.Contig2_All	307	0.982667	4.5056	1.97092	Up	0.861763	--	--	--	--
CL832.Contig5_All	2083	0.292033	2.58553	3.14626	Up	0.877421	polyol transporter [Camellia sinensis]	PREDICTED: Fragaria vesca subsp. vesca polyol transporter 5-like (LOC101302071), mRNA	Polyol transporter 5 OS=Arabidopsis thaliana GN=PLT5 PE=1 SV=2	Permeases of the major facilitator superfamily
CL7318.Contig1_All	1298	2.57813	0.0705	-3.53273	Down	0.892698	--	--	--	--
Unigene31802_All	705	2.57027	0.5252	-2.29098	Down	0.838084	--	--	--	--
Unigene40239_All	413	0	1.99323	2.11096	Up	0.800269	--	--	--	--
Unigene13880_All	572	0.364967	2.2423	2.07648	Up	0.803854	--	--	--	--
CL3930.Contig1_All	904	296.095	134.839	-1.13483	Down	0.803888	hypothetical protein PRUPE_ppa012402mg [Prunus persica]	PREDICTED: Vitis vinifera 14 kDa proline-rich protein DC2.15-like, transcript variant 1 (LOC100265935), mRNA	14 kDa proline-rich protein DC2.15 OS=Daucus carota PE=2 SV=1	--
CL6323.Contig1_All	793	14.411	1.6191	-3.15391	Down	0.966068	predicted protein [Populus trichocarpa] >gi|118487978|gb|ABK95810.1| unknown [Populus trichocarpa] >gi|222857453|gb|EEE95000.1| predicted protein [Populus trichocarpa]	Vitis pseudoreticulata pathogenesis-related protein 4 mRNA, complete cds	Wound-induced protein WIN2 OS=Solanum tuberosum GN=WIN2 PE=2 SV=1	--
Unigene270_All	2251	5.55823	16.7521	1.59164	Up	0.869047	PREDICTED: putative pectinesterase/pectinesterase inhibitor 28-like [Vitis vinifera]	--	Probable pectinesterase/pectinesterase inhibitor 21 OS=Arabidopsis thaliana GN=PME21 PE=2 SV=2	RTX toxins and related Ca2+-binding proteins
Unigene32025_All	302	2.92353	0.848067	-1.78546	Down	0.806629	--	--	--	--
Unigene42826_All	439	5.77893	2.03107	-1.50857	Down	0.812783	--	--	--	--
Unigene39723_All	706	1.8657	0.228367	-3.03029	Down	0.824615	Anthranilate N-benzoyltransferase protein, putative [Ricinus communis] >gi|223551328|gb|EEF52814.1| Anthranilate N-benzoyltransferase protein, putative [Ricinus communis]	--	Vinorine synthase OS=Rauvolfia serpentina GN=ACT PE=1 SV=2	--
Unigene34428_All	1496	40.4555	13.7709	-1.55471	Down	0.873371	basic 7S globulin 2 precursor small subunit, putative [Ricinus communis] >gi|223543800|gb|EEF45328.1| basic 7S globulin 2 precursor small subunit, putative [Ricinus communis]	PREDICTED: Fragaria vesca subsp. vesca basic 7S globulin 2-like (LOC101294322), mRNA	Basic 7S globulin OS=Glycine max GN=BG PE=1 SV=2	--
Unigene45163_All	294	1.85817	0	-2.13192	Down	0.803629	--	--	--	--
Unigene29866_All	682	3.3278	0.821167	-2.01882	Down	0.845126	--	--	--	--
CL6032.Contig3_All	1127	0.392733	1.9907	2.34165	Up	0.803353	Terpenoid cylases/protein prenyltransferase alpha-alpha toroid; Bacterial adhesion [Medicago truncatula]	Medicago truncatula clone mth2-135j6, complete sequence	--	--
CL12025.Contig3_All	505	7.46027	1.13653	-2.71459	Down	0.934407	--	--	--	--
Unigene44490_All	213	2.178	0.332633	-2.12503	Down	0.802628	--	--	--	--
Unigene13270_All	493	4.79103	0.563867	-3.08691	Down	0.926921	PREDICTED: uncharacterized protein LOC100809158 isoform 2 [Glycine max]	Picea glauca clone GQ0021_M15 mRNA sequence	Extensin-2 OS=Arabidopsis thaliana GN=EXT2 PE=2 SV=1	Endoglucanase
CL8004.Contig2_All	506	31.4552	7.84273	-2.00387	Down	0.924542	--	--	--	--
Unigene28981_All	241	0.288767	2.20133	2.27307	Up	0.814848	--	--	--	--
Unigene15308_All	936	2.6505	0.174467	-3.92524	Down	0.8947	--	--	--	--
CL323.Contig8_All	1498	3.7727	1.2514	-1.59205	Down	0.803663	polygalacturonase inhibitor [Actinidia deliciosa]	Carica papaya cultivar Golden polygalacturonase-inhibiting protein 6 (PGIP6) gene, complete cds	Polygalacturonase inhibitor OS=Vitis vinifera GN=pgip PE=1 SV=1	Leucine-rich repeat (LRR) protein
Unigene37850_All	1269	7.69507	2.1681	-1.8275	Down	0.875353	hypothetical protein VITISV_009170 [Vitis vinifera]	--	--	--
Unigene210_All	562	6.7802	1.314	-2.36736	Down	0.913874	unknown [Lotus japonicus]	PREDICTED: Fragaria vesca subsp. vesca uncharacterized LOC101296917 (LOC101296917), mRNA	--	--
CL3476.Contig3_All	848	0.1077	5.091	4.30527	Up	0.949935	--	--	--	--
CL10647.Contig1_All	1108	0.3156	2.37733	2.91318	Up	0.859145	unknown [Prunus dulcis]	Malus x domestica mitchondrial complete genome, cultivar Golden delicious	--	--
Unigene39198_All	640	0.4322	2.6194	2.59947	Up	0.859275	PREDICTED: cell wall / vacuolar inhibitor of fructosidase 1-like [Fragaria vesca subsp. vesca]	--	Cell wall / vacuolar inhibitor of fructosidase 1 OS=Arabidopsis thaliana GN=C/VIF1 PE=1 SV=1	--
