# Supplementary material for: Transcriptomics Investigation into the Mechanisms of Self-Incompatibility between Pin and Thrum Morphs of Primula maximowiczii
Source: Int J Mol Sci. 2018 Jun 22;19(7):1840. doi: 10.3390/ijms19071840 (PMC6073747; doi:10.3390/ijms19071840)
Supplement: Supplementary file 1 [file ijms-19-01840-s001.zip › Supplementary files-2018.06.12/Supplemental Table 4ú║Differentially expressed genes between TS and TP.xlsx]

## Sheet: DEGs of TS vs TP
GeneID	geneLength	Means-TP	Means-TS	log2Ratio(TS/TP)	Up-Down-Regulation(D/C)	Probability	Nr-annotation	Nt-annotation	Swissprot-annotation	COG-Function-Description
CL8701.Contig3_All	413	0.273067	3.32967	2.45704	Up	0.832438	--	--	--	--
CL4204.Contig1_All	2470	1.34753	7.5329	2.48288	Up	0.883842	predicted protein [Populus trichocarpa] >gi|222852856|gb|EEE90403.1| predicted protein [Populus trichocarpa]	PREDICTED: Glycine max uncharacterized protein LOC100819068 (LOC100819068), mRNA	--	--
Unigene31032_All	267	51.0008	10.9309	-2.22211	Down	0.901082	hypothetical protein VOLCADRAFT_88866 [Volvox carteri f. nagariensis] >gi|300266290|gb|EFJ50478.1| hypothetical protein VOLCADRAFT_88866 [Volvox carteri f. nagariensis]	Vitis vinifera contig VV78X035202.4, whole genome shotgun sequence	Sulfated surface glycoprotein 185 OS=Volvox carteri PE=1 SV=1	Opacity protein and related surface antigens
Unigene1606_All	1582	21.2098	131.53	2.63259	Up	0.939656	predicted protein [Populus trichocarpa] >gi|222866128|gb|EEF03259.1| predicted protein [Populus trichocarpa]	PREDICTED: Fragaria vesca subsp. vesca alcohol dehydrogenase-like 1-like (LOC101315284), mRNA	Alcohol dehydrogenase-like 1 OS=Arabidopsis thaliana GN=At1g22430 PE=2 SV=1	Zn-dependent alcohol dehydrogenases, class III
CL5936.Contig1_All	1171	3.1398	0.370767	-2.69208	Down	0.853322	--	--	--	--
Unigene765_All	1114	0.3442	2.91523	3.08229	Up	0.855208	--	--	--	--
CL12139.Contig1_All	562	8.08407	2.09337	-1.94926	Down	0.832539	14.3 kDa oleosin [Jatropha curcas]	--	Oleosin 1 OS=Prunus dulcis GN=OLE1 PE=2 SV=1	--
CL6075.Contig1_All	924	75.3877	22.2155	-1.76276	Down	0.850507	glycine rich protein, RNA binding protein [Hordeum vulgare subsp. vulgare]	PREDICTED: Glycine max 31 kDa ribonucleoprotein, chloroplastic-like (LOC100796543), mRNA	Glycine-rich RNA-binding protein 7 OS=Arabidopsis thaliana GN=RBG7 PE=1 SV=1	Endoglucanase
Unigene40484_All	346	0.254967	2.47803	2.55513	Up	0.807838	--	--	--	--
CL12583.Contig6_All	735	3.59023	0.4604	-2.96312	Down	0.870675	--	--	--	--
CL832.Contig1_All	1795	3.91207	0.658067	-2.57163	Down	0.853503	polyol transporter [Camellia sinensis]	PREDICTED: Fragaria vesca subsp. vesca polyol transporter 5-like (LOC101302071), mRNA	Polyol transporter 5 OS=Arabidopsis thaliana GN=PLT5 PE=1 SV=2	Permeases of the major facilitator superfamily
CL8747.Contig2_All	898	8.43783	1.0397	-3.02071	Down	0.921487	conserved hypothetical protein [Ricinus communis] >gi|223542045|gb|EEF43589.1| conserved hypothetical protein [Ricinus communis]	--	--	--
Unigene47854_All	248	3.15	0	-2.80047	Down	0.859392	--	--	--	--
CL3749.Contig1_All	856	5.4743	0.620367	-2.79818	Down	0.890199	uncharacterized protein LOC100527313 [Glycine max]	--	--	--
CL1000.Contig6_All	358	2.7045	0.0616	-2.77568	Down	0.832006	--	--	--	--
CL1275.Contig1_All	215	2.4781	0.417233	-2.66421	Down	0.822434	PREDICTED: pentatricopeptide repeat-containing protein At1g55890, mitochondrial-like [Cucumis sativus]	--	Pentatricopeptide repeat-containing protein At3g13160, mitochondrial OS=Arabidopsis thaliana GN=At3g13160 PE=1 SV=1	--
Unigene47834_All	254	29.9869	5.14347	-2.51346	Down	0.922101	--	Solanum lycopersicum chromosome 3 clone MboI0013N24, complete sequence	--	--
Unigene5837_All	684	17.0925	1.29483	-3.72253	Down	0.964485	conserved hypothetical protein [Ricinus communis] >gi|223545967|gb|EEF47470.1| conserved hypothetical protein [Ricinus communis]	Linum usitatissimum clone LU0003G10 mRNA sequence	--	--
Unigene9972_All	664	2.63377	0.166767	-2.98166	Down	0.839073	--	--	--	--
CL2572.Contig3_All	671	1.37147	247.097	7.49321	Up	0.999125	putative RALF-like protein, partial [Primula vulgaris]	Primula vulgaris clone T14 putative RALF-like protein mRNA, partial cds	--	--
CL9967.Contig2_All	1033	7.77493	0.846933	-3.19851	Down	0.925684	--	--	--	--
CL1931.Contig3_All	904	3.42503	19.3679	2.49948	Up	0.913907	PREDICTED: protein TAP1 precursor-like [Vitis vinifera]	--	Protein TAP1 OS=Antirrhinum majus GN=TAP1 PE=2 SV=1	--
Unigene977_All	1922	10.566	2.21267	-2.25558	Down	0.877937	heat shock protein, putative [Ricinus communis] >gi|223547557|gb|EEF49052.1| heat shock protein, putative [Ricinus communis]	PREDICTED: Vitis vinifera heat shock protein 83-like, transcript variant 2 (LOC100265661), mRNA	Heat shock protein 82 OS=Zea mays GN=HSP82 PE=3 SV=1	Molecular chaperone, HSP90 family
CL12426.Contig2_All	910	6.58963	1.4601	-2.17413	Down	0.850237	transcription regulation, putative [Ricinus communis] >gi|223530125|gb|EEF32037.1| transcription regulation, putative [Ricinus communis]	--	F-box protein At3g56470 OS=Arabidopsis thaliana GN=At3g56470 PE=2 SV=1	--
Unigene15372_All	1332	11.9005	3.62243	-1.71599	Down	0.817003	unnamed protein product [Vitis vinifera]	PREDICTED: Vitis vinifera GDSL esterase/lipase 1-like (LOC100242873), mRNA	GDSL esterase/lipase 5 OS=Arabidopsis thaliana GN=GLIP5 PE=2 SV=2	Phospholipase/lecithinase/hemolysin
CL7517.Contig2_All	1264	2.24827	0.2131	-3.50238	Down	0.846186	predicted protein [Populus trichocarpa] >gi|222851109|gb|EEE88656.1| predicted protein [Populus trichocarpa]	PREDICTED: Vitis vinifera DCN1-like protein 2-like (LOC100245090), mRNA	--	--
Unigene50015_All	462	0	2.94143	2.71139	Up	0.848761	hypothetical protein PRUPE_ppa003522mg [Prunus persica]	--	--	--
Unigene45251_All	272	0.247733	2.8646	3.53147	Up	0.868463	--	--	--	--
CL5191.Contig1_All	571	41.7061	10.7549	-1.95527	Down	0.872147	PREDICTED: RING-H2 finger protein ATL66-like [Glycine max]	PREDICTED: Vitis vinifera uncharacterized LOC100852682 (LOC100852682), mRNA	60S ribosomal protein L41 OS=Nicotiana tabacum GN=RPL41 PE=3 SV=1	--
Unigene49948_All	223	0.2023	3.83967	2.84166	Up	0.869479	--	--	--	--
Unigene13735_All	295	0.3833	3.21657	3.06898	Up	0.86471	--	--	--	--
CL10446.Contig2_All	573	1.18447	4.89587	2.04733	Up	0.819432	Nonspecific lipid-transfer protein D, cotyledon-specific isoform precursor [Ricinus communis] >gi|2497754|sp|Q43119.1|NLTPD_RICCO RecName: Full=Non-specific lipid-transfer protein D, cotyledon-specific isoform; Short=NS-LTP D; Flags: Precursor >gi|169709|gb|AAA33876.1| lipid transfer protein [Ricinus communis] >gi|223526305|gb|EEF28613.1| Nonspecific lipid-transfer protein D, cotyledon-specific i…	--	Non-specific lipid-transfer protein D, cotyledon-specific isoform OS=Ricinus communis PE=3 SV=1	--
CL9606.Contig1_All	1094	7.59513	1.19783	-2.66465	Down	0.897393	TPA: hypothetical protein ZEAMMB73_987137 [Zea mays]	--	Chaperone protein dnaJ 11, chloroplastic OS=Arabidopsis thaliana GN=ATJ11 PE=1 SV=2	DnaJ-class molecular chaperone with C-terminal Zn finger domain
Unigene8608_All	1192	0.463233	3.67817	2.98918	Up	0.873609	--	--	--	--
CL1325.Contig3_All	2711	4.1414	435.485	6.71636	Up	0.999335	PREDICTED: probable beta-D-xylosidase 5-like [Fragaria vesca subsp. vesca]	Arabidopsis lyrata subsp. lyrata beta-1,4-xylosidase, mRNA	Probable beta-D-xylosidase 5 OS=Arabidopsis thaliana GN=BXL5 PE=2 SV=2	Beta-glucosidase-related glycosidases
Unigene23615_All	2024	6.82647	30.2147	2.14604	Up	0.89105	PREDICTED: sugar transport protein 8-like [Vitis vinifera]	PREDICTED: Solanum lycopersicum sugar transport protein 8-like (LOC101261239), mRNA	Sugar transport protein 8 OS=Arabidopsis thaliana GN=STP8 PE=2 SV=2	Permeases of the major facilitator superfamily
CL461.Contig2_All	1524	0.2205	3.04673	3.78841	Up	0.881535	hypothetical protein VITISV_040899 [Vitis vinifera]	--	FBD-associated F-box protein At4g10400 OS=Arabidopsis thaliana GN=At4g10400 PE=2 SV=2	--
Unigene1182_All	816	40.4978	14.0798	-1.52421	Down	0.800103	PREDICTED: lamin-like protein-like [Fragaria vesca subsp. vesca]	Populus trichocarpa predicted protein, mRNA	Lamin-like protein OS=Arabidopsis thaliana GN=At5g15350 PE=1 SV=1	--
CL2883.Contig1_All	479	4.1469	0.3235	-3.08069	Down	0.887368	--	--	--	--
Unigene5076_All	2406	0.131	5.32347	5.34473	Up	0.93758	--	--	--	--
CL935.Contig2_All	3421	0	4.7327	3.2926	Up	0.906709	unnamed protein product [Vitis vinifera]	--	Probable disease resistance protein At4g27220 OS=Arabidopsis thaliana GN=At4g27220 PE=2 SV=1	--
Unigene39382_All	1517	17.0222	2.01113	-3.08134	Down	0.944568	hypothetical protein PRUPE_ppa018394mg [Prunus persica]	--	--	--
CL2611.Contig2_All	1690	0.0270333	3.63167	4.29347	Up	0.909203	--	--	--	--
CL6112.Contig1_All	385	7.86273	1.85873	-2.08071	Down	0.848318	--	--	--	--
Unigene50522_All	416	0	2.70357	2.6026	Up	0.834529	--	Berberis thunbergii clone Beth26 microsatellite sequence	--	--
Unigene40384_All	302	3.0623	0.0775667	-3.04682	Down	0.868713	--	--	--	--
Unigene27604_All	769	17.844	2.5695	-2.79588	Down	0.931661	--	--	--	--
Unigene4389_All	433	5.35047	0.514933	-3.01692	Down	0.902106	--	--	--	--
CL4994.Contig3_All	1169	8.75923	0.0189667	-4.63593	Down	0.958044	predicted protein [Populus trichocarpa] >gi|222862228|gb|EEE99734.1| predicted protein [Populus trichocarpa]	Camellia japonica salicylic acid carboxyl methyltransferase (samt) mRNA, complete cds	Salicylate O-methyltransferase OS=Clarkia breweri GN=SAMT PE=1 SV=1	--
Unigene35540_All	316	0.8954	4.88963	2.25121	Up	0.843796	--	--	--	--
CL3038.Contig3_All	1346	1.13043	12.0045	3.40863	Up	0.948105	PREDICTED: GDSL esterase/lipase At5g14450-like [Vitis vinifera] >gi|296087668|emb|CBI34924.3| unnamed protein product [Vitis vinifera]	Picea glauca clone GQ03610_N04 mRNA sequence	GDSL esterase/lipase At3g26430 OS=Arabidopsis thaliana GN=At3g26430 PE=2 SV=1	Phospholipase/lecithinase/hemolysin
Unigene36175_All	1115	0.165933	2.5179	2.42681	Up	0.810002	--	--	--	--
Unigene48552_All	841	2.2027	0.159267	-3.78976	Down	0.840105	--	--	--	--
CL2493.Contig1_All	1877	8.54037	28.7817	1.75278	Up	0.840373	unnamed protein product [Vitis vinifera]	PREDICTED: Fragaria vesca subsp. vesca cell division control protein 48 homolog C-like (LOC101306151), mRNA	Cell division control protein 48 homolog C OS=Arabidopsis thaliana GN=CDC48C PE=2 SV=2	ATPases of the AAA+ class
Unigene39561_All	430	5.33133	0.478667	-3.04638	Down	0.901367	--	--	--	--
Unigene21393_All	528	0.9155	18.6178	4.34598	Up	0.976044	--	--	--	--
Unigene42409_All	1015	0.692	3.1648	2.19327	Up	0.802783	PREDICTED: fasciclin-like arabinogalactan protein 14-like [Vitis vinifera]	--	Fasciclin-like arabinogalactan protein 14 OS=Arabidopsis thaliana GN=FLA14 PE=2 SV=1	FOG: Glucan-binding domain (YG repeat)
CL1668.Contig1_All	1005	4.43487	0.383333	-3.53222	Down	0.90693	PREDICTED: uncharacterized protein LOC101218317 [Cucumis sativus] >gi|449510648|ref|XP_004163722.1| PREDICTED: uncharacterized protein LOC101224640 [Cucumis sativus]	--	--	--
CL892.Contig2_All	201	0.223033	4.17387	3.47744	Up	0.904045	--	--	--	--
CL4915.Contig6_All	800	6.83937	1.6074	-1.852	Down	0.811943	--	Vitis vinifera contig VV78X097999.7, whole genome shotgun sequence	--	--
Unigene17184_All	647	0.0348667	7.73017	4.42271	Up	0.952488	--	--	--	--
CL861.Contig5_All	261	7.15777	41.7861	2.54544	Up	0.928559	--	Populus EST from severe drought-stressed opposite wood	--	--
CL213.Contig79_All	302	4.9844	0	-3.36487	Down	0.911435	--	--	--	--
CL7653.Contig4_All	445	3.25817	0.449633	-2.85724	Down	0.856677	--	--	--	--
CL7393.Contig1_All	629	3.30733	0.539033	-2.22854	Down	0.810912	PREDICTED: homeobox protein LUMINIDEPENDENS-like [Fragaria vesca subsp. vesca]	--	Homeobox protein LUMINIDEPENDENS OS=Arabidopsis thaliana GN=LD PE=1 SV=2	--
Unigene7601_All	636	5.3949	0.647967	-2.77127	Down	0.889764	--	--	--	--
Unigene48513_All	221	11.2	3.23503	-1.79165	Down	0.823809	--	--	--	--
CL4358.Contig2_All	1331	2.8323	10.3669	1.87193	Up	0.829833	ubiquitin-protein ligase, putative [Ricinus communis] >gi|223543231|gb|EEF44763.1| ubiquitin-protein ligase, putative [Ricinus communis]	PREDICTED: Fragaria vesca subsp. vesca uncharacterized LOC101312266 (LOC101312266), mRNA	F-box only protein 6 OS=Arabidopsis thaliana GN=FBX6 PE=2 SV=1	--
Unigene20673_All	699	2.65023	0.191467	-3.79095	Down	0.865254	PREDICTED: F-box/kelch-repeat protein At3g23880-like [Solanum lycopersicum]	--	F-box/kelch-repeat protein At3g23880 OS=Arabidopsis thaliana GN=At3g23880 PE=2 SV=1	--
CL5236.Contig2_All	747	5.4433	1.4243	-1.93423	Down	0.811162	PREDICTED: uncharacterized protein LOC101255072 [Solanum lycopersicum]	--	Major latex allergen Hev b 5 OS=Hevea brasiliensis PE=1 SV=3	--
Unigene27856_All	626	0.1446	2.08127	3.84732	Up	0.83319	--	--	--	--
Unigene50466_All	315	0	5.13033	3.35905	Up	0.911188	--	--	--	--
CL8536.Contig1_All	548	0.796133	3.8373	2.26901	Up	0.827369	PREDICTED: N-acetyltransferase ESCO2-like [Glycine max]	--	--	--
CL6646.Contig4_All	377	0.0598333	17.9576	5.52664	Up	0.980502	--	--	--	--
CL6054.Contig2_All	1309	0.204167	4.52173	4.46906	Up	0.923941	Auxin-induced protein 5NG4, putative [Ricinus communis] >gi|223541192|gb|EEF42747.1| Auxin-induced protein 5NG4, putative [Ricinus communis]	--	WAT1-related protein At1g09380 OS=Arabidopsis thaliana GN=At1g09380 PE=2 SV=1	Permeases of the drug/metabolite transporter (DMT) superfamily
CL5358.Contig1_All	827	2.84803	0	-2.50997	Down	0.821619	--	--	--	--
Unigene5407_All	743	0.546067	2.95767	2.43731	Up	0.820314	--	--	--	--
Unigene48511_All	226	2.8325	0.201233	-3.02718	Down	0.855847	--	--	--	--
Unigene16411_All	453	37.6967	10.499	-1.84419	Down	0.854294	PREDICTED: uncharacterized protein LOC101260427 [Solanum lycopersicum]	PREDICTED: Glycine max uncharacterized protein LOC100791695 (LOC100791695), mRNA	--	--
CL8881.Contig1_All	489	70.5239	18.6046	-1.92245	Down	0.871057	--	Primula vulgaris Def-like protein (Def) gene, complete cds	--	--
CL5587.Contig5_All	2675	0.230567	14.8987	6.01386	Up	0.976852	hypothetical protein ARALYDRAFT_912541 [Arabidopsis lyrata subsp. lyrata] >gi|297314796|gb|EFH45219.1| hypothetical protein ARALYDRAFT_912541 [Arabidopsis lyrata subsp. lyrata]	--	F-box/kelch-repeat protein At4g39590 OS=Arabidopsis thaliana GN=At4g39590 PE=2 SV=1	--
Unigene21212_All	796	3.88183	0.854233	-2.18404	Down	0.819327	--	--	--	--
CL8973.Contig1_All	381	0	6.22917	3.63904	Up	0.929976	--	--	--	--
CL8458.Contig2_All	1653	3.8785	0.961967	-2.01144	Down	0.80014	PREDICTED: uncharacterized protein LOC100262433 [Vitis vinifera] >gi|297741363|emb|CBI32494.3| unnamed protein product [Vitis vinifera]	PREDICTED: Vitis vinifera uncharacterized LOC100262433 (LOC100262433), mRNA	--	--
Unigene5308_All	1478	0.0146667	7.3661	4.40374	Up	0.949437	--	--	--	--
CL5699.Contig2_All	1314	1.98173	10.6751	2.20512	Up	0.872484	--	--	--	--
CL10410.Contig1_All	290	8.2182	0.608767	-3.40575	Down	0.935481	--	--	--	--
CL12852.Contig1_All	386	1.09547	8.67123	2.98469	Up	0.920836	PREDICTED: purple acid phosphatase 2 [Solanum lycopersicum]	Nicotiana tabacum PAP mRNA for purple acid phosphatase, complete cds, isolate:NtPAP12	Purple acid phosphatase OS=Glycine max GN=PAP PE=1 SV=2	--
Unigene27190_All	295	534.05	128.141	-2.05924	Down	0.89294	--	Vitis vinifera clone SS0AFA11YJ02 >gi|349716037|emb|FQ392044.1| Vitis vinifera clone SS0AFA7YM05	--	--
CL338.Contig37_All	1265	2.91167	0.510333	-2.51233	Down	0.82375	hypothetical protein VITISV_040580 [Vitis vinifera]	--	Retrovirus-related Pol polyprotein from transposon TNT 1-94 OS=Nicotiana tabacum PE=2 SV=1	--
Unigene25258_All	353	0.8889	7.012	2.7657	Up	0.902129	--	--	--	--
Unigene18625_All	224	0.712533	3.8678	2.13725	Up	0.816037	--	--	--	--
Unigene21749_All	324	4.32693	0.650833	-2.1909	Down	0.830203	--	--	--	--
Unigene3823_All	609	0.338033	4.13317	3.09078	Up	0.89121	--	--	--	--
Unigene43561_All	394	0.401467	2.50277	2.73318	Up	0.828258	--	--	--	--
Unigene48524_All	270	2.93877	0.496467	-2.56544	Down	0.828368	--	--	--	--
CL3925.Contig1_All	839	0.422	37.6816	6.48047	Up	0.991083	--	--	--	--
Unigene2916_All	794	0.0856	3.6456	3.91763	Up	0.904443	--	--	--	--
Unigene26038_All	442	0.396633	8.72217	3.95271	Up	0.950525	PREDICTED: auxin-induced protein 15A-like [Solanum lycopersicum]	--	Auxin-induced protein 10A5 OS=Glycine max PE=2 SV=1	--
CL832.Contig10_All	2124	7.5047	1.33973	-2.48585	Down	0.884446	polyol transporter [Camellia sinensis]	PREDICTED: Fragaria vesca subsp. vesca polyol transporter 5-like (LOC101302071), mRNA	Polyol transporter 5 OS=Arabidopsis thaliana GN=PLT5 PE=1 SV=2	Permeases of the major facilitator superfamily
CL12081.Contig1_All	872	2.5275	0.368833	-2.8688	Down	0.836332	unnamed protein product [Vitis vinifera]	Rosa hybrid cultivar dehydration-responsive element-binding protein 1B mRNA, complete cds	Dehydration-responsive element-binding protein 1E OS=Arabidopsis thaliana GN=DREB1E PE=2 SV=1	--
Unigene40869_All	827	1.65653	6.4709	1.9658	Up	0.825322	--	--	--	--
CL7261.Contig2_All	274	0.161533	3.74323	3.51164	Up	0.893563	--	--	--	--
Unigene49125_All	299	2.94787	0.678033	-2.19959	Down	0.802105	--	--	--	--
CL2891.Contig1_All	888	22.4243	1.7576	-3.67338	Down	0.968287	hypothetical protein PRUPE_ppa004524mg [Prunus persica]	Medicago truncatula chromosome 2 BAC clone mth2-28e11, complete sequence	--	--
CL7886.Contig14_All	859	5.71647	1.60273	-1.87605	Down	0.806338	--	--	--	--
Unigene11711_All	1604	0.267167	5.53107	4.37175	Up	0.935213	--	--	--	--
CL45.Contig1_All	1208	0.225733	3.953	4.13026	Up	0.910736	--	--	--	--
Unigene35656_All	214	9.3502	1.37823	-2.59748	Down	0.90137	--	--	--	--
CL6605.Contig1_All	1210	3.03573	0.387533	-2.96965	Down	0.855157	PREDICTED: uncharacterized protein LOC101254184 isoform 2 [Solanum lycopersicum]	PREDICTED: Glycine max uncharacterized protein LOC100780551 (LOC100780551), mRNA	--	--
CL7653.Contig2_All	479	3.04597	0.6484	-2.23194	Down	0.803432	--	--	--	--
CL2809.Contig2_All	1403	9.42277	1.5375	-2.61556	Down	0.903091	PREDICTED: F-box protein At5g49610 [Vitis vinifera] >gi|296088512|emb|CBI37503.3| unnamed protein product [Vitis vinifera]	--	--	--
CL11041.Contig2_All	445	0.760967	3.47727	2.19205	Up	0.811353	topoisomerase I [Ophiorrhiza plumbea]	--	--	--
Unigene49028_All	429	7.0962	0.646567	-3.12531	Down	0.91958	--	--	--	--
Unigene15304_All	947	6.3735	1.81647	-1.81095	Down	0.80286	photosystem I P700 chlorophyll a apoprotein A2 (chloroplast) [Camellia sinensis] >gi|430728271|gb|AGA55595.1| photosystem I P700 chlorophyll a apoprotein A2 (chloroplast) [Camellia sinensis]	Ardisia polysticta chloroplast, complete genome	Photosystem I P700 chlorophyll a apoprotein A2 OS=Scenedesmus obliquus GN=psaB PE=3 SV=1	--
CL5015.Contig2_All	1451	1.97527	0.079	-3.12414	Down	0.816991	AP2/ERF domain-containing transcription factor [Populus trichocarpa] >gi|222871360|gb|EEF08491.1| AP2/ERF domain-containing transcription factor [Populus trichocarpa]	Arabidopsis thaliana chromosome 5, complete sequence	Ethylene-responsive transcription factor ERF109 OS=Arabidopsis thaliana GN=ERF109 PE=1 SV=1	--
Unigene41449_All	1071	38.8116	3.958	-3.29364	Down	0.964625	salt responsive protein 2 [Solanum lycopersicum] >gi|195549553|gb|ACG50004.1| salt responsive protein 2 [Solanum lycopersicum]	Arabidopsis thaliana chromosome 4, complete sequence	--	--
Unigene35458_All	312	0	3.905	3.0835	Up	0.888923	--	--	--	--
Unigene43649_All	505	0.8645	7.37823	2.839	Up	0.906914	--	--	--	--
Unigene34360_All	2140	6.42973	1.08953	-2.56105	Down	0.882984	PREDICTED: uncharacterized protein LOC100248374 [Vitis vinifera]	--	--	--
Unigene4147_All	1712	1.45213	5.7359	1.98185	Up	0.819872	hypothetical protein ARALYDRAFT_914614 [Arabidopsis lyrata subsp. lyrata] >gi|297315766|gb|EFH46189.1| hypothetical protein ARALYDRAFT_914614 [Arabidopsis lyrata subsp. lyrata]	--	--	--
Unigene43992_All	636	8.545	0.2514	-4.35328	Down	0.954979	predicted protein [Populus trichocarpa] >gi|222835505|gb|EEE73940.1| predicted protein [Populus trichocarpa]	--	--	--
Unigene2955_All	355	1.1968	4.63197	1.95244	Up	0.803756	--	--	--	--
CL8187.Contig3_All	445	3.42053	0.365733	-2.68364	Down	0.851583	--	--	--	--
Unigene22127_All	314	0.0691	3.02713	2.98845	Up	0.860937	predicted protein [Populus trichocarpa] >gi|222842856|gb|EEE80403.1| predicted protein [Populus trichocarpa]	--	Probable inactive poly [ADP-ribose] polymerase SRO2 OS=Arabidopsis thaliana GN=SRO2 PE=1 SV=1	--
CL5848.Contig2_All	874	0.0754667	8.68573	5.2191	Up	0.96137	--	--	--	--
Unigene42522_All	1062	2.69663	0.0207667	-3.01545	Down	0.850541	polyprotein [Primula vulgaris]	--	--	--
CL9222.Contig4_All	1171	0.0185333	3.14027	3.23239	Up	0.874051	cell division cycle, putative [Ricinus communis] >gi|223546695|gb|EEF48193.1| cell division cycle, putative [Ricinus communis]	PREDICTED: Glycine max cell division cycle protein 27 homolog B-like (LOC100802544), mRNA	Cell division cycle protein 27 homolog B OS=Arabidopsis thaliana GN=CDC27B PE=1 SV=1	FOG: TPR repeat
CL10432.Contig2_All	416	0.374767	3.51687	3.23023	Up	0.879331	--	--	--	--
CL5171.Contig4_All	560	3.89637	0.276733	-3.19588	Down	0.890144	--	--	--	--
Unigene18953_All	458	0	4.79443	3.26136	Up	0.904437	--	--	--	--
Unigene23399_All	796	23.9202	6.0858	-1.97471	Down	0.865593	predicted protein [Populus trichocarpa] >gi|222866597|gb|EEF03728.1| predicted protein [Populus trichocarpa]	--	--	--
Unigene18733_All	668	1.5785	7.71083	2.28833	Up	0.869101	histone 2b [Nicotiana benthamiana]	Populus trichocarpa clone Pop1-65E3, complete sequence	Histone H2B OS=Gossypium hirsutum GN=HIS2B PE=2 SV=3	--
CL1476.Contig7_All	949	8.73903	1.10293	-2.98613	Down	0.921578	--	--	--	--
CL6987.Contig3_All	266	0.0815667	3.15573	3.00139	Up	0.86525	unknown [Picea sitchensis]	PREDICTED: Solanum lycopersicum probable small nuclear ribonucleoprotein Sm D2-like (LOC101246377), mRNA	--	Small nuclear ribonucleoprotein (snRNP) homolog
CL1627.Contig3_All	1591	1.9407	7.02737	1.85641	Up	0.81353	predicted protein [Populus trichocarpa] >gi|222865039|gb|EEF02170.1| predicted protein [Populus trichocarpa]	--	GDSL esterase/lipase 7 OS=Arabidopsis thaliana GN=GLIP7 PE=2 SV=1	Phospholipase/lecithinase/hemolysin
Unigene5788_All	924	2.31017	0.218267	-3.40383	Down	0.837162	pherophorin-dz1 protein [Volvox carteri f. nagariensis]	Volvox carteri f. nagariensis extracellular matrix glycoprotein pherophorin-S (phS), mRNA	Proline-rich receptor-like protein kinase PERK2 OS=Arabidopsis thaliana GN=PERK2 PE=2 SV=3	--
Unigene18401_All	306	0.215533	2.5407	2.73283	Up	0.822159	--	--	--	--
CL2788.Contig1_All	2043	6.2898	134.411	4.4175	Up	0.992918	sugar transporter, putative [Ricinus communis] >gi|223540391|gb|EEF41961.1| sugar transporter, putative [Ricinus communis]	Oryza sativa (indica cultivar-group) cDNA clone:OSIGCSA020N13, full insert sequence	Sugar transport protein 10 OS=Arabidopsis thaliana GN=STP10 PE=2 SV=1	Permeases of the major facilitator superfamily
Unigene24486_All	1984	0.204933	4.96387	3.73964	Up	0.919377	--	--	--	--
CL857.Contig1_All	1265	0.912567	3.90883	2.09874	Up	0.813987	PREDICTED: NAC domain-containing protein 78-like [Solanum lycopersicum]	--	NAC domain-containing protein 78 OS=Arabidopsis thaliana GN=NAC078 PE=2 SV=2	--
Unigene17968_All	471	7.7928	0.763767	-3.0967	Down	0.923359	--	--	--	--
Unigene17988_All	274	2.71767	0.251933	-2.69872	Down	0.828199	PREDICTED: F-box protein At5g07610-like [Fragaria vesca subsp. vesca]	--	F-box/kelch-repeat protein At3g23880 OS=Arabidopsis thaliana GN=At3g23880 PE=2 SV=1	--
Unigene17752_All	532	6.0759	0.904833	-2.74737	Down	0.893084	predicted protein [Populus trichocarpa] >gi|222848591|gb|EEE86138.1| predicted protein [Populus trichocarpa]	--	--	--
Unigene23091_All	1340	17.6648	5.68567	-1.63548	Down	0.812113	PREDICTED: chitotriosidase-1-like [Solanum lycopersicum]	--	--	Chitinase
CL11533.Contig2_All	656	0.3395	11.4343	5.07381	Up	0.96856	PREDICTED: arabinogalactan peptide 22 [Vitis vinifera] >gi|147854885|emb|CAN82800.1| hypothetical protein VITISV_022699 [Vitis vinifera] >gi|297738720|emb|CBI27965.3| unnamed protein product [Vitis vinifera]	Arabidopsis lyrata subsp. lyrata AGP22/ATAGP22, mRNA	Arabinogalactan peptide 20 OS=Arabidopsis thaliana GN=AGP20 PE=3 SV=1	--
Unigene6630_All	1420	8.49813	35.4417	2.06023	Up	0.882358	uncharacterized protein [Arabidopsis thaliana] >gi|332643968|gb|AEE77489.1| uncharacterized protein [Arabidopsis thaliana]	--	--	--
Unigene49111_All	340	3.96797	0.198967	-4.37716	Down	0.917001	--	--	--	--
CL4938.Contig1_All	1042	5.7327	0.983767	-2.54283	Down	0.875598	senescence-associated protein [Vitis quinquangularis]	PREDICTED: Solanum lycopersicum tetraspanin-8-like (LOC101258870), mRNA	Tetraspanin-8 OS=Arabidopsis thaliana GN=TET8 PE=2 SV=1	--
Unigene26907_All	643	37.3201	8.014	-2.21936	Down	0.898214	--	--	--	--
Unigene36480_All	283	0.3975	2.435	2.6149	Up	0.808644	--	--	--	--
CL3737.Contig2_All	548	289.079	68.2086	-2.08344	Down	0.894919	--	--	--	--
Unigene16242_All	737	31.2159	8.15827	-1.93595	Down	0.865854	--	--	--	--
CL1010.Contig3_All	942	14.5862	4.3482	-1.74612	Down	0.826676	hypothetical protein PRUPE_ppa012847mg [Prunus persica]	Arabidopsis lyrata subsp. lyrata NAP1_3, mRNA	--	--
Unigene42720_All	362	3.15573	0.6769	-2.22096	Down	0.804576	--	--	--	--
CL526.Contig2_All	1372	0.361267	5.0001	3.79082	Up	0.921018	hypothetical protein PRUPE_ppa004997mg [Prunus persica]	PREDICTED: Vitis vinifera uncharacterized LOC100253061 (LOC100253061), mRNA	--	Predicted permeases
Unigene28505_All	891	4.6158	1.2344	-1.95394	Down	0.805817	PREDICTED: uncharacterized protein LOC101301632, partial [Fragaria vesca subsp. vesca]	--	--	--
Unigene3423_All	1319	0	15.0364	4.92629	Up	0.975481	--	--	--	--
CL10556.Contig1_All	1245	3.3781	0.1306	-3.57586	Down	0.890695	--	--	--	--
Unigene24517_All	628	0.382367	34.6273	5.97887	Up	0.990039	--	--	--	--
Unigene20873_All	977	5.1534	0.344467	-3.90309	Down	0.924926	--	--	--	--
CL6071.Contig5_All	313	0.145967	1.97803	2.77823	Up	0.800431	--	--	--	--
Unigene6095_All	1084	4.94083	1.2599	-1.97145	Down	0.81082	PREDICTED: diphthamide biosynthesis protein 1-like [Solanum lycopersicum]	Populus trichocarpa predicted protein, mRNA	--	Diphthamide synthase subunit DPH2
CL10904.Contig2_All	749	3.97293	0.639167	-2.63594	Down	0.859946	PREDICTED: uncharacterized protein LOC100241624 [Vitis vinifera] >gi|296087204|emb|CBI33578.3| unnamed protein product [Vitis vinifera]	Vitis vinifera clone SS0AEB20YG02	--	--
CL3861.Contig1_All	212	0	3.42357	2.7755	Up	0.85698	--	--	--	--
CL8097.Contig1_All	348	8.82243	0.788467	-3.48405	Down	0.939855	--	--	--	--
Unigene21227_All	973	0.8627	31.2758	5.18004	Up	0.987837	--	--	--	--
Unigene49164_All	296	2.66717	0	-2.5852	Down	0.832699	--	--	--	--
CL3352.Contig5_All	442	0.0523333	6.3364	4.1122	Up	0.941923	--	--	--	--
CL12139.Contig7_All	353	10.3678	2.54157	-2.02832	Down	0.851608	14.3 kDa oleosin [Jatropha curcas]	Camellia oleifera OleIII mRNA, complete cds	Oleosin 1 OS=Prunus dulcis GN=OLE1 PE=2 SV=1	--
Unigene34262_All	882	23.7995	4.9346	-2.26993	Down	0.898614	PREDICTED: uncharacterized protein At1g76070-like [Glycine max]	PREDICTED: Glycine max uncharacterized protein LOC100794321 (LOC100794321), mRNA	Uncharacterized protein At1g76070 OS=Arabidopsis thaliana GN=At1g76070 PE=1 SV=1	--
CL3780.Contig2_All	478	2.12287	0.285967	-3.00113	Down	0.821149	Alcohol dehydrogenase-like protein [Medicago truncatula] >gi|355491881|gb|AES73084.1| Alcohol dehydrogenase-like protein [Medicago truncatula]	PREDICTED: Solanum lycopersicum alcohol dehydrogenase-like 7-like (LOC101253280), mRNA	Alcohol dehydrogenase-like 5 OS=Arabidopsis thaliana GN=At4g22110 PE=2 SV=1	Zn-dependent alcohol dehydrogenases, class III
CL5522.Contig1_All	381	0.658733	7.38997	3.1624	Up	0.922275	PREDICTED: cysteine proteinase RD21a-like [Vitis vinifera]	--	Cysteine proteinase RD21a OS=Arabidopsis thaliana GN=RD21A PE=1 SV=1	--
Unigene49192_All	442	2.19313	0.3121	-2.81291	Down	0.805485	--	--	--	--
Unigene22020_All	888	6.00657	19.1177	1.6703	Up	0.821371	hypothetical protein VITISV_012451 [Vitis vinifera]	--	Bax inhibitor 1 OS=Arabidopsis thaliana GN=BI-1 PE=1 SV=1	--
Unigene30002_All	1119	0.476133	2.73653	2.52291	Up	0.817428	aminoimidazole ribonucleotide carboxylase [Vigna unguiculata]	--	Phosphoribosylaminoimidazole carboxylase, chloroplastic (Fragment) OS=Vigna aconitifolia GN=PURKE PE=2 SV=1	Phosphoribosylcarboxyaminoimidazole (NCAIR) mutase
CL8881.Contig2_All	1728	573.014	43.3423	-3.72472	Down	0.984479	PREDICTED: pectinesterase 2-like [Solanum lycopersicum]	Primula vulgaris Def-like protein (Def) gene, complete cds	Probable pectinesterase 50 OS=Arabidopsis thaliana GN=PME50 PE=2 SV=1	Pectin methylesterase
Unigene21379_All	330	2.5645	0.133667	-2.45718	Down	0.805294	--	--	--	--
Unigene20698_All	595	6.0781	1.5011	-2.0176	Down	0.828464	PREDICTED: uncharacterized protein LOC101268236 [Solanum lycopersicum]	--	Sigma factor binding protein 1, chloroplastic OS=Arabidopsis thaliana GN=SIB1 PE=1 SV=1	--
Unigene43519_All	215	2.4449	0.2057	-2.81012	Down	0.829354	--	--	--	--
Unigene3831_All	731	8.67163	0.0603333	-4.48872	Down	0.957337	--	--	--	--
CL8470.Contig2_All	1158	3.13557	0.604567	-2.37475	Down	0.818965	--	--	--	--
Unigene49153_All	342	2.50713	0.327133	-2.93809	Down	0.831579	--	--	--	--
CL12905.Contig1_All	1072	15.6977	1.96433	-2.99844	Down	0.939239	--	--	--	--
Unigene20685_All	1966	0	6.81317	3.76833	Up	0.936902	--	--	--	--
CL8593.Contig1_All	264	39.2303	12.5396	-1.64547	Down	0.826101	hypothetical protein PRUPE_ppa008439mg [Prunus persica]	Capsicum annuum phi-1 mRNA, partial cds	--	--
CL803.Contig5_All	1666	5.02167	1.17913	-2.09044	Down	0.83021	--	Solanum lycopersicum chromosome 6 clone C06SLm0065P01, complete sequence	--	--
Unigene33007_All	205	0.225633	5.61443	3.32831	Up	0.915417	--	--	--	--
CL12491.Contig2_All	861	3.2366	0.4448	-2.86325	Down	0.85596	--	--	--	--
Unigene47942_All	236	2.30477	0.0939333	-2.53214	Down	0.805166	--	--	--	--
Unigene8655_All	4239	4.35597	1.04287	-2.06244	Down	0.814217	PREDICTED: BTB/POZ domain-containing protein At1g55760 [Vitis vinifera]	--	BTB/POZ domain-containing protein At1g55760 OS=Arabidopsis thaliana GN=At1g55760 PE=2 SV=1	--
CL7983.Contig2_All	442	3.3714	0.611967	-2.46182	Down	0.833671	--	--	--	--
CL7087.Contig3_All	1427	4.55157	0.547333	-3.05587	Down	0.892578	unnamed protein product [Vitis vinifera]	Ricinus communis palmitoyl-acyl carrier protein thioesterase, mRNA	Palmitoyl-acyl carrier protein thioesterase, chloroplastic OS=Gossypium hirsutum GN=FATB1 PE=1 SV=1	Acyl-ACP thioesterase
Unigene33552_All	499	0.136733	5.97303	4.29917	Up	0.938835	--	--	--	--
CL7852.Contig1_All	360	0.5687	3.55093	2.64246	Up	0.851237	--	--	--	--
CL1623.Contig1_All	353	2.94823	0	-2.71438	Down	0.849104	DUF246 domain-containing protein, partial [Medicago truncatula] >gi|355521139|gb|AET01593.1| DUF246 domain-containing protein, partial [Medicago truncatula]	PREDICTED: Vitis vinifera DUF246 domain-containing protein At1g04910-like, transcript variant 2 (LOC100245170), mRNA	--	--
Unigene39908_All	688	2.8718	0.358767	-3.00084	Down	0.849873	--	--	--	--
CL7421.Contig2_All	784	2.43133	12.3782	2.34798	Up	0.890613	ELIP [Brassica rapa subsp. pekinensis]	PREDICTED: Solanum lycopersicum early light-induced protein, chloroplastic-like, transcript variant 4 (LOC101257109), mRNA	Early light-induced protein, chloroplastic OS=Pisum sativum PE=2 SV=1	--
Unigene22241_All	271	3.18713	0.167833	-3.25218	Down	0.871138	--	--	--	--
Unigene50077_All	392	0	2.6704	2.5044	Up	0.820282	--	--	--	--
CL194.Contig1_All	591	31.2878	107.722	1.78364	Up	0.854656	PREDICTED: uncharacterized protein LOC101244244 [Solanum lycopersicum]	Camellia sinensis pollen coat-like protein (PCP), complete cds	Stress-induced protein KIN2 OS=Arabidopsis thaliana GN=KIN2 PE=1 SV=1	--
CL586.Contig1_All	760	68.7152	206.772	1.58934	Up	0.825064	RecName: Full=60S ribosomal protein L18a >gi|13430184|gb|AAK25759.1|AF334839_1 ribosomal protein L18a [Castanea sativa]	PREDICTED: Brachypodium distachyon 60S ribosomal protein L18a-like, transcript variant 2 (LOC100846400), mRNA	60S ribosomal protein L18a OS=Castanea sativa GN=RPL18A PE=2 SV=1	Ribosomal protein L20A (L18A)
Unigene22195_All	340	2.3438	0.0648667	-2.65639	Down	0.815424	--	--	--	--
CL10803.Contig3_All	1046	6.72973	25.0088	1.89382	Up	0.853786	60S ribosomal protein l9 [Cucumis melo subsp. melo]	PREDICTED: Solanum lycopersicum 60S ribosomal protein L9-1-like (LOC101251592), mRNA	60S ribosomal protein L9 OS=Pisum sativum GN=RPL9 PE=2 SV=1	Ribosomal protein L6P/L9E
CL9230.Contig1_All	1508	0.412933	7.15053	3.62492	Up	0.93552	--	--	--	--
Unigene25595_All	429	2.38337	0.321533	-2.98748	Down	0.835551	PREDICTED: WD repeat-containing protein 55-like [Glycine max]	--	--	--
CL5880.Contig2_All	334	0.0675333	2.91493	2.86227	Up	0.844782	Major cold-shock protein [Medicago truncatula] >gi|355523324|gb|AET03778.1| Major cold-shock protein [Medicago truncatula]	--	Cold shock protein 1 OS=Arabidopsis thaliana GN=CSP1 PE=2 SV=1	--
CL4994.Contig2_All	1232	29.7693	0.1255	-6.67089	Down	0.98877	predicted protein [Populus trichocarpa] >gi|222862228|gb|EEE99734.1| predicted protein [Populus trichocarpa]	Camellia japonica salicylic acid carboxyl methyltransferase (samt) mRNA, complete cds	Salicylate O-methyltransferase OS=Clarkia breweri GN=SAMT PE=1 SV=1	--
CL6032.Contig1_All	971	1.82253	6.56773	1.84945	Up	0.808887	hypothetical protein ARALYDRAFT_917496 [Arabidopsis lyrata subsp. lyrata] >gi|297309602|gb|EFH40026.1| hypothetical protein ARALYDRAFT_917496 [Arabidopsis lyrata subsp. lyrata]	Medicago truncatula clone mth2-103j6, complete sequence	Glutathione S-transferase T3 OS=Arabidopsis thaliana GN=GSTT3 PE=2 SV=1	--
CL288.Contig2_All	1690	41.4224	12.7043	-1.70509	Down	0.839653	PREDICTED: uncharacterized protein LOC101243886 [Solanum lycopersicum]	--	Leucine-rich repeat extensin-like protein 5 OS=Arabidopsis thaliana GN=LRX5 PE=2 SV=2	DNA-directed RNA polymerase, beta' subunit/160 kD subunit
CL8683.Contig1_All	286	2.8712	0.245767	-2.39117	Down	0.817921	--	--	--	--
CL12869.Contig2_All	2963	6.86187	0.9329	-2.87881	Down	0.905673	hypothetical protein [Beta vulgaris subsp. vulgaris]	--	--	--
Unigene3645_All	236	0	2.53	2.43118	Up	0.810503	--	Zea mays BAC clone CH201-149B20 from chromosome 10, complete sequence	--	--
CL11564.Contig2_All	460	1.95583	0.147067	-3.73324	Down	0.82012	--	--	--	--
Unigene33600_All	1596	0	2.4595	2.48173	Up	0.816403	hypothetical protein PRUPE_ppa001458mg [Prunus persica]	Medicago truncatula Pre-mRNA-processing factor (MTR_7g098430) mRNA, complete cds	--	--
Unigene44078_All	493	2.4052	0.3637	-2.72534	Down	0.814593	hypothetical protein PRUPE_ppa016384mg [Prunus persica]	Brassica napus isolate T0061 genomic sequence	Ethylene-responsive transcription factor 1B OS=Arabidopsis thaliana GN=ERF1B PE=1 SV=2	--
CL832.Contig9_All	1794	2.76103	0.3974	-2.79654	Down	0.83518	polyol transporter [Camellia sinensis]	PREDICTED: Fragaria vesca subsp. vesca polyol transporter 5-like (LOC101302071), mRNA	Polyol transporter 5 OS=Arabidopsis thaliana GN=PLT5 PE=1 SV=2	Permeases of the major facilitator superfamily
Unigene31370_All	385	1.67757	7.83963	2.22442	Up	0.861457	--	--	--	--
Unigene11895_All	643	0.213133	6.97937	4.19978	Up	0.94504	--	--	--	--
Unigene36628_All	412	1.29107	8.56413	2.45349	Up	0.889049	--	--	--	--
Unigene7404_All	1945	2.0681	0.0575	-5.28042	Down	0.857527	--	--	--	--
Unigene14308_All	778	6.97983	0.118667	-4.64652	Down	0.949759	--	--	--	--
CL6730.Contig6_All	204	0.439467	2.96797	2.29177	Up	0.806952	--	--	--	--
Unigene49182_All	281	5.69933	0	-3.5928	Down	0.926962	--	--	--	--
Unigene27191_All	481	53.6834	14.1736	-1.92127	Down	0.869087	conserved hypothetical protein [Ricinus communis] >gi|223544834|gb|EEF46349.1| conserved hypothetical protein [Ricinus communis]	--	--	--
Unigene21991_All	237	5.1274	1.02903	-2.00298	Down	0.81952	--	--	--	--
Unigene16984_All	284	21.7904	5.55053	-1.97299	Down	0.863892	--	--	--	--
CL12686.Contig39_All	1504	0.148467	3.18713	4.42405	Up	0.894912	PREDICTED: bifunctional aspartate aminotransferase and glutamate/aspartate-prephenate aminotransferase [Vitis vinifera] >gi|296081923|emb|CBI20928.3| unnamed protein product [Vitis vinifera]	PREDICTED: Vitis vinifera bifunctional aspartate aminotransferase and glutamate/aspartate-prephenate aminotransferase-like (LOC100255998), mRNA	Bifunctional aspartate aminotransferase and glutamate/aspartate-prephenate aminotransferase OS=Petunia hybrida PE=1 SV=1	Aspartate/tyrosine/aromatic aminotransferase
Unigene16075_All	1087	0.3504	3.1678	3.17641	Up	0.868188	transposase [Saintpaulia hybrid cultivar]	Saintpaulia hybrid cultivar DNA, upstream sequence of type 1 F3'5'H coding region, cultivar: Thamires	Putative AC transposase OS=Zea mays PE=2 SV=2	--
CL101.Contig1_All	3016	0.5314	41.7289	6.2951	Up	0.991904	PREDICTED: uncharacterized protein LOC100246702 [Vitis vinifera]	PREDICTED: Solanum lycopersicum uncharacterized LOC101244563 (LOC101244563), mRNA	--	Uncharacterized protein conserved in bacteria
CL8657.Contig2_All	226	0	6.3752	3.67247	Up	0.931799	PREDICTED: nucleosome assembly protein 1-like 1-like isoform 2 [Solanum lycopersicum]	Oryza sativa (indica cultivar-group) cDNA clone:OSIGCRA105C04, full insert sequence	--	--
Unigene42617_All	514	0.492733	4.76733	2.85396	Up	0.884792	--	--	--	--
Unigene42754_All	499	1.5758	6.16153	1.9672	Up	0.823068	--	--	--	--
CL4769.Contig2_All	726	0.739767	6.69157	3.1772	Up	0.918881	PREDICTED: methylmalonyl-CoA epimerase, mitochondrial-like isoform 2 [Fragaria vesca subsp. vesca]	--	--	Lactoylglutathione lyase and related lyases
CL3967.Contig2_All	879	0.761433	6.47173	3.08736	Up	0.914285	PREDICTED: 60S ribosomal protein L27-like [Solanum lycopersicum]	Glycine max 60S ribosomal protein L27-like (LOC100799485), mRNA	60S ribosomal protein L27 OS=Pisum sativum GN=RPL27 PE=2 SV=1	Ribosomal protein L14E/L6E/L27E
Unigene9299_All	580	0	2.6235	2.56405	Up	0.829041	--	--	--	--
Unigene32135_All	1692	0	2.48967	2.49723	Up	0.819356	unnamed protein product [Blastocystis hominis]	--	--	Chitinase
Unigene4377_All	355	2.31153	0.3155	-2.87314	Down	0.816755	--	--	--	--
Unigene3441_All	332	28.7164	2.4661	-3.54157	Down	0.96849	--	--	--	--
Unigene4614_All	704	0.292833	2.9209	3.39832	Up	0.872624	PREDICTED: uncharacterized protein LOC101265655 isoform 1 [Solanum lycopersicum] >gi|460394653|ref|XP_004242915.1| PREDICTED: uncharacterized protein LOC101265655 isoform 2 [Solanum lycopersicum]	--	--	--
Unigene49202_All	321	2.39983	0.073	-2.65907	Down	0.818555	hypothetical protein VITISV_017554 [Vitis vinifera]	--	--	--
CL12663.Contig1_All	919	3.23833	0.1005	-3.59944	Down	0.882741	--	--	--	--
Unigene48520_All	424	3.16363	0	-2.8061	Down	0.860413	--	--	--	--
Unigene20667_All	444	11.8583	2.7129	-2.12799	Down	0.870229	--	--	--	--
CL213.Contig74_All	2088	0.0943333	7.0846	4.76256	Up	0.950032	--	--	--	--
Unigene49186_All	585	3.4683	0.609067	-2.50956	Down	0.840227	--	--	--	--
Unigene48544_All	1249	1.6665	0.248767	-3.00701	Down	0.800765	hypothetical protein VITISV_044218 [Vitis vinifera]	--	--	--
Unigene8221_All	522	0	3.2164	2.75833	Up	0.854899	--	--	--	--
Unigene28861_All	435	4.57227	0.354867	-2.83353	Down	0.885696	--	--	--	--
CL8518.Contig1_All	681	6.1746	1.21007	-2.35126	Down	0.863511	--	--	--	--
Unigene49200_All	471	2.20117	0.2841	-3.0591	Down	0.8283	--	--	--	--
Unigene780_All	2038	8.255	119.012	3.8497	Up	0.985297	PREDICTED: lysosomal beta glucosidase-like [Vitis vinifera]	PREDICTED: Vitis vinifera lysosomal beta glucosidase-like, transcript variant 1 (LOC100246224), mRNA	Beta-xylosidase/alpha-L-arabinofuranosidase 2 OS=Medicago sativa subsp. varia GN=Xyl2 PE=2 SV=1	Beta-glucosidase-related glycosidases
CL2307.Contig4_All	297	6.5084	1.75897	-1.88757	Down	0.812914	--	--	--	--
Unigene29852_All	687	0.0993333	3.7319	3.81041	Up	0.900545	PREDICTED: pleiotropic drug resistance protein 3-like [Vitis vinifera]	--	Pleiotropic drug resistance protein 3 OS=Nicotiana tabacum GN=PDR3 PE=2 SV=1	--
Unigene5402_All	670	0.766667	3.54187	2.20784	Up	0.814298	--	--	--	--
Unigene23358_All	1195	58.1086	20.3609	-1.51295	Down	0.802253	alternative oxidase 1b [Solanum lycopersicum] >gi|29465624|gb|AAK58483.1| alternative oxidase 1b [Solanum lycopersicum]	PREDICTED: Vitis vinifera alternative oxidase 3, mitochondrial-like (LOC100247765), mRNA	Ubiquinol oxidase 3, mitochondrial OS=Arabidopsis thaliana GN=AOX3 PE=2 SV=2	--
CL5325.Contig4_All	561	6.22043	0.364267	-4.09395	Down	0.938565	hypothetical protein PRUPE_ppa017570mg, partial [Prunus persica]	--	--	--
CL12118.Contig2_All	525	2.87103	11.2098	1.96511	Up	0.847398	--	--	--	--
Unigene47986_All	589	2.2842	0	-2.38821	Down	0.802236	--	--	--	--
CL7652.Contig2_All	907	1.04957	23.3562	4.26331	Up	0.978849	predicted protein [Populus trichocarpa] >gi|222863650|gb|EEF00781.1| predicted protein [Populus trichocarpa]	--	Axial regulator YABBY 4 OS=Arabidopsis thaliana GN=YAB4 PE=1 SV=2	--
Unigene50566_All	762	0	2.8651	2.67737	Up	0.845558	--	--	--	--
Unigene36579_All	764	5.39657	1.07523	-2.41386	Down	0.867207	--	--	--	--
Unigene28864_All	536	14.76	0	-4.89982	Down	0.975004	--	--	--	--
Unigene29145_All	306	0	41.4709	6.37982	Up	0.991929	--	--	--	--
Unigene50559_All	996	0.203833	2.948	3.85427	Up	0.87889	--	--	--	--
Unigene35864_All	317	0.217067	3.09203	3.01038	Up	0.858738	--	--	--	--
CL10898.Contig2_All	1191	4.27803	0	-3.15209	Down	0.895212	--	--	--	--
Unigene24569_All	1036	0.308133	5.68587	4.20575	Up	0.935126	--	Glycine max strain Williams 82 clone GM_WBb0044I02, complete sequence	--	--
Unigene50564_All	684	0	2.9339	2.70807	Up	0.848761	--	--	--	--
Unigene5387_All	427	0.900067	4.3471	2.32623	Up	0.844575	--	--	--	--
CL5898.Contig2_All	1692	4.03223	0	-3.12617	Down	0.893497	--	--	--	--
CL7278.Contig3_All	912	0.0977	3.3641	5.17548	Up	0.908208	--	--	--	--
Unigene37829_All	1284	4.81053	1.2637	-1.92854	Down	0.803805	predicted protein [Populus trichocarpa] >gi|222848456|gb|EEE86003.1| predicted protein [Populus trichocarpa]	--	Glutamyl-tRNA(Gln) amidotransferase subunit A, chloroplastic/mitochondrial OS=Arabidopsis thaliana GN=GATA PE=1 SV=1	Asp-tRNAAsn/Glu-tRNAGln amidotransferase A subunit and related amidases
CL832.Contig7_All	2204	7.82097	0.695933	-3.49033	Down	0.935583	polyol transporter [Camellia sinensis]	Populus trichocarpa polyol transporter (PtrPLT), mRNA	Polyol transporter 5 OS=Arabidopsis thaliana GN=PLT5 PE=1 SV=2	Permeases of the major facilitator superfamily
CL6112.Contig2_All	471	0.237633	2.69657	2.73763	Up	0.82951	--	--	--	--
Unigene25775_All	400	0	3.10397	2.78128	Up	0.857591	--	--	--	--
CL3736.Contig2_All	364	0.0619667	3.977	3.38989	Up	0.898112	--	--	--	--
CL480.Contig1_All	657	2.63227	0.273467	-3.26687	Down	0.850699	--	--	--	--
Unigene35223_All	1145	13.7518	1.87827	-2.65384	Down	0.916904	predicted protein [Populus trichocarpa] >gi|222853643|gb|EEE91190.1| predicted protein [Populus trichocarpa]	Populus trichocarpa predicted protein, mRNA	--	--
CL7268.Contig1_All	975	0.3956	4.09133	3.37046	Up	0.89644	RecName: Full=Chalcone synthase; AltName: Full=Naringenin-chalcone synthase >gi|223820|prf||1001151A synthase,chalcone	Vitis pseudoreticulata clone VpSTS45 stilbene synthase mRNA, complete cds	Chalcone synthase OS=Petroselinum crispum GN=CHS PE=3 SV=1	Predicted naringenin-chalcone synthase
Unigene37955_All	393	0	2.73207	2.44999	Up	0.812533	--	--	--	--
CL12004.Contig1_All	1407	5.8012	0.537533	-3.04229	Down	0.905584	--	--	--	--
Unigene4303_All	235	2.60127	0.188167	-2.874	Down	0.832205	--	--	--	--
Unigene1908_All	250	3.40463	26.3395	2.95166	Up	0.946568	--	--	--	--
CL10855.Contig1_All	663	3.25663	0.312	-3.38376	Down	0.87736	--	--	--	--
Unigene17876_All	287	0.151233	2.69597	2.56258	Up	0.825394	--	--	--	--
CL808.Contig1_All	443	7.9895	2.40973	-1.72923	Down	0.804159	--	--	--	--
CL4558.Contig2_All	1194	0	6.33827	3.73803	Up	0.935336	--	--	--	--
Unigene28783_All	824	4.25063	0.295967	-2.81134	Down	0.877988	--	--	--	--
CL12339.Contig1_All	860	0.1036	2.74557	4.72801	Up	0.88112	--	--	--	--
Unigene2590_All	243	0	2.60113	2.37914	Up	0.800909	--	--	--	--
CL1246.Contig3_All	487	16.9545	2.22037	-2.9328	Down	0.938167	--	--	--	--
Unigene7637_All	2147	3.5324	0.633867	-2.4784	Down	0.838712	PREDICTED: exopolygalacturonase-like [Cucumis sativus] >gi|449487925|ref|XP_004157869.1| PREDICTED: exopolygalacturonase-like [Cucumis sativus]	--	Polygalacturonase OS=Nicotiana tabacum GN=PG1 PE=2 SV=1	Endopolygalacturonase
CL2544.Contig1_All	1493	25.9393	3.6459	-2.83079	Down	0.93972	hypothetical protein PRUPE_ppa009650mg [Prunus persica]	Arabidopsis thaliana chromosome 3, complete sequence	Probable CCR4-associated factor 1 homolog 11 OS=Arabidopsis thaliana GN=CAF1-11 PE=2 SV=1	mRNA deadenylase subunit
Unigene42922_All	775	0.906667	4.72127	2.38053	Up	0.851981	hypothetical protein PRUPE_ppa000257mg [Prunus persica]	--	--	Translation initiation factor 2 (IF-2; GTPase)
Unigene48137_All	226	1.17117	5.98267	2.20053	Up	0.848871	--	--	--	--
CL11457.Contig1_All	1690	2.83127	0.455233	-2.63677	Down	0.829329	hypothetical protein VITISV_040233 [Vitis vinifera]	Vitis vinifera clone SS0AFA2YJ23	--	--
CL4915.Contig5_All	1135	7.96067	1.719	-1.98552	Down	0.837823	--	Vitis vinifera contig VV78X097999.7, whole genome shotgun sequence	--	--
CL3693.Contig2_All	1323	34.7268	100.185	1.52855	Up	0.809556	malate dehydrogenase [Rhododendron micranthum]	Rhododendron micranthum malate dehydrogenase (MDH) mRNA, complete cds	Malate dehydrogenase, cytoplasmic 2 OS=Arabidopsis thaliana GN=At5g43330 PE=2 SV=1	Malate/lactate dehydrogenases
Unigene28853_All	392	3.3389	0	-2.80965	Down	0.860706	--	--	--	--
Unigene21619_All	308	5.8477	0.3043	-3.19707	Down	0.912683	--	--	--	--
Unigene6085_All	506	2.9314	0.5323	-2.46128	Down	0.820422	--	--	--	--
Unigene32056_All	840	8.855	0.5702	-3.95695	Down	0.951238	conserved hypothetical protein [Ricinus communis] >gi|223545778|gb|EEF47282.1| conserved hypothetical protein [Ricinus communis]	Vitis vinifera clone SS0ACG20YH24	--	--
CL12869.Contig3_All	1754	0.580133	3.18113	2.45508	Up	0.82831	hypothetical protein [Beta vulgaris subsp. vulgaris]	--	--	--
Unigene2668_All	513	12.917	0.0432333	-5.10023	Down	0.972141	--	--	--	--
Unigene18418_All	279	8.68957	0.736067	-3.29432	Down	0.93434	--	--	--	--
CL8002.Contig3_All	302	8.40693	0.310333	-3.73552	Down	0.945622	CRT/DRE binding factor [Citrus jambhiri]	Glycine max dehydration-responsive element binding protein 7 (LOC100101894), mRNA >gi|146552063|gb|EF551167.1| Glycine max dehydration-responsive element binding protein 7 mRNA, complete cds	Dehydration-responsive element-binding protein 1B OS=Arabidopsis thaliana GN=DREB1B PE=2 SV=2	--
Unigene8266_All	2719	3.30057	11.0089	1.73789	Up	0.817268	--	--	--	--
CL11805.Contig2_All	1231	18.3102	1.99363	-3.19917	Down	0.950623	--	--	--	--
Unigene42571_All	478	3.32293	0.618533	-2.42553	Down	0.83096	--	--	--	--
Unigene11007_All	621	0.184367	2.88077	3.03677	Up	0.851964	--	--	--	--
Unigene27642_All	1567	5.01827	1.1399	-1.98854	Down	0.815935	--	--	--	--
Unigene24970_All	346	3.90247	0.647367	-2.65207	Down	0.862073	--	PREDICTED: Solanum lycopersicum uncharacterized LOC101249230 (LOC101249230), mRNA	--	--
CL1222.Contig2_All	474	0.426467	10.7254	4.17653	Up	0.960982	--	--	--	--
Unigene48532_All	1140	3.83423	0	-3.05921	Down	0.886757	--	--	--	--
Unigene43054_All	275	5.88283	0.5112	-2.80028	Down	0.894021	--	--	--	--
CL11408.Contig1_All	420	2.98577	0.369233	-2.47807	Down	0.823301	PREDICTED: probable tyrosine-protein phosphatase At1g05000 isoform 1 [Vitis vinifera]	PREDICTED: Glycine max probable tyrosine-protein phosphatase At1g05000-like (LOC100799968), mRNA	Probable tyrosine-protein phosphatase At1g05000 OS=Arabidopsis thaliana GN=At1g05000 PE=1 SV=1	Protein tyrosine/serine phosphatase
Unigene5890_All	804	10.0189	0.9777	-3.1301	Down	0.93283	--	--	--	--
CL8520.Contig2_All	983	2.51803	0.0476667	-2.8169	Down	0.833116	PREDICTED: LOW QUALITY PROTEIN: dehydration-responsive element-binding protein 1C-like [Cucumis sativus]	Malus x domestica AP2 domain class transcription factor (AP2D30) mRNA, complete cds	Dehydration-responsive element-binding protein 1D OS=Arabidopsis thaliana GN=DREB1D PE=2 SV=1	--
CL12291.Contig1_All	484	5.0533	0	-3.33723	Down	0.909826	beta-galactosidase, putative [Ricinus communis] >gi|223547970|gb|EEF49462.1| beta-galactosidase, putative [Ricinus communis]	Pyrus pyrifolia PpGAL8 mRNA for beta-D-galactosidase, complete cds	Beta-galactosidase 3 OS=Arabidopsis thaliana GN=BGAL3 PE=1 SV=1	Beta-galactosidase
CL7087.Contig2_All	1425	2.85423	0.539167	-2.4043	Down	0.813108	unnamed protein product [Vitis vinifera]	Ricinus communis palmitoyl-acyl carrier protein thioesterase, mRNA	Palmitoyl-acyl carrier protein thioesterase, chloroplastic OS=Arabidopsis thaliana GN=FATB PE=1 SV=1	Acyl-ACP thioesterase
Unigene31464_All	735	9.37497	2.93253	-1.67667	Down	0.804378	--	--	--	--
Unigene49095_All	389	2.99323	0	-2.5817	Down	0.831154	--	--	--	--
CL1797.Contig4_All	1356	0.646233	6.36653	3.30038	Up	0.92099	RecName: Full=Extensin; AltName: Full=Cell wall hydroxyproline-rich glycoprotein; Flags: Precursor	--	Extensin OS=Nicotiana tabacum GN=HRGPNT3 PE=2 SV=1	Cellobiohydrolase A (1,4-beta-cellobiosidase A)
Unigene21578_All	341	2.2038	0.2634	-3.06467	Down	0.818238	--	--	--	--
Unigene36627_All	250	0	7.4011	3.91987	Up	0.944589	--	--	--	--
Unigene3524_All	1701	12.1482	1.3354	-3.18539	Down	0.94071	PREDICTED: F-box protein At5g49610 [Vitis vinifera] >gi|296088512|emb|CBI37503.3| unnamed protein product [Vitis vinifera]	--	F-box protein At5g49610 OS=Arabidopsis thaliana GN=At5g49610 PE=1 SV=1	--
Unigene24767_All	942	3.67177	0.7945	-2.20836	Down	0.817197	ethylene response factor 10 [Diospyros kaki]	Arachis hypogaea ethylene-responsive element binding factor 4 (ERF4) mRNA, complete cds	Ethylene-responsive transcription factor ERF071 OS=Arabidopsis thaliana GN=ERF071 PE=2 SV=1	--
CL10161.Contig2_All	2012	3.80987	13.289	1.80242	Up	0.830031	PREDICTED: CBS domain-containing protein CBSCBSPB3-like [Solanum lycopersicum]	PREDICTED: Vitis vinifera CBS domain-containing protein CBSCBSPB3-like (LOC100264560), mRNA	CBS domain-containing protein CBSCBSPB3 OS=Arabidopsis thaliana GN=CBSCBSPB3 PE=1 SV=1	FOG: CBS domain
Unigene32330_All	229	0	2.60837	2.47251	Up	0.815657	--	--	--	--
CL11692.Contig1_All	1554	6.0777	0.994233	-2.38828	Down	0.866562	--	--	--	--
Unigene39400_All	889	0.0244	2.21387	2.83196	Up	0.827384	PREDICTED: putative high mobility group B protein 11-like [Solanum lycopersicum]	--	--	--
Unigene30409_All	801	4.86993	1.04463	-2.22091	Down	0.837435	--	--	--	--
CL9479.Contig2_All	277	4.47977	0.9951	-1.9471	Down	0.801565	--	--	--	--
CL4043.Contig2_All	955	4.40817	0.5316	-3.05177	Down	0.890029	hypothetical protein PRUPE_ppa026267mg [Prunus persica]	--	Phosphatidylinositol 4-phosphate 5-kinase 2 OS=Arabidopsis thaliana GN=PIP5K2 PE=1 SV=2	Phosphatidylinositol-4-phosphate 5-kinase
Unigene33032_All	418	0	6.55727	3.74931	Up	0.935858	--	--	--	--
CL861.Contig4_All	255	6.1012	27.3201	2.1628	Up	0.890317	--	Vitis vinifera contig VV78X196834.7, whole genome shotgun sequence	--	--
CL10018.Contig1_All	636	1.52953	6.0531	1.98458	Up	0.822817	--	--	--	--
Unigene20767_All	545	4.54427	0.9533	-2.25305	Down	0.837169	--	--	--	--
Unigene24909_All	1251	0	4.25627	3.08959	Up	0.890442	--	--	--	--
CL11245.Contig2_All	1037	101.155	19.6182	-2.3663	Down	0.919394	uncharacterized protein LOC100306467 [Glycine max]	PREDICTED: Vitis vinifera uncharacterized LOC100251676 (LOC100251676), mRNA	Uncharacterized protein At5g48480 OS=Arabidopsis thaliana GN=At5g48480 PE=1 SV=1	Uncharacterized protein conserved in bacteria
Unigene35397_All	503	4.3913	0.889233	-2.30401	Down	0.83954	--	--	--	--
Unigene50511_All	363	0	4.67783	3.32515	Up	0.909154	--	--	--	--
Unigene36040_All	220	3.84417	0	-2.94267	Down	0.875598	--	--	--	--
Unigene22187_All	265	5.34307	0.0836667	-3.67955	Down	0.922484	glyceraldehyde 3-phosphate dehydrogenase, putative [Ricinus communis] >gi|223549471|gb|EEF50959.1| glyceraldehyde 3-phosphate dehydrogenase, putative [Ricinus communis]	Aegiceras corniculatum glyceraldehyde 3-phosphate dehydrogenase mRNA, partial cds	Glyceraldehyde-3-phosphate dehydrogenase, cytosolic OS=Antirrhinum majus GN=GAPC PE=2 SV=1	Glyceraldehyde-3-phosphate dehydrogenase/erythrose-4-phosphate dehydrogenase
Unigene43184_All	1098	5.42363	0.507267	-3.41844	Down	0.916759	PREDICTED: probable aquaporin TIP3-2-like [Solanum lycopersicum]	Cucurbita cv. Kurokawa Amakuri mRNA for MP23 precursor, complete cds	Aquaporin TIP3-1 OS=Arabidopsis thaliana GN=TIP3-1 PE=2 SV=1	Glycerol uptake facilitator and related permeases (Major Intrinsic Protein Family)
CL2295.Contig7_All	682	5.80177	1.0599	-2.45256	Down	0.869917	PREDICTED: uncharacterized protein LOC101306469 [Fragaria vesca subsp. vesca]	--	--	--
Unigene1078_All	1272	3.07563	0.592367	-2.37632	Down	0.818497	--	--	--	--
CL12891.Contig1_All	961	10.113	1.99167	-2.34417	Down	0.883738	hypothetical protein PRUPE_ppa018443mg [Prunus persica]	--	--	--
Unigene21555_All	390	0.0593	3.79797	3.33593	Up	0.892908	--	--	--	--
Unigene41665_All	749	14.4844	4.3938	-1.72096	Down	0.822807	PREDICTED: 14 kDa proline-rich protein DC2.15-like [Fragaria vesca subsp. vesca]	Gossypium hirsutum hybrid proline-rich protein (HyPRP3) mRNA, complete cds	14 kDa proline-rich protein DC2.15 OS=Daucus carota PE=2 SV=1	--
CL5984.Contig3_All	332	0	6.49263	3.77103	Up	0.937069	--	--	--	--
CL4599.Contig3_All	1368	0.1315	1.84297	3.8089	Up	0.811484	SAD1p [Chlamydomonas reinhardtii]	Miscanthus sinensis clone MSIL000021 initiation factor 4A-3-like protein mRNA, partial cds	Vegetative cell wall protein gp1 OS=Chlamydomonas reinhardtii GN=GP1 PE=2 SV=1	--
Unigene36686_All	274	5.09253	0.584767	-2.76067	Down	0.884126	--	--	--	--
CL4912.Contig2_All	1923	0.7035	20.8144	4.88689	Up	0.981362	7S globulin [Sesamum indicum]	Ricinus communis nucleolar protein nop56, putative, mRNA	Vicilin-like antimicrobial peptides 2-1 OS=Macadamia integrifolia GN=AMP2-1 PE=2 SV=1	--
CL6437.Contig3_All	627	3.5916	0.7234	-2.31176	Down	0.825863	putative glutathione S-transferase [Cyclamen persicum x Cyclamen purpurascens]	Nicotiana tabacum api2 mRNA (which expression is induced by aluminium treatment and Pi starvation), complete cds	Glutathione S-transferase OS=Hyoscyamus muticus PE=1 SV=1	Glutathione S-transferase
Unigene29420_All	1125	0.0406333	2.39013	3.62455	Up	0.856891	--	--	--	--
CL1159.Contig2_All	877	0.0761667	2.2076	3.18444	Up	0.823104	--	--	--	--
CL9185.Contig1_All	1482	10.4375	1.04807	-3.12592	Down	0.934626	U3 small nucleolar RNA-associated protein-like protein [Medicago truncatula] >gi|355511509|gb|AES92651.1| U3 small nucleolar RNA-associated protein-like protein [Medicago truncatula]	Medicago truncatula U3 small nucleolar RNA-associated protein-like protein (MTR_4g132340) mRNA, complete cds	--	Uncharacterized conserved protein, contains HAT (Half-A-TPR) repeat
Unigene25248_All	687	4.67727	0.355	-2.815	Down	0.88381	--	--	--	--
Unigene50443_All	628	0.5438	3.2096	2.56125	Up	0.837064	PttA&apos; [Petunia x hybrida]	--	--	--
Unigene30178_All	1524	0.0451667	2.6843	3.75045	Up	0.873075	--	--	--	--
Unigene28512_All	529	0	3.67617	3.00342	Up	0.881242	--	--	--	--
CL12811.Contig4_All	3799	0.208867	7.09703	5.08656	Up	0.951405	--	--	--	--
CL5944.Contig2_All	1916	12.5431	44.8358	1.83776	Up	0.855989	PREDICTED: uncharacterized protein At4g06744-like [Vitis vinifera]	--	Uncharacterized protein At4g06744 OS=Arabidopsis thaliana GN=At4g06744 PE=2 SV=1	Endoglucanase
CL1000.Contig4_All	799	10.2864	1.16543	-2.77889	Down	0.916252	--	--	--	--
Unigene28833_All	1641	0.0537667	1.98377	3.28621	Up	0.823186	PREDICTED: F-box/kelch-repeat protein At3g23880-like [Solanum lycopersicum]	--	F-box/kelch-repeat protein At3g17530 OS=Arabidopsis thaliana GN=At3g17530 PE=2 SV=2	--
Unigene48531_All	400	224.851	0	-8.81389	Down	0.999148	--	--	--	--
CL7521.Contig1_All	1025	5.4715	0.244733	-3.73332	Down	0.924899	--	--	--	--
Unigene1708_All	1024	0.152267	9.80147	6.00833	Up	0.965187	--	--	--	--
Unigene18477_All	720	0.343067	2.94647	3.18181	Up	0.866402	PREDICTED: flavin-containing monooxygenase FMO GS-OX-like 9-like [Solanum lycopersicum]	PREDICTED: Fragaria vesca subsp. vesca flavin-containing monooxygenase FMO GS-OX-like 9-like (LOC101303912), mRNA	Flavin-containing monooxygenase FMO GS-OX-like 9 OS=Arabidopsis thaliana GN=At5g07800 PE=2 SV=1	--
CL11378.Contig1_All	1017	4.154	28.6752	2.78723	Up	0.93904	--	--	--	--
Unigene35699_All	608	3.48827	0.708633	-2.2994	Down	0.822324	hypothetical protein [Beta vulgaris subsp. vulgaris]	--	--	--
Unigene49187_All	503	2.82347	0.274033	-2.76234	Down	0.842548	nonspecific lipid transfer protein [Hordeum vulgare]	--	Probable non-specific lipid-transfer protein AKCS9 OS=Vigna unguiculata PE=2 SV=1	--
CL8054.Contig1_All	431	0	3.39513	2.89858	Up	0.870961	--	--	--	--
Unigene21571_All	266	3.9372	0.6952	-2.19163	Down	0.821005	--	--	--	--
Unigene38644_All	835	0.805633	5.1969	2.18993	Up	0.8392	--	--	--	--
CL5998.Contig1_All	505	0.652467	4.38743	2.7494	Up	0.874284	--	--	--	--
CL8168.Contig1_All	950	0	3.57617	2.96698	Up	0.878096	--	--	--	--
Unigene22031_All	321	4.2713	0.9933	-2.10437	Down	0.820376	hypothetical protein ZEAMMB73_953374 [Zea mays] >gi|413951525|gb|AFW84174.1| hypothetical protein ZEAMMB73_881709 [Zea mays]	--	Small ubiquitin-related modifier 1 OS=Arabidopsis thaliana GN=SUMO1 PE=1 SV=2	--
Unigene5097_All	1027	0.379767	14.1981	5.22444	Up	0.974803	--	--	--	--
CL2239.Contig2_All	360	0.0626667	3.31077	3.06359	Up	0.867178	--	--	--	--
Unigene43675_All	227	3.19737	0.486267	-2.29188	Down	0.8141	--	--	--	--
CL8054.Contig4_All	595	0	4.09887	3.14802	Up	0.895012	--	--	--	--
Unigene22212_All	370	2.76727	0.119833	-2.69472	Down	0.836671	--	--	--	--
CL10143.Contig1_All	2086	2.5121	0.344367	-2.86688	Down	0.827762	PREDICTED: cationic amino acid transporter 1-like [Solanum lycopersicum]	Populus trichocarpa cationic amino acid transporter (PTRCAT1), mRNA	Cationic amino acid transporter 1 OS=Arabidopsis thaliana GN=CAT1 PE=1 SV=1	Amino acid transporters
CL808.Contig2_All	415	11.7725	3.65973	-1.68561	Down	0.813147	--	--	--	--
CL7384.Contig1_All	334	3.44253	0.743833	-2.21042	Down	0.811926	--	--	--	--
Unigene48472_All	854	3.52053	0.0258333	-3.42358	Down	0.893441	--	--	--	--
CL23.Contig2_All	1165	0.344367	2.96307	3.10507	Up	0.85875	--	--	--	--
Unigene17700_All	553	4.0386	0.7611	-2.12202	Down	0.817652	PREDICTED: LOW QUALITY PROTEIN: non-specific lipid-transfer protein 8-like [Glycine max]	--	Non-specific lipid-transfer protein 8 OS=Arabidopsis thaliana GN=LTP8 PE=3 SV=1	--
CL5622.Contig2_All	217	1.88027	20.2308	3.42754	Up	0.960432	--	--	--	--
Unigene430_All	496	2.92603	14.892	2.34752	Up	0.89559	--	--	--	--
Unigene8414_All	2515	4.41073	0.7789	-2.50151	Down	0.857134	--	--	--	--
Unigene22170_All	382	0.352067	3.17767	2.6149	Up	0.839378	--	--	--	--
CL6160.Contig3_All	2213	3.95993	28.7532	2.86017	Up	0.942933	PREDICTED: probable sulfate transporter 3.5-like [Solanum lycopersicum]	Populus trichocarpa sulfate/bicarbonate/oxalate exchanger and transporter sat-1, mRNA	Probable sulfate transporter 3.5 OS=Arabidopsis thaliana GN=SULTR3;5 PE=2 SV=1	Sulfate permease and related transporters (MFS superfamily)
CL12583.Contig12_All	1480	5.50013	0.0149	-4.02441	Down	0.932365	--	--	--	--
Unigene14438_All	651	2.58243	0.143967	-2.52599	Down	0.818536	PREDICTED: ribonucleoside-diphosphate reductase large subunit-like [Glycine max]	TSA: Camelina sativa comp4004_c0_seq1 transcribed RNA sequence	Ribonucleoside-diphosphate reductase large subunit OS=Arabidopsis thaliana GN=RNR1 PE=1 SV=1	Ribonucleotide reductase, alpha subunit
Unigene38731_All	773	3.81227	0.5445	-2.42239	Down	0.841848	--	--	--	--
CL2788.Contig2_All	1965	4.46947	99.9115	4.48248	Up	0.99245	sugar transporter, putative [Ricinus communis] >gi|223540391|gb|EEF41961.1| sugar transporter, putative [Ricinus communis]	Oryza sativa (indica cultivar-group) cDNA clone:OSIGCSA020N13, full insert sequence	Sugar transport protein 10 OS=Arabidopsis thaliana GN=STP10 PE=2 SV=1	Permeases of the major facilitator superfamily
Unigene5960_All	875	4.68487	0.310467	-3.9155	Down	0.919424	dehydrin [Camellia sinensis] >gi|215398980|gb|ACJ65692.1| dehydrin [Camellia sinensis]	Nicotiana tabacum NtERD10B mRNA for dehydrin, complete cds	Dehydrin Xero 1 OS=Arabidopsis thaliana GN=XERO1 PE=1 SV=2	--
Unigene48416_All	222	3.02113	0	-2.74608	Down	0.853666	--	--	--	--
CL3946.Contig3_All	761	209.626	24.3719	-3.10452	Down	0.965838	40S ribosomal protein S19-3, putative [Ricinus communis] >gi|223534592|gb|EEF36289.1| 40S ribosomal protein S19-3, putative [Ricinus communis]	PREDICTED: Vitis vinifera 40S ribosomal protein S19-1-like (LOC100266271), mRNA	40S ribosomal protein S19-3 OS=Arabidopsis thaliana GN=RPS19C PE=2 SV=1	Ribosomal protein S19E (S16A)
CL222.Contig5_All	373	0.062	3.14723	2.99294	Up	0.859438	--	--	--	--
CL10682.Contig1_All	1940	164.825	542.966	1.71993	Up	0.850725	PREDICTED: sugar transport protein 14-like [Solanum lycopersicum]	PREDICTED: Cucumis sativus sugar transport protein 14-like (LOC101223510), mRNA	Sugar transport protein 14 OS=Arabidopsis thaliana GN=STP14 PE=2 SV=2	Permeases of the major facilitator superfamily
CL8800.Contig1_All	600	3.2074	0.592133	-2.43741	Down	0.82845	unknown [Medicago truncatula]	Populus trichocarpa clone POP059-B09, complete sequence	Molybdopterin synthase sulfur carrier subunit OS=Arabidopsis thaliana GN=At4g10100 PE=2 SV=1	Molybdopterin converting factor, small subunit
Unigene34890_All	1188	16.4614	4.17343	-1.97978	Down	0.858709	PREDICTED: uncharacterized protein LOC101251606 isoform 2 [Solanum lycopersicum]	PREDICTED: Solanum lycopersicum uncharacterized LOC101251606, transcript variant 2 (LOC101251606), mRNA	B2 protein OS=Daucus carota PE=2 SV=1	--
Unigene50560_All	732	0.217267	3.6155	3.30029	Up	0.888083	hypothetical protein PRUPE_ppa024666mg, partial [Prunus persica]	--	--	--
Unigene48488_All	419	2.53017	0.428467	-2.56198	Down	0.810349	--	--	--	--
CL7868.Contig3_All	413	1.81683	0.1638	-3.47142	Down	0.800204	putative cold-inducible protein [Camellia sinensis]	--	Zinc finger protein ZAT8 OS=Arabidopsis thaliana GN=ZAT8 PE=2 SV=1	--
Unigene49208_All	623	1.9162	0.144167	-3.73244	Down	0.816391	mutator-like transposase [Rosa rugosa]	--	--	--
Unigene42445_All	1067	7.33343	0.775567	-3.24117	Down	0.925024	--	--	--	--
Unigene27715_All	330	25.0085	6.08737	-2.03853	Down	0.874653	--	--	--	--
Unigene674_All	417	0.809333	8.27707	3.08417	Up	0.923498	--	--	--	--
Unigene5826_All	1460	11.8217	2.95757	-1.99895	Down	0.851947	--	--	--	--
Unigene23409_All	3407	9.62437	2.09227	-2.20162	Down	0.868106	predicted protein [Populus trichocarpa] >gi|222853166|gb|EEE90713.1| predicted protein [Populus trichocarpa]	--	--	--
Unigene6089_All	468	4.0132	0.425367	-2.761	Down	0.868413	--	Brassica oleracea Contig G, complete sequence	--	--
CL4611.Contig1_All	364	4.9222	0.8674	-2.55258	Down	0.870221	--	--	--	--
Unigene18880_All	1012	14.2073	4.0426	-1.81328	Down	0.832718	tau class glutathione transferase GSTU52 [Populus trichocarpa]	Populus trichocarpa tau class glutathione transferase GSTU52 mRNA, complete cds	Glutathione transferase GST 23 OS=Zea mays PE=2 SV=1	Glutathione S-transferase
Unigene3588_All	322	0.0700667	2.54247	2.74755	Up	0.830967	--	--	--	--
Unigene22183_All	336	4.6899	0.278933	-2.9877	Down	0.893561	--	--	--	--
CL4994.Contig1_All	502	15.775	1.95317	-3.01375	Down	0.940003	salicylic acid/benzoic acid carboxyl methyltransferase [Datura wrightii]	--	Salicylate O-methyltransferase OS=Clarkia breweri GN=SAMT PE=1 SV=1	--
Unigene37541_All	687	0.1675	3.7959	3.5678	Up	0.899778	--	--	--	--
CL6846.Contig3_All	1015	0.620833	3.38953	2.44881	Up	0.833811	unnamed protein product [Vitis vinifera]	PREDICTED: Vitis vinifera uncharacterized LOC100248920 (LOC100248920), mRNA	--	--
Unigene35237_All	631	0	9.86693	4.3026	Up	0.959633	--	--	--	--
Unigene15680_All	1198	1.0022	4.08783	2.02817	Up	0.805151	--	--	--	--
Unigene26586_All	555	0.648233	3.60087	2.47376	Up	0.839805	hypothetical protein VITISV_032257 [Vitis vinifera]	--	11 kDa late embryogenesis abundant protein OS=Helianthus annuus PE=2 SV=1	--
Unigene27915_All	495	4.07637	0.908933	-2.16504	Down	0.821884	lipid binding protein, putative [Ricinus communis] >gi|223547451|gb|EEF48946.1| lipid binding protein, putative [Ricinus communis]	--	--	--
Unigene3096_All	855	4.67257	0.466767	-2.59653	Down	0.870327	--	--	--	--
Unigene35780_All	852	12.925	43.2249	1.74169	Up	0.844292	non-specific lipid transfer protein precursor [Fragaria x ananassa]	--	Non-specific lipid-transfer protein 2 OS=Brassica napus GN=LTP2 PE=3 SV=1	--
CL3498.Contig3_All	825	8.57093	2.3695	-1.85487	Down	0.820624	PREDICTED: uncharacterized protein LOC100853220 [Vitis vinifera] >gi|296083433|emb|CBI23386.3| unnamed protein product [Vitis vinifera]	--	--	--
Unigene21034_All	250	2.0592	0.1769	-2.69571	Down	0.801455	--	--	--	--
CL7247.Contig2_All	665	4.9973	32.5993	2.70562	Up	0.936043	predicted protein [Populus trichocarpa] >gi|225432821|ref|XP_002283622.1| PREDICTED: thioredoxin-like protein 4A [Vitis vinifera] >gi|255577696|ref|XP_002529724.1| mitosis protein dim1, putative [Ricinus communis] >gi|356532239|ref|XP_003534681.1| PREDICTED: DIM protein [Glycine max] >gi|356571707|ref|XP_003554015.1| PREDICTED: thioredoxin-like protein 4A-like [Glycine max] >gi|118484553|gb|ABK94…	Arabidopsis thaliana mRNA splicing factor, thioredoxin-like U5 snRNP (YLS8) mRNA, complete cds	--	Thiol-disulfide isomerase and thioredoxins
CL2141.Contig2_All	332	0.135033	4.30117	3.83354	Up	0.912013	--	--	--	--
Unigene1473_All	757	0.3527	5.55063	3.97614	Up	0.930487	unnamed protein product [Vitis vinifera]	--	Late embryogenesis abundant protein D-29 OS=Gossypium hirsutum PE=3 SV=1	--
CL12207.Contig1_All	679	0.231733	2.54413	3.54818	Up	0.862376	conserved hypothetical protein [Ricinus communis] >gi|223549598|gb|EEF51086.1| conserved hypothetical protein [Ricinus communis]	--	--	--
CL832.Contig4_All	1805	10.192	0.931767	-3.45132	Down	0.944097	polyol transporter [Camellia sinensis]	PREDICTED: Fragaria vesca subsp. vesca polyol transporter 5-like (LOC101302071), mRNA	Polyol transporter 5 OS=Arabidopsis thaliana GN=PLT5 PE=1 SV=2	Permeases of the major facilitator superfamily
Unigene42846_All	676	3.94877	0.6884	-2.20729	Down	0.822456	unnamed protein product [Vitis vinifera]	--	Cytochrome P450 72C1 OS=Arabidopsis thaliana GN=CYP72C1 PE=2 SV=2	--
Unigene19518_All	845	62.1965	1.89297	-5.03811	Down	0.993026	--	--	--	--
Unigene48433_All	503	6.33033	1.0892	-2.53901	Down	0.880584	--	--	--	--
Unigene10405_All	842	4.9421	0.731333	-2.75652	Down	0.882274	--	--	--	--
CL480.Contig4_All	366	2.48153	0.241333	-2.60459	Down	0.81031	--	--	--	--
Unigene26123_All	3288	5.95743	1.5379	-1.95373	Down	0.818394	PREDICTED: BUD13 homolog [Vitis vinifera] >gi|297742135|emb|CBI33922.3| unnamed protein product [Vitis vinifera]	PREDICTED: Vitis vinifera BUD13 homolog-like (LOC100245538), mRNA	Expansin-like B1 OS=Oryza sativa subsp. japonica GN=EXLB1 PE=2 SV=2	--
Unigene25459_All	818	5.83993	0.406567	-3.02115	Down	0.90657	--	--	--	--
CL1519.Contig4_All	342	5.986	0.717367	-2.79904	Down	0.89625	--	--	--	--
Unigene6186_All	1027	0.502367	3.57047	2.8293	Up	0.863241	uncharacterized protein [Arabidopsis thaliana] >gi|332643968|gb|AEE77489.1| uncharacterized protein [Arabidopsis thaliana]	--	DEAD-box ATP-dependent RNA helicase 42 OS=Arabidopsis thaliana GN=RH42 PE=1 SV=2	--
Unigene51050_All	391	0.0577	2.43613	2.7347	Up	0.82494	--	--	--	--
CL10407.Contig2_All	739	4.65223	23.5594	2.34031	Up	0.904489	60S ribosomal protein L31, putative [Ricinus communis] >gi|223546629|gb|EEF48127.1| 60S ribosomal protein L31, putative [Ricinus communis]	PREDICTED: Vitis vinifera 60S ribosomal protein L31-like (LOC100267870), mRNA	60S ribosomal protein L31 OS=Perilla frutescens GN=RPL31 PE=2 SV=1	Ribosomal protein L31E
Unigene4677_All	285	7.33047	0.7218	-3.34423	Down	0.928257	--	--	--	--
Unigene51213_All	378	0.179033	4.0963	3.05661	Up	0.888258	--	--	--	--
CL4609.Contig1_All	866	2.7814	0.0811667	-2.90966	Down	0.855167	hypothetical protein VOLCADRAFT_87683 [Volvox carteri f. nagariensis] >gi|300267363|gb|EFJ51547.1| hypothetical protein VOLCADRAFT_87683 [Volvox carteri f. nagariensis]	--	Proline-rich receptor-like protein kinase PERK1 OS=Arabidopsis thaliana GN=PERK1 PE=1 SV=1	--
CL7168.Contig4_All	214	0.2108	3.61283	2.79616	Up	0.866166	hypothetical protein PRUPE_ppa011659mg [Prunus persica]	Jatropha curcas S18.A ribosomal protein mRNA, complete cds	40S ribosomal protein S18 OS=Arabidopsis thaliana GN=RPS18A PE=1 SV=1	Ribosomal protein S13
Unigene14767_All	229	0	2.70157	2.52016	Up	0.822884	--	--	--	--
Unigene26045_All	1123	0	3.61717	2.91985	Up	0.873466	--	--	--	--
CL546.Contig8_All	1310	0.0680333	2.83797	5.4648	Up	0.893964	--	--	--	--
Unigene31193_All	1088	45.9059	14.5523	-1.65743	Down	0.830382	PREDICTED: uncharacterized protein LOC100244374 [Vitis vinifera] >gi|296083806|emb|CBI24023.3| unnamed protein product [Vitis vinifera]	PREDICTED: Solanum lycopersicum protein NDR1-like (LOC101262768), mRNA	Uncharacterized protein At1g08160 OS=Arabidopsis thaliana GN=At1g08160 PE=2 SV=1	--
Unigene3918_All	1430	5.8167	0.731467	-2.99134	Down	0.903683	--	Camellia sinensis var. assamica clone 23 microsatellite sequence	--	--
Unigene7325_All	335	0.473867	2.91483	2.62086	Up	0.831053	--	--	--	--
Unigene8530_All	398	3.65943	0.336833	-3.44151	Down	0.889692	--	--	--	--
Unigene17211_All	455	5.03333	1.17147	-2.1032	Down	0.83093	--	--	--	--
Unigene14393_All	972	0.165367	2.25797	2.76562	Up	0.808313	--	--	--	--
Unigene14918_All	460	6.04257	1.518	-1.99299	Down	0.824321	--	--	--	--
Unigene933_All	2012	0.198233	13.5295	6.09277	Up	0.974702	PREDICTED: uncharacterized protein LOC100245045 [Vitis vinifera]	--	--	Endoglucanase
CL12137.Contig1_All	247	1.3178	6.52343	1.98217	Up	0.826416	hypothetical protein PRUPE_ppa005914mg [Prunus persica]	PREDICTED: Vitis vinifera 65-kDa microtubule-associated protein 1-like (LOC100267550), mRNA	65-kDa microtubule-associated protein 2 OS=Arabidopsis thaliana GN=MAP65-2 PE=1 SV=1	--
Unigene21264_All	570	36.6614	7.3515	-2.26724	Down	0.904475	--	--	60S acidic ribosomal protein P0 OS=Lupinus luteus PE=2 SV=1	--
Unigene49042_All	328	2.55143	0.349133	-2.86946	Down	0.829435	--	--	--	--
Unigene14893_All	292	0.3168	3.0491	2.37925	Up	0.827309	--	--	--	--
Unigene6718_All	325	5.67357	0.856633	-2.47103	Down	0.869757	--	--	--	--
Unigene49089_All	372	5.21623	0	-3.42838	Down	0.916466	--	--	--	--
CL10410.Contig2_All	489	11.7363	0.4512	-4.24754	Down	0.964351	--	--	--	--
CL12240.Contig1_All	474	5.6292	1.03283	-2.44632	Down	0.868394	predicted protein [Populus trichocarpa] >gi|222869144|gb|EEF06275.1| predicted protein [Populus trichocarpa]	Populus trichocarpa predicted protein, mRNA	--	--
CL1627.Contig1_All	493	0.880333	8.46867	2.80276	Up	0.910222	PREDICTED: GDSL esterase/lipase At2g03980-like [Glycine max]	--	GDSL esterase/lipase At2g03980 OS=Arabidopsis thaliana GN=At2g03980 PE=2 SV=1	Phospholipase/lecithinase/hemolysin
Unigene13906_All	321	3.24837	0.4913	-2.30363	Down	0.816193	--	--	--	--
CL11516.Contig3_All	2579	0.741767	3.4523	2.21852	Up	0.812528	PREDICTED: RNA exonuclease 4-like [Solanum lycopersicum]	PREDICTED: Vitis vinifera apoptosis-enhancing nuclease-like (LOC100249235), mRNA	Small RNA degrading nuclease 1 OS=Arabidopsis thaliana GN=SDN1 PE=2 SV=1	DNA polymerase III, epsilon subunit and related 3'-5' exonucleases
CL4589.Contig8_All	686	8.89083	27.3221	1.61968	Up	0.815814	unnamed protein product [Vitis vinifera]	--	Glycine-rich protein OS=Nicotiana tabacum GN=GRP PE=2 SV=1	--
Unigene13271_All	618	4.3665	0.905167	-2.27022	Down	0.836675	PREDICTED: uncharacterized protein LOC101249447, partial [Solanum lycopersicum]	PREDICTED: Fragaria vesca subsp. vesca uncharacterized LOC101295621 (LOC101295621), misc_RNA	Extensin-2 OS=Arabidopsis thaliana GN=EXT2 PE=2 SV=1	Endoglucanase
Unigene2754_All	300	0	2.71983	2.61031	Up	0.835266	--	--	--	--
Unigene20813_All	585	0.730667	3.6056	2.30295	Up	0.824966	--	--	--	--
Unigene13779_All	684	0.129433	2.68993	3.18341	Up	0.849814	--	--	--	--
CL5941.Contig1_All	796	11.4027	3.37427	-1.75673	Down	0.820322	PREDICTED: uncharacterized protein LOC100261105 [Vitis vinifera]	PREDICTED: Cucumis sativus uncharacterized LOC101213497 (LOC101213497), mRNA	--	--
Unigene47998_All	255	2.49357	0.260367	-2.54579	Down	0.808259	--	--	--	--
CL6271.Contig2_All	844	7.27003	28.1471	1.95295	Up	0.865114	PREDICTED: uncharacterized protein LOC101250224 [Solanum lycopersicum]	TSA: Camelina sativa comp51273_c0_seq1 transcribed RNA sequence	--	--
Unigene36529_All	450	0.341367	3.40803	2.74594	Up	0.855152	--	--	--	--
Unigene35702_All	201	8.22473	1.352	-2.60487	Down	0.896455	--	--	--	--
CL329.Contig8_All	895	2.01207	0.2242	-3.16582	Down	0.80834	uncharacterized protein [Arabidopsis thaliana] >gi|28416599|gb|AAO42830.1| At4g05590 [Arabidopsis thaliana] >gi|332657136|gb|AEE82536.1| uncharacterized protein [Arabidopsis thaliana]	Zea mays clone 10079 mRNA sequence	--	--
Unigene38739_All	966	0.937867	4.9899	2.17557	Up	0.836295	--	--	--	--
Unigene47867_All	364	5.32847	0.4942	-3.01129	Down	0.900028	--	--	--	--
Unigene22075_All	253	0.182833	2.64207	2.35576	Up	0.800691	--	--	--	--
Unigene32127_All	597	1.1866	4.72537	1.99359	Up	0.810251	unknown [Lotus japonicus]	Medicago truncatula proline-rich protein (MTR_4g115360) mRNA, complete cds	36.4 kDa proline-rich protein OS=Solanum lycopersicum GN=TPRP-F1 PE=2 SV=1	--
CL11647.Contig2_All	618	0.4315	3.18863	2.88551	Up	0.855992	--	--	--	--
Unigene11269_All	537	4.62313	1.0179	-2.18328	Down	0.831591	--	--	--	--
Unigene50053_All	228	0.996833	4.45927	1.93834	Up	0.80056	--	--	--	--
CL11309.Contig1_All	387	0.934067	5.5467	2.33316	Up	0.857149	--	--	--	--
Unigene36611_All	209	13.9729	3.6272	-1.898	Down	0.842904	--	--	--	--
CL7888.Contig1_All	545	3.804	0.5039	-2.97817	Down	0.879629	--	--	--	--
CL461.Contig7_All	1415	0.177967	2.5491	3.84031	Up	0.861442	hypothetical protein VITISV_040899 [Vitis vinifera]	--	FBD-associated F-box protein At4g10400 OS=Arabidopsis thaliana GN=At4g10400 PE=2 SV=2	--
Unigene4121_All	426	9.25073	2.61273	-1.82401	Down	0.820717	--	--	--	--
CL11032.Contig2_All	542	0.0426667	4.99593	3.77929	Up	0.922654	putative protein [Avicennia marina]	--	Uncharacterized protein At4g15545 OS=Arabidopsis thaliana GN=At4g15545 PE=1 SV=1	--
CL6183.Contig1_All	266	9.65203	2.83283	-1.76859	Down	0.81629	cytochrome P450 [Nicotiana tabacum]	--	Premnaspirodiene oxygenase OS=Hyoscyamus muticus GN=CYP71D55 PE=1 SV=1	--
Unigene43863_All	320	0	2.558	2.44608	Up	0.811994	--	--	--	--
Unigene5981_All	660	0.1354	2.75437	3.18878	Up	0.852858	PREDICTED: protein STRUBBELIG-RECEPTOR FAMILY 3-like [Cucumis sativus]	--	--	--
Unigene39240_All	240	4.9562	1.20227	-2.04348	Down	0.819558	--	--	--	--
CL5122.Contig2_All	347	0.2567	2.05037	2.99773	Up	0.803995	--	--	--	--
Unigene34149_All	1799	41.525	12.3537	-1.74904	Down	0.844916	cytokinin oxidase [Petunia x hybrida]	Petunia x hybrida PhCKX2 mRNA for cytokinin oxidase, complete cds	Cytokinin dehydrogenase 3 OS=Arabidopsis thaliana GN=CKX3 PE=1 SV=1	FAD/FMN-containing dehydrogenases
Unigene49094_All	209	9.81717	0	-4.31959	Down	0.960235	--	--	--	--
CL2891.Contig2_All	899	10.5933	0.886033	-3.57965	Down	0.948956	PREDICTED: putative nuclease HARBI1-like [Glycine max]	Medicago truncatula chromosome 2 BAC clone mth2-28e11, complete sequence	--	--
Unigene14741_All	258	4.24967	0.953667	-2.21129	Down	0.830452	--	--	--	--
Unigene18758_All	1656	4.9272	1.14107	-1.9137	Down	0.802304	--	--	--	--
CL6071.Contig4_All	420	0.378	4.789	3.66327	Up	0.91537	--	--	--	--
Unigene43001_All	217	3.75523	0.515567	-2.86467	Down	0.869143	--	--	--	--
Unigene25130_All	645	157.687	21.8705	-2.84057	Down	0.952578	predicted protein [Micromonas pusilla CCMP1545] >gi|226455203|gb|EEH52507.1| predicted protein [Micromonas pusilla CCMP1545]	--	RING-H2 finger protein ATL34 OS=Arabidopsis thaliana GN=ATL34 PE=2 SV=1	--
Unigene7684_All	543	0.2503	2.40373	2.62399	Up	0.81619	--	--	--	--
Unigene8261_All	617	0	3.5092	2.87808	Up	0.868047	--	--	--	--
CL3899.Contig2_All	1040	3.3692	12.6315	1.90654	Up	0.842769	microtubule-associated protein MAP65-1a [Nicotiana tabacum]	PREDICTED: Vitis vinifera 65-kDa microtubule-associated protein 1-like (LOC100267550), mRNA	65-kDa microtubule-associated protein 1 OS=Arabidopsis thaliana GN=MAP65-1 PE=1 SV=1	--
Unigene26218_All	2085	0.456267	2.55973	2.48804	Up	0.806498	PREDICTED: uncharacterized membrane protein At1g16860 [Vitis vinifera] >gi|147844463|emb|CAN82086.1| hypothetical protein VITISV_031055 [Vitis vinifera]	PREDICTED: Vitis vinifera uncharacterized LOC100256545 (LOC100256545), mRNA	Uncharacterized membrane protein At1g16860 OS=Arabidopsis thaliana GN=At1g16860 PE=1 SV=1	--
Unigene43986_All	987	0	29.4903	5.88217	Up	0.98822	--	--	--	--
Unigene7073_All	547	6.25913	0.3326	-3.64808	Down	0.930334	--	--	--	--
Unigene43239_All	978	2.429	0.322533	-2.40761	Down	0.804598	--	--	--	--
CL8054.Contig3_All	293	0	2.34577	2.42175	Up	0.809292	--	--	--	--
Unigene49923_All	485	0	3.2209	2.68746	Up	0.846496	--	--	--	--
CL321.Contig5_All	267	2.5494	0.0877667	-2.68928	Down	0.827536	--	--	--	--
CL2413.Contig2_All	922	3.90537	0.8011	-2.2854	Down	0.830478	hypothetical protein ARALYDRAFT_477747 [Arabidopsis lyrata subsp. lyrata] >gi|297330310|gb|EFH60729.1| hypothetical protein ARALYDRAFT_477747 [Arabidopsis lyrata subsp. lyrata]	PREDICTED: Vitis vinifera PITH domain-containing protein At3g04780-like (LOC100258911), mRNA	PITH domain-containing protein At3g04780 OS=Arabidopsis thaliana GN=At3g04780 PE=1 SV=2	--
Unigene28654_All	735	3.25303	0.2715	-2.42718	Down	0.829275	--	--	--	--
Unigene49949_All	1494	0.104333	1.73903	4.05901	Up	0.805851	PREDICTED: cell division cycle protein 27 homolog B [Vitis vinifera] >gi|297738767|emb|CBI28012.3| unnamed protein product [Vitis vinifera]	PREDICTED: Fragaria vesca subsp. vesca cell division cycle protein 27 homolog B-like (LOC101292926), mRNA	Cell division cycle protein 27 homolog B OS=Arabidopsis thaliana GN=CDC27B PE=1 SV=1	--
Unigene13501_All	2077	5.4446	0.1534	-5.14946	Down	0.938455	TPA: PP1/PP2A phosphatase pleiotropic regulator PRL1 [Zea mays]	--	Protein pleiotropic regulatory locus 1 OS=Arabidopsis thaliana GN=PRL1 PE=1 SV=1	FOG: WD40 repeat
Unigene17859_All	1631	14.2942	0.571633	-4.64419	Down	0.972737	--	--	--	--
Unigene44268_All	252	0.3535	2.41527	2.7724	Up	0.817371	--	--	--	--
Unigene2304_All	274	2.29567	8.74213	1.82796	Up	0.819433	PREDICTED: heat shock cognate 70 kDa protein-like [Fragaria vesca subsp. vesca]	PREDICTED: Vitis vinifera heat shock cognate 70 kDa protein 1-like, transcript variant 1 (LOC100259551), mRNA	Heat shock cognate 70 kDa protein 2 OS=Solanum lycopersicum GN=HSC-2 PE=2 SV=1	Molecular chaperone
CL12409.Contig2_All	1729	0.341167	4.1422	3.02797	Up	0.884757	--	--	--	--
CL5580.Contig2_All	1021	30.2449	7.44793	-2.02178	Down	0.875038	cystatin [Vitis cinerea var. helleri x Vitis riparia]	Populus EST from severe drought-stressed opposite wood	Cysteine proteinase inhibitor 12 OS=Oryza sativa subsp. japonica GN=Os01g0270100 PE=2 SV=1	--
CL294.Contig9_All	347	4.6079	1.24817	-1.93556	Down	0.804871	--	--	--	--
CL5240.Contig1_All	720	1.39787	5.01543	1.89031	Up	0.800777	pherophorin-dz1 protein [Volvox carteri f. nagariensis]	--	Leucine-rich repeat extensin-like protein 3 OS=Arabidopsis thaliana GN=LRX3 PE=1 SV=1	Endoglucanase
Unigene36772_All	332	2.73053	0.200333	-2.44065	Down	0.818199	--	--	--	--
CL8433.Contig1_All	398	2.15507	8.0225	1.89632	Up	0.823815	PREDICTED: BTB/POZ and MATH domain-containing protein 2-like [Solanum lycopersicum]	PREDICTED: Solanum lycopersicum BTB/POZ and MATH domain-containing protein 2-like (LOC101243825), mRNA	--	--
Unigene13576_All	1066	9.4941	0.629867	-3.91391	Down	0.95291	AP2 domain class transcription factor [Malus x domestica]	Daucus carota C-EF8 mRNA for embryonic element binding Factor 8, partial cds	Ethylene-responsive transcription factor ERF017 OS=Arabidopsis thaliana GN=ERF017 PE=2 SV=1	--
Unigene24208_All	356	0.7547	3.38853	2.16669	Up	0.807311	hypothetical protein PRUPE_ppa017894mg [Prunus persica]	--	--	--
Unigene42869_All	404	5.01647	0.689733	-2.55031	Down	0.86934	--	--	--	--
Unigene3743_All	395	0	3.21717	2.75866	Up	0.854899	--	--	--	--
CL9926.Contig1_All	3612	184.662	2156.84	3.54596	Up	0.980844	--	Carthamus tinctorius clone FMD-3 pigment protein-like mRNA, partial sequence	--	--
CL4134.Contig3_All	887	0.307433	2.20333	2.84134	Up	0.808246	Os03g0608600 [Oryza sativa Japonica Group] >gi|108709759|gb|ABF97554.1| expressed protein [Oryza sativa Japonica Group] >gi|113549115|dbj|BAF12558.1| Os03g0608600 [Oryza sativa Japonica Group]	--	--	--
Unigene31612_All	2370	0.662233	16.9409	4.67702	Up	0.976586	PREDICTED: probable rhamnogalacturonate lyase B-like [Solanum lycopersicum]	PREDICTED: Fragaria vesca subsp. vesca rhamnogalacturonate lyase B-like (LOC101302758), mRNA	--	--
Unigene26859_All	936	15.9619	4.2176	-1.92014	Down	0.8513	PREDICTED: basic form of pathogenesis-related protein 1 [Vitis vinifera] >gi|147857567|emb|CAN80994.1| hypothetical protein VITISV_042545 [Vitis vinifera]	PREDICTED: Solanum lycopersicum pathogenesis-related protein PR-1-like (LOC101267821), mRNA	Basic form of pathogenesis-related protein 1 OS=Nicotiana tabacum PE=3 SV=1	Uncharacterized protein with SCP/PR1 domains
CL944.Contig4_All	1205	2.7863	0.5603	-2.31408	Down	0.802342	unnamed protein product [Vitis vinifera]	PREDICTED: Vitis vinifera uncharacterized LOC100262899 (LOC100262899), mRNA	--	--
Unigene21368_All	800	0	2.71597	2.60848	Up	0.835266	--	--	--	--
Unigene39205_All	1744	0	6.7325	3.78642	Up	0.938042	--	--	--	--
Unigene17715_All	473	0.142467	1.96433	3.78534	Up	0.821881	--	--	--	--
Unigene24993_All	438	3.33827	0.2531	-2.50906	Down	0.836811	hypothetical protein VITISV_013459 [Vitis vinifera]	--	--	--
Unigene49196_All	314	2.29877	0.2151	-2.78545	Down	0.829174	--	--	--	--
Unigene50514_All	442	0	2.794	2.64493	Up	0.840279	--	--	--	--
CL8709.Contig1_All	491	0.1797	3.8961	3.55209	Up	0.901369	--	--	--	--
Unigene32376_All	509	17.78	1.17607	-3.57167	Down	0.961898	--	--	--	--
CL6964.Contig1_All	673	1.2002	53.5461	5.47944	Up	0.993019	--	--	--	--
Unigene43911_All	438	0	7.01117	3.84355	Up	0.940854	--	--	--	--
Unigene17578_All	538	0.6825	4.37963	2.36669	Up	0.845256	--	--	--	--
Unigene40303_All	753	0.0606667	5.74067	4.65834	Up	0.939396	--	--	--	--
Unigene50982_All	473	0.763	8.093	3.40692	Up	0.93496	protein phosphatase 2C [Mesembryanthemum crystallinum]	PREDICTED: Vitis vinifera probable protein phosphatase 2C 22-like (LOC100256157), mRNA	Probable protein phosphatase 2C 22 OS=Arabidopsis thaliana GN=At2g25620 PE=1 SV=1	--
Unigene35925_All	467	4.45407	0.9575	-2.21778	Down	0.831564	PREDICTED: ZF-HD homeobox protein At4g24660-like [Cucumis sativus]	--	ZF-HD homeobox protein At4g24660 OS=Arabidopsis thaliana GN=At4g24660 PE=1 SV=1	--
CL8002.Contig2_All	998	6.26237	0.533567	-3.55297	Down	0.927979	PREDICTED: LOW QUALITY PROTEIN: dehydration-responsive element-binding protein 1C-like [Cucumis sativus]	Morus alba var. multicaulis voucher Yu 71-1 CRT/DRE binding factor 1 mRNA, complete cds	Dehydration-responsive element-binding protein 1B OS=Arabidopsis thaliana GN=DREB1B PE=2 SV=2	--
CL5669.Contig1_All	273	0.167333	3.7267	3.5431	Up	0.897496	unknown [Medicago truncatula]	Arabidopsis thaliana chromosome 2, complete sequence	Protein ycf2 OS=Oenothera glazioviana GN=ycf2-A PE=3 SV=1	--
Unigene19023_All	261	12.0019	0.598567	-4.32561	Down	0.965848	--	--	--	--
Unigene10910_All	2192	12.7455	2.30653	-2.46619	Down	0.9018	--	--	--	--
Unigene35032_All	633	11.8905	2.5251	-2.2354	Down	0.879998	--	--	--	--
CL1635.Contig11_All	364	3.41453	11.7187	1.77906	Up	0.823667	--	--	--	--
CL5903.Contig4_All	235	0.871133	3.91443	2.16784	Up	0.818877	--	--	--	--
Unigene10604_All	1810	0.0500333	21.1499	8.73487	Up	0.98443	--	--	--	--
Unigene28143_All	1247	3.53163	0.388333	-3.18497	Down	0.878023	--	--	--	--
Unigene2267_All	328	14.2623	4.2583	-1.74385	Down	0.825091	--	--	--	--
Unigene35916_All	598	2.17487	0.1936	-2.70032	Down	0.808988	--	--	--	--
Unigene22412_All	871	5.75737	1.5518	-1.89147	Down	0.806775	--	--	--	--
Unigene38897_All	478	0.708433	4.25863	2.58769	Up	0.86161	--	--	--	--
CL12208.Contig1_All	808	24.8484	7.98423	-1.63793	Down	0.818826	hypothetical protein [Plantago major]	PREDICTED: Brachypodium distachyon uncharacterized LOC100841792 (LOC100841792), mRNA	Non-specific lipid-transfer protein OS=Zea mays PE=1 SV=1	--
CL8054.Contig2_All	6187	0	8.5574	4.1523	Up	0.954377	Proline-rich protein [Medicago truncatula] >gi|355483329|gb|AES64532.1| Proline-rich protein [Medicago truncatula]	--	Leucine-rich repeat extensin-like protein 5 OS=Arabidopsis thaliana GN=LRX5 PE=2 SV=2	--
Unigene41633_All	504	2.23153	8.21163	1.87963	Up	0.821974	--	--	--	--
Unigene17793_All	297	0.150933	3.81943	3.58808	Up	0.897187	--	--	--	--
CL4284.Contig3_All	1154	2.31737	0.311567	-2.89487	Down	0.818266	PREDICTED: cytochrome P450 76A2 [Vitis vinifera]	--	Cytochrome P450 76A2 OS=Solanum melongena GN=CYP76A2 PE=2 SV=1	Cytochrome P450
Unigene6164_All	812	0.696933	4.2378	2.29488	Up	0.836538	--	--	--	--
CL11676.Contig2_All	916	0.123133	4.1738	3.19278	Up	0.892095	pherophorin-C2 protein precursor [Chlamydomonas reinhardtii]	--	Pollen-specific leucine-rich repeat extensin-like protein 2 OS=Arabidopsis thaliana GN=PEX2 PE=1 SV=1	--
Unigene20443_All	754	35.2661	8.76643	-2.00822	Down	0.876426	PREDICTED: MLP-like protein 28-like, partial [Solanum lycopersicum]	--	Kirola OS=Actinidia deliciosa PE=1 SV=1	--
CL3939.Contig1_All	869	4.7422	0.714367	-2.17833	Down	0.832989	predicted protein [Populus trichocarpa] >gi|222866322|gb|EEF03453.1| predicted protein [Populus trichocarpa]	PREDICTED: Vitis vinifera flotillin-like protein 1 (LOC100254251), mRNA	Flotillin-like protein 4 OS=Medicago truncatula GN=FLOT4 PE=2 SV=1	Uncharacterized protein conserved in bacteria
Unigene14671_All	244	0	3.71577	2.95696	Up	0.877204	--	PREDICTED: Glycine max glucose-6-phosphate 1-dehydrogenase, cytoplasmic isoform-like (LOC100793462), mRNA	--	--
Unigene11255_All	595	7.71687	0.963633	-2.77131	Down	0.905253	--	--	--	--
CL9246.Contig3_All	588	11.6807	2.94133	-1.98958	Down	0.850934	hypothetical protein PRUPE_ppb011560mg [Prunus persica]	--	--	--
Unigene15934_All	1768	1.1069	5.3047	2.26075	Up	0.847791	--	--	--	--
CL3193.Contig6_All	400	0.6153	4.35957	2.82482	Up	0.877694	PREDICTED: phosphoribosylaminoimidazole carboxylase, chloroplastic-like [Solanum lycopersicum]	PREDICTED: Fragaria vesca subsp. vesca phosphoribosylaminoimidazole carboxylase, chloroplastic-like (LOC101294659), mRNA	Phosphoribosylaminoimidazole carboxylase, chloroplastic (Fragment) OS=Vigna aconitifolia GN=PURKE PE=2 SV=1	Phosphoribosylaminoimidazole carboxylase (NCAIR synthetase)
Unigene10992_All	323	0.2148	2.8112	2.35859	Up	0.807215	--	--	--	--
CL12675.Contig1_All	2576	6.7269	0.7591	-3.14758	Down	0.9179	hypothetical protein [Beta vulgaris subsp. vulgaris]	--	Formin-like protein 3 OS=Oryza sativa subsp. japonica GN=FH3 PE=2 SV=2	--
CL185.Contig1_All	369	0.933167	5.59303	2.58342	Up	0.877045	hypothetical protein PRUPE_ppa006358mg [Prunus persica]	PREDICTED: Glycine max AP-3 complex subunit mu-1-like (LOC100791605), mRNA	--	--
CL7109.Contig6_All	583	2.0163	0.0758667	-3.17004	Down	0.821184	Shaggy-related protein kinase iota [Arabidopsis thaliana] >gi|42571361|ref|NP_973771.1| Shaggy-related protein kinase iota [Arabidopsis thaliana] >gi|11133004|sp|Q39012.1|KSG9_ARATH RecName: Full=Shaggy-related protein kinase iota; AltName: Full=ASK-iota >gi|8927676|gb|AAF82167.1|AC068143_9 Contains a very strong similarity to a shaggy-like kinase iota from Arabidopsis thaliana gb|X99696 and cont…	PREDICTED: Fragaria vesca subsp. vesca shaggy-related protein kinase zeta-like (LOC101311393), mRNA	Shaggy-related protein kinase iota OS=Arabidopsis thaliana GN=ASK9 PE=2 SV=1	--
Unigene47984_All	255	3.5741	0	-2.96622	Down	0.878096	--	--	--	--
Unigene38965_All	529	2.68147	0.2534	-3.49053	Down	0.866308	--	--	--	--
CL5659.Contig2_All	527	6.78377	0.899067	-2.91559	Down	0.908382	conserved hypothetical protein [Ricinus communis] >gi|223527581|gb|EEF29697.1| conserved hypothetical protein [Ricinus communis]	--	--	--
Unigene21587_All	420	21.0275	1.8476	-3.28065	Down	0.956506	--	--	--	--
Unigene18878_All	1163	4.6931	0.933533	-2.32977	Down	0.847257	tau class glutathione transferase GSTU52 [Populus trichocarpa]	Populus trichocarpa tau class glutathione transferase GSTU52 mRNA, complete cds	Glutathione transferase GST 23 OS=Zea mays PE=2 SV=1	Glutathione S-transferase
CL4773.Contig4_All	845	0.0267	2.35287	2.80695	Up	0.824875	--	--	--	--
CL4462.Contig1_All	613	310.39	100.579	-1.62575	Down	0.83109	--	--	--	--
Unigene14660_All	448	0.1453	4.833	3.38484	Up	0.910716	--	--	--	--
CL7010.Contig2_All	521	2.33463	7.77673	1.73597	Up	0.804053	--	--	--	--
Unigene1412_All	804	197.263	38.5358	-2.35585	Down	0.920777	PREDICTED: uncharacterized protein LOC101255072 [Solanum lycopersicum]	--	--	Membrane protein involved in colicin uptake
Unigene36941_All	1306	3.78897	0.845733	-2.16353	Down	0.815878	hypothetical protein PRUPE_ppa002323mg [Prunus persica]	--	Formin-like protein 20 OS=Arabidopsis thaliana GN=FH20 PE=2 SV=3	--
CL4328.Contig7_All	1108	12.6986	3.69913	-1.77941	Down	0.826209	--	Medicago truncatula chromosome 2 BAC clone mth2-18p14, complete sequence	--	--
CL9216.Contig2_All	1084	1.94203	7.0035	1.85051	Up	0.811845	PREDICTED: non-specific lipid-transfer protein AP10-like [Vitis vinifera]	--	Non-specific lipid-transfer protein 2 OS=Actinidia deliciosa PE=1 SV=1	--
CL4725.Contig1_All	1462	149.894	45.5925	-1.71708	Down	0.848878	predicted protein [Populus trichocarpa] >gi|222856815|gb|EEE94362.1| predicted protein [Populus trichocarpa]	Solanum tuberosum erg-1 mRNA, complete cds	--	--
Unigene23989_All	1113	1.73597	11.7947	2.76433	Up	0.919455	aquaporin, MIP family, NIP subfamily [Populus trichocarpa] >gi|222844681|gb|EEE82228.1| aquaporin, MIP family, NIP subfamily [Populus trichocarpa]	PREDICTED: Solanum lycopersicum probable aquaporin NIP-type-like (LOC101258210), mRNA	Probable aquaporin NIP-type OS=Nicotiana alata PE=2 SV=1	Glycerol uptake facilitator and related permeases (Major Intrinsic Protein Family)
Unigene50525_All	356	0	2.7256	2.61303	Up	0.835725	--	--	--	--
Unigene36905_All	284	2.67827	0	-2.50839	Down	0.821112	--	--	--	--
Unigene24659_All	414	0.2731	2.1843	2.99967	Up	0.814276	--	--	--	--
CL682.Contig6_All	294	4.2537	0.8263	-2.0989	Down	0.819955	--	--	--	--
Unigene40643_All	1417	0.0649	2.13393	3.20402	Up	0.818553	PREDICTED: putative ribonuclease H protein At1g65750-like [Fragaria vesca subsp. vesca]	--	--	--
Unigene6305_All	772	15.0973	4.08817	-1.88476	Down	0.841907	PREDICTED: BTB/POZ domain-containing protein At1g55760-like [Fragaria vesca subsp. vesca]	--	BTB/POZ domain-containing protein At1g55760 OS=Arabidopsis thaliana GN=At1g55760 PE=2 SV=1	--
CL7087.Contig4_All	1419	2.63993	0.397733	-2.73063	Down	0.82661	acyl acyl-carrier-protein thioesterase type B [Camellia oleifera]	Ricinus communis palmitoyl-acyl carrier protein thioesterase, mRNA	Palmitoyl-acyl carrier protein thioesterase, chloroplastic OS=Arabidopsis thaliana GN=FATB PE=1 SV=1	Acyl-ACP thioesterase
Unigene8869_All	760	0.119867	2.47413	3.11015	Up	0.837294	--	--	--	--
CL2792.Contig1_All	808	0.308467	2.02303	2.82755	Up	0.806166	--	--	--	--
Unigene40471_All	338	0	3.1349	2.72315	Up	0.850559	--	--	--	--
Unigene18008_All	328	0.0661667	3.5172	3.13816	Up	0.876306	--	--	--	--
Unigene30443_All	5970	129.903	1241.61	3.25671	Up	0.972484	Chain A, 2.75 Angstrom Structure Of The D347g D348g Mutant Structure Of Sapporo Virus Rdrp Polymerase	Carthamus tinctorius clone FMD-2 pigment protein-like mRNA, partial sequence	--	--
CL9211.Contig1_All	228	0.396967	2.7397	2.78693	Up	0.833814	--	--	--	--
CL9614.Contig1_All	1372	0.2129	9.88187	5.56067	Up	0.965627	PREDICTED: caffeic acid 3-O-methyltransferase 1-like [Vitis vinifera]	Catharanthus roseus S-methyltransferase mRNA, complete cds	Anthranilate N-methyltransferase OS=Ruta graveolens PE=1 SV=1	SAM-dependent methyltransferases
Unigene1416_All	711	140.476	47.7131	-1.55786	Down	0.816344	hypothetical protein VITISV_013668 [Vitis vinifera]	PREDICTED: Glycine max zinc finger protein ZAT10-like (LOC100819484), mRNA	Zinc finger protein ZAT10 OS=Arabidopsis thaliana GN=ZAT10 PE=2 SV=1	--
CL881.Contig8_All	271	2.202	0.168267	-2.82213	Down	0.817124	--	--	--	--
Unigene17619_All	512	0.180667	2.77323	2.43173	Up	0.813437	--	--	--	--
Unigene4010_All	403	11.36	3.23123	-1.81381	Down	0.826087	--	Cephalotaxus oliveri clone CO24 microsatellite sequence	--	--
CL1470.Contig7_All	677	6.71927	1.9764	-1.76543	Down	0.801071	hypothetical protein PRUPE_ppa026708mg [Prunus persica]	Sesbania rostrata cDNA-AFLP fragment 022BT24M13-210.6 mRNA sequence	GEM-like protein 4 OS=Arabidopsis thaliana GN=At5g08350 PE=2 SV=1	--
Unigene38842_All	389	0	6.0234	3.59058	Up	0.926883	--	--	--	--
CL2600.Contig2_All	571	2.98323	0.4355	-2.77613	Down	0.843334	unknown [Medicago truncatula]	--	Probable WRKY transcription factor 48 OS=Arabidopsis thaliana GN=WRKY48 PE=2 SV=1	--
Unigene29720_All	347	3.45013	0.0639	-3.18666	Down	0.880373	--	--	--	--
Unigene32322_All	291	13.0261	2.39213	-2.34787	Down	0.892045	--	--	--	--
CL3372.Contig3_All	216	4.02907	0	-3.01045	Down	0.882243	--	--	--	--
Unigene35193_All	1989	7.32607	0.771267	-3.02967	Down	0.917906	hypothetical protein PRUPE_ppa025031mg, partial [Prunus persica]	--	Serine/threonine-protein phosphatase 7 long form homolog OS=Arabidopsis thaliana GN=At1g48120 PE=2 SV=1	--
CL11353.Contig5_All	409	3.4556	0.4353	-2.98885	Down	0.868286	--	--	--	--
Unigene25478_All	444	2.45653	0.102433	-3.19041	Down	0.839019	--	--	--	--
Unigene17269_All	382	2.38137	0.408667	-2.54279	Down	0.800755	unknown [Medicago truncatula]	PREDICTED: Solanum lycopersicum calmodulin-like protein 8-like (LOC101257476), mRNA	Calmodulin-like protein 11 OS=Arabidopsis thaliana GN=CML11 PE=2 SV=1	Ca2+-binding protein (EF-Hand superfamily)
CL11605.Contig1_All	1293	4.52137	22.0783	2.2878	Up	0.899211	PREDICTED: pentatricopeptide repeat-containing protein At4g38150-like [Vitis vinifera]	--	Pentatricopeptide repeat-containing protein At5g65560 OS=Arabidopsis thaliana GN=At5g65560 PE=2 SV=1	--
Unigene49128_All	881	3.6438	0.654333	-2.47735	Down	0.841107	hypothetical protein PRUPE_ppa015504mg, partial [Prunus persica]	--	--	--
CL12820.Contig15_All	283	3.50907	0.556867	-2.65568	Down	0.851418	--	--	--	--
CL12787.Contig3_All	397	4.18073	0.743233	-2.49187	Down	0.85231	Multidrug resistance protein ABC transporter family [Medicago truncatula] >gi|355508724|gb|AES89866.1| Multidrug resistance protein ABC transporter family [Medicago truncatula]	Jatropha curcas clone JcRHDYTH24.1 polyubiquitin-like mRNA, partial sequence	Polyubiquitin (Fragment) OS=Acetabularia cliftonii PE=3 SV=2	Ubiquitin
Unigene24843_All	978	0	2.53563	2.43419	Up	0.810503	--	--	--	--
CL3142.Contig1_All	805	26.004	2.83173	-3.19897	Down	0.956457	Drm3-like protein [Solanum tuberosum]	--	--	--
CL6708.Contig1_All	846	0.240333	2.74167	3.59708	Up	0.871815	PREDICTED: enhancer of yellow 2 transcription factor homolog [Glycine max]	PREDICTED: Vitis vinifera enhancer of yellow 2 transcription factor homolog (LOC100258382), mRNA	--	--
CL2014.Contig1_All	1128	0.0205	3.1314	3.22048	Up	0.872877	--	--	--	--
CL12548.Contig1_All	1254	88.6308	13.0199	-2.76709	Down	0.94734	beta-1,3-glucanase [Vitis riparia]	Arabidopsis lyrata subsp. lyrata beta-1,3-glucanase 3 (BG3), mRNA	Glucan endo-1,3-beta-glucosidase, acidic isoform PR-Q' OS=Nicotiana tabacum PE=1 SV=1	Exo-beta-1,3-glucanase
CL1320.Contig4_All	230	12.0057	2.82343	-2.0882	Down	0.867848	IN2-1-like protein [Medicago truncatula] >gi|355500559|gb|AES81762.1| IN2-1-like protein [Medicago truncatula]	--	Glutathione S-transferase L3 OS=Arabidopsis thaliana GN=GSTL3 PE=2 SV=1	--
CL2295.Contig6_All	333	3.777	0.7351	-2.36123	Down	0.833974	hypothetical protein PRUPE_ppa013273mg [Prunus persica]	--	--	--
Unigene50951_All	628	0.1064	2.187	3.10758	Up	0.830169	--	--	--	--
CL7275.Contig3_All	786	0.286967	3.5445	2.51454	Up	0.841976	--	--	--	--
CL2864.Contig2_All	1963	6.17447	1.67513	-1.88204	Down	0.808988	PREDICTED: UDP-glycosyltransferase 79B6-like [Vitis vinifera]	Arabidopsis lyrata subsp. lyrata glycosyltransferase family protein, mRNA	UDP-glycosyltransferase 79B6 OS=Arabidopsis thaliana GN=UGT79B6 PE=2 SV=1	--
CL2809.Contig1_All	816	37.926	5.0604	-2.87174	Down	0.946543	--	--	--	--
CL7653.Contig1_All	398	4.29217	0.4996	-2.68753	Down	0.869286	--	--	--	--
CL6011.Contig2_All	1012	2.7359	0.205767	-3.73293	Down	0.867811	PREDICTED: LOW QUALITY PROTEIN: dehydration-responsive element-binding protein 1C-like [Cucumis sativus]	Ageratina adenophora C-repeat binding factor mRNA, complete cds	Dehydration-responsive element-binding protein 1D OS=Arabidopsis thaliana GN=DREB1D PE=2 SV=1	--
Unigene33939_All	2122	4.75893	0.985033	-2.27239	Down	0.842396	hypothetical protein PRUPE_ppa002786mg [Prunus persica]	PREDICTED: Solanum lycopersicum leucine-rich repeat receptor-like serine/threonine/tyrosine-protein kinase SOBIR1-like (LOC101252072), mRNA	Leucine-rich repeat receptor-like serine/threonine/tyrosine-protein kinase SOBIR1 OS=Arabidopsis thaliana GN=SOBIR1 PE=1 SV=1	Serine/threonine protein kinase
Unigene14734_All	367	3.3928	0.674167	-2.3313	Down	0.823326	group 3 late embryogenesis abundant protein [Brassica napus] >gi|56605421|emb|CAD59385.1| group 3 late embryogenesis abundant protein [Brassica napus]	--	Late embryogenesis abundant protein Dc3 OS=Daucus carota PE=2 SV=1	--
Unigene13810_All	554	1.1689	7.8123	2.40909	Up	0.882727	--	Populus trichocarpa predicted protein, mRNA	--	--
CL7289.Contig2_All	499	4.74863	0.582167	-3.02801	Down	0.893937	--	--	--	--
Unigene50052_All	860	0	4.90397	3.38882	Up	0.913587	--	--	--	--
CL4462.Contig6_All	419	36.7836	9.23363	-1.99409	Down	0.873672	uncharacterized protein LOC100500614 precursor [Glycine max]	--	Probable non-specific lipid-transfer protein AKCS9 OS=Vigna unguiculata PE=2 SV=1	--
CL1291.Contig6_All	436	5.4787	0.358033	-3.93567	Down	0.929156	--	--	--	--
CL6305.Contig3_All	1140	6.3121	1.7812	-1.82527	Down	0.805038	PREDICTED: protein IRX15-like [Solanum lycopersicum]	PREDICTED: Solanum lycopersicum protein IRX15-like (LOC101244631), mRNA	Protein IRX15-LIKE OS=Arabidopsis thaliana GN=IRX15-L PE=2 SV=1	--
CL1821.Contig5_All	2107	4.85297	61.6261	3.6666	Up	0.978502	cell wall invertase [Malus x domestica]	Elsholtzia haichowensis cell wall invertase CcwINV mRNA, complete cds	Beta-fructofuranosidase, insoluble isoenzyme CWINV1 OS=Arabidopsis thaliana GN=CWINV1 PE=1 SV=1	Beta-fructosidases (levanase/invertase)
Unigene9752_All	407	10.0867	2.30953	-2.07316	Down	0.856822	--	--	--	--
CL2624.Contig1_All	528	0	3.13967	2.72523	Up	0.851568	--	--	--	--
CL5325.Contig3_All	642	4.83877	0.2492	-4.32812	Down	0.929189	hypothetical protein PRUPE_ppa017570mg, partial [Prunus persica]	--	--	--
Unigene41600_All	910	16.8208	4.7111	-1.83611	Down	0.840826	PREDICTED: uncharacterized protein At1g01500-like [Vitis vinifera]	PREDICTED: Fragaria vesca subsp. vesca uncharacterized LOC101293650 (LOC101293650), mRNA	Uncharacterized protein At1g01500 OS=Arabidopsis thaliana GN=At1g01500 PE=2 SV=1	--
CL12478.Contig1_All	410	0.270167	2.43077	3.16949	Up	0.836644	conserved hypothetical protein [Ricinus communis] >gi|223537142|gb|EEF38775.1| conserved hypothetical protein [Ricinus communis]	--	--	--
CL6764.Contig4_All	226	0.692333	3.42627	2.37562	Up	0.832392	--	--	--	--
Unigene16269_All	283	892.216	227.31	-1.97273	Down	0.882061	PREDICTED: uncharacterized protein LOC101243946 [Solanum lycopersicum]	Camellia sinensis pollen coat-like protein (PCP), complete cds	Stress-induced protein KIN2 OS=Arabidopsis thaliana GN=KIN2 PE=1 SV=1	--
Unigene25839_All	868	18.842	2.40737	-2.87185	Down	0.936497	PREDICTED: protochlorophyllide-dependent translocon component 52, chloroplastic-like [Vitis vinifera]	PREDICTED: Vitis vinifera protochlorophyllide-dependent translocon component 52, chloroplastic-like (LOC100263831), mRNA	Protochlorophyllide-dependent translocon component 52, chloroplastic OS=Arabidopsis thaliana GN=PTC52 PE=2 SV=1	Phenylpropionate dioxygenase and related ring-hydroxylating dioxygenases, large terminal subunit
Unigene29103_All	589	0	4.14063	3.16155	Up	0.89599	--	--	--	--
CL7225.Contig1_All	250	4.42677	0.374867	-2.64402	Down	0.867755	--	--	--	--
Unigene21048_All	429	2.5005	0.519433	-2.3603	Down	0.801793	--	--	--	--
Unigene10744_All	1055	3.06203	0.302333	-3.34028	Down	0.869902	hypothetical protein PRUPE_ppa006691mg [Prunus persica]	--	F-box protein At5g03970 OS=Arabidopsis thaliana GN=At5g03970 PE=2 SV=1	--
Unigene35522_All	365	0.373933	2.75567	2.34977	Up	0.804378	--	--	--	--
Unigene34002_All	835	2.99063	0.564133	-2.40634	Down	0.819992	PREDICTED: uncharacterized protein LOC101293252 [Fragaria vesca subsp. vesca]	--	--	--
Unigene7904_All	1592	0.205	2.56937	2.78933	Up	0.826421	--	--	--	--
CL1463.Contig1_All	597	0.2181	2.6336	2.34431	Up	0.805515	--	--	--	--
CL8202.Contig3_All	742	18.8408	6.2663	-1.58817	Down	0.804029	PREDICTED: 60S ribosomal protein L6, mitochondrial [Vitis vinifera] >gi|297735153|emb|CBI17515.3| unnamed protein product [Vitis vinifera]	PREDICTED: Vitis vinifera 60S ribosomal protein L6, mitochondrial-like (LOC100247870), mRNA	60S ribosomal protein L6, mitochondrial OS=Marchantia polymorpha GN=RPL6 PE=3 SV=2	Ribosomal protein L6P/L9E
CL1034.Contig6_All	2164	86.6725	14.1275	-2.61706	Down	0.937801	--	--	--	--
CL7974.Contig3_All	1680	0.936433	4.1061	2.13252	Up	0.819719	PREDICTED: phosphate metabolism protein 7-like [Vitis vinifera]	PREDICTED: Vitis vinifera phosphate metabolism protein 7-like (LOC100266531), mRNA	--	Uncharacterized integral membrane protein
Unigene49019_All	905	7.75147	0	-4.01521	Down	0.948821	--	--	--	--
Unigene40538_All	1091	2.5998	0.245633	-3.40382	Down	0.852828	hypothetical protein PRUPE_ppa008513mg [Prunus persica]	--	BTB/POZ domain-containing protein At1g55760 OS=Arabidopsis thaliana GN=At1g55760 PE=2 SV=1	--
CL5557.Contig1_All	451	3.2414	0.4503	-2.84766	Down	0.855194	--	Brassica rapa subsp. pekinensis clone KBrB053D06, complete sequence	--	--
CL5204.Contig30_All	246	0.623267	3.6945	2.22558	Up	0.820073	predicted protein [Populus trichocarpa] >gi|222862844|gb|EEF00351.1| predicted protein [Populus trichocarpa]	--	Probable peptide/nitrate transporter At1g22570 OS=Arabidopsis thaliana GN=At1g22570 PE=2 SV=1	Dipeptide/tripeptide permease
Unigene11512_All	599	1.86283	0.149933	-3.63511	Down	0.809089	--	--	--	--
CL12770.Contig5_All	1976	14.0277	3.1084	-2.17404	Down	0.877733	glycoside hydrolase, putative [Phytophthora infestans T30-4] >gi|262101851|gb|EEY59903.1| glycoside hydrolase, putative [Phytophthora infestans T30-4]	--	--	--
CL6965.Contig2_All	547	11.2805	1.10667	-3.34953	Down	0.943895	--	--	--	--
CL9342.Contig2_All	465	3.68667	0.1482	-3.67438	Down	0.903457	--	--	--	--
CL1000.Contig7_All	358	3.04827	0.3234	-2.71374	Down	0.846952	--	--	--	--
Unigene48534_All	657	3.76653	0	-3.03558	Down	0.884504	--	--	--	--
CL4755.Contig11_All	2427	3.01127	12.2163	2.02036	Up	0.856188	unnamed protein product [Vitis vinifera]	PREDICTED: Vitis vinifera uncharacterized LOC100243366 (LOC100243366), miscRNA	--	--
Unigene38200_All	3145	28.7212	235.912	3.03806	Up	0.962711	PREDICTED: beta-galactosidase 8-like [Vitis vinifera] >gi|297746241|emb|CBI16297.3| unnamed protein product [Vitis vinifera]	Pyrus pyrifolia PpGAL6 mRNA for beta-D-galactosidase, complete cds	Beta-galactosidase 8 OS=Arabidopsis thaliana GN=BGAL8 PE=2 SV=2	Beta-galactosidase
Unigene31372_All	1520	12.7848	0.835333	-3.93593	Down	0.962338	unknown [Lotus japonicus]	--	Uncharacterized protein At2g29880 OS=Arabidopsis thaliana GN=At2g29880 PE=2 SV=1	--
CL227.Contig2_All	297	11.4085	2.16367	-2.2915	Down	0.883505	--	--	--	--
Unigene18300_All	278	2.2164	0.3227	-2.77995	Down	0.805348	predicted protein [Populus trichocarpa] >gi|222849911|gb|EEE87458.1| predicted protein [Populus trichocarpa]	PREDICTED: Vitis vinifera E3 ubiquitin-protein ligase PUB23-like (LOC100254792), mRNA	E3 ubiquitin-protein ligase PUB22 OS=Arabidopsis thaliana GN=PUB22 PE=1 SV=1	--
CL7137.Contig3_All	930	1.97073	0.0728667	-3.15756	Down	0.817806	hypothetical protein PRUPE_ppa006430mg [Prunus persica]	PREDICTED: Solanum lycopersicum maspardin-like (LOC101266058), mRNA	--	--
CL12697.Contig5_All	229	2.86647	0.386233	-2.37418	Down	0.809887	--	--	--	--
Unigene50558_All	439	1.25133	5.2468	1.88758	Up	0.801578	--	--	--	--
CL6160.Contig2_All	1287	3.73487	0.742567	-2.33046	Down	0.830989	sulfate transporter, putative [Ricinus communis] >gi|223545534|gb|EEF47039.1| sulfate transporter, putative [Ricinus communis]	Populus trichocarpa sulfate/bicarbonate/oxalate exchanger and transporter sat-1, mRNA	Probable sulfate transporter 3.5 OS=Arabidopsis thaliana GN=SULTR3;5 PE=2 SV=1	Sulfate permease and related transporters (MFS superfamily)
CL832.Contig6_All	1826	9.78023	1.83997	-2.41019	Down	0.890486	polyol transporter [Camellia sinensis]	PREDICTED: Fragaria vesca subsp. vesca polyol transporter 5-like (LOC101302071), mRNA	Polyol transporter 5 OS=Arabidopsis thaliana GN=PLT5 PE=1 SV=2	Permeases of the major facilitator superfamily
Unigene41616_All	786	3.39757	0.709167	-2.26031	Down	0.816711	PREDICTED: uncharacterized protein LOC100775409 [Glycine max]	PREDICTED: Glycine max uncharacterized protein LOC100775409 (LOC100775409), mRNA	--	--
Unigene36311_All	540	2.9319	0.246333	-2.41831	Down	0.824294	--	--	--	--
CL1378.Contig2_All	1198	0.243333	2.16107	3.15074	Up	0.819224	predicted protein [Populus trichocarpa] >gi|222842529|gb|EEE80076.1| predicted protein [Populus trichocarpa]	PREDICTED: Vitis vinifera F-box/LRR-repeat protein 17-like (LOC100254550), mRNA	F-box/LRR-repeat protein 17 OS=Arabidopsis thaliana GN=FBL17 PE=1 SV=1	--
CL8722.Contig1_All	913	16.1207	3.63203	-2.15007	Down	0.87985	--	--	--	--
CL8666.Contig1_All	366	4.0231	15.2737	1.86611	Up	0.841318	hypothetical protein PRUPE_ppa008528mg [Prunus persica]	Populus EST from mild drought-stressed leaves	--	--
Unigene42779_All	1367	0	2.69163	2.51516	Up	0.822405	--	--	--	--
CL1524.Contig2_All	1111	23.2456	2.9801	-2.96352	Down	0.945333	--	--	--	--
Unigene27758_All	778	1.29953	6.60807	2.34623	Up	0.866858	--	--	--	--
Unigene14171_All	416	0.2725	6.5069	3.92562	Up	0.939113	--	--	--	--
CL8776.Contig1_All	1680	0.0268667	6.87833	4.32346	Up	0.947737	--	--	--	--
CL3391.Contig4_All	1077	0.845433	3.60477	2.09214	Up	0.807178	endo-1,3-1,4-beta-d-glucanase, putative [Ricinus communis] >gi|223535996|gb|EEF37655.1| endo-1,3-1,4-beta-d-glucanase, putative [Ricinus communis]	PREDICTED: Vitis vinifera endo-1,3;1,4-beta-D-glucanase-like (LOC100240756), mRNA	Endo-1,3;1,4-beta-D-glucanase OS=Zea mays PE=1 SV=1	Dienelactone hydrolase and related enzymes
CL7421.Contig3_All	748	1.99637	11.4635	2.5216	Up	0.902623	ELIP [Brassica rapa subsp. pekinensis]	PREDICTED: Solanum lycopersicum early light-induced protein, chloroplastic-like, transcript variant 4 (LOC101257109), mRNA	Early light-induced protein, chloroplastic OS=Pisum sativum PE=2 SV=1	--
CL8688.Contig2_All	308	0.775	4.82203	2.12125	Up	0.829628	--	--	--	--
Unigene42544_All	1724	5.66267	1.07513	-2.39697	Down	0.864125	PREDICTED: cytochrome P450 76A2 [Vitis vinifera]	PREDICTED: Vitis vinifera cytochrome P450 76A2-like (LOC100267172), mRNA	Cytochrome P450 76A2 OS=Solanum melongena GN=CYP76A2 PE=2 SV=1	Cytochrome P450
Unigene49954_All	237	0.183133	4.17613	3.01542	Up	0.885121	--	--	--	--
CL196.Contig1_All	1909	5.78167	0.1841	-3.52304	Down	0.924361	polyprotein [Primula vulgaris]	Primula vulgaris gypsy/Ty-3-like retrotransposon polyprotein gene, complete cds	--	--
Unigene6674_All	499	0.399367	2.4033	2.58923	Up	0.805534	--	--	--	--
Unigene47955_All	1135	16.3343	0.0195333	-5.53264	Down	0.978318	--	Gymnadenia conopsea subsp. conopsea microsatellite GC51 sequence	--	--
Unigene28154_All	647	0.105033	3.11637	3.51978	Up	0.877072	--	--	--	--
Unigene49026_All	636	2.3053	0.3491	-2.91808	Down	0.837079	--	--	--	--
Unigene31837_All	764	3.51783	0.476433	-2.88434	Down	0.86423	PREDICTED: splicing factor U2af small subunit A-like [Cucumis sativus] >gi|449510609|ref|XP_004163713.1| PREDICTED: splicing factor U2af small subunit A-like [Cucumis sativus]	--	--	--
Unigene36585_All	428	4.47363	0.1095	-3.38938	Down	0.906081	--	--	--	--
Unigene356_All	683	4.82133	1.10627	-1.92128	Down	0.803123	--	--	--	--
Unigene18147_All	269	4.2956	0.2468	-3.37702	Down	0.900524	--	--	--	--
CL10761.Contig2_All	903	4.29077	0.843433	-2.34689	Down	0.842212	PREDICTED: probable peroxygenase 4-like [Fragaria vesca subsp. vesca]	Brassica rapa subsp. pekinensis clone KBrB084M08, complete sequence	Probable peroxygenase 4 OS=Arabidopsis thaliana GN=PXG4 PE=1 SV=1	--
CL1055.Contig2_All	1300	91.0098	25.1169	-1.85737	Down	0.863049	ACC oxidase 5 [Actinidia deliciosa]	Camellia sinensis ACC oxidase (ACO) mRNA, complete cds	1-aminocyclopropane-1-carboxylate oxidase 3 OS=Petunia hybrida GN=ACO3 PE=3 SV=1	Isopenicillin N synthase and related dioxygenases
CL4790.Contig5_All	620	6.72363	1.85773	-1.8557	Down	0.81145	retinoblastoma-binding protein, putative [Ricinus communis] >gi|223534193|gb|EEF35909.1| retinoblastoma-binding protein, putative [Ricinus communis]	PREDICTED: Vitis vinifera WD-40 repeat-containing protein MSI1-like (LOC100247592), mRNA	WD-40 repeat-containing protein MSI1 OS=Solanum lycopersicum GN=MSI1 PE=2 SV=1	FOG: WD40 repeat
CL12441.Contig9_All	905	2.2391	11.9721	2.41868	Up	0.897786	--	--	--	--
Unigene829_All	832	0.569333	3.94587	2.793	Up	0.868885	--	--	--	--
CL12583.Contig13_All	220	0.510033	3.822	2.90566	Up	0.87365	--	--	--	--
Unigene32481_All	302	10.0662	1.8898	-2.4369	Down	0.893492	--	--	--	--
Unigene41619_All	804	3.12373	0.282033	-2.79945	Down	0.849304	--	--	--	--
CL1008.Contig1_All	211	10.0867	1.78407	-2.39401	Down	0.888398	--	--	--	--
Unigene4157_All	887	0.301933	2.52163	3.15439	Up	0.848947	--	--	--	--
Unigene49922_All	296	0	3.32453	2.871	Up	0.867384	--	--	--	--
Unigene50018_All	231	0.5871	3.13237	2.49037	Up	0.833718	--	--	--	--
CL5823.Contig3_All	1171	0.405967	11.0533	4.27072	Up	0.962858	--	--	--	--
Unigene5682_All	560	0.365067	15.9185	5.46143	Up	0.977906	--	--	--	--
CL1485.Contig3_All	2834	4.55967	1.11887	-2.02689	Down	0.812442	kinase, putative [Ricinus communis] >gi|223549145|gb|EEF50634.1| kinase, putative [Ricinus communis]	Populus trichocarpa clone POP055-M20, complete sequence	Wall-associated receptor kinase-like 1 OS=Arabidopsis thaliana GN=WAKL1 PE=1 SV=1	Serine/threonine protein kinase
Unigene32937_All	284	0	3.42663	2.84531	Up	0.864463	--	--	--	--
CL2652.Contig6_All	782	5.02153	0.2578	-4.2838	Down	0.92873	--	--	--	--
CL5659.Contig1_All	463	5.93553	0.890867	-2.7361	Down	0.891252	conserved hypothetical protein [Ricinus communis] >gi|223527581|gb|EEF29697.1| conserved hypothetical protein [Ricinus communis]	--	--	--
Unigene50017_All	278	0	4.43517	3.20221	Up	0.89909	--	--	--	--
Unigene47938_All	715	2.54937	0.0308333	-2.98475	Down	0.849746	--	--	--	--
CL1604.Contig2_All	3171	2.0905	0.2367	-3.14272	Down	0.813137	PREDICTED: chitin-inducible gibberellin-responsive protein 1-like [Vitis vinifera]	Medicago truncatula GRAS family transcription factor (MTR_2g082090) mRNA, complete cds	Chitin-inducible gibberellin-responsive protein 1 OS=Oryza sativa subsp. japonica GN=CIGR1 PE=2 SV=1	--
CL12585.Contig4_All	2708	4.96327	0.349467	-3.82806	Down	0.921319	PREDICTED: BEL1-like homeodomain protein 6-like [Fragaria vesca subsp. vesca]	PREDICTED: Vitis vinifera BEL1-like homeodomain protein 3-like (LOC100262246), mRNA	BEL1-like homeodomain protein 7 OS=Arabidopsis thaliana GN=BLH7 PE=2 SV=1	--
CL11942.Contig2_All	641	0.244533	2.2601	3.20828	Up	0.828034	HAT family dimerization domain containing protein [Medicago truncatula] >gi|355522030|gb|AET02484.1| HAT family dimerization domain containing protein [Medicago truncatula]	--	--	--
Unigene14731_All	500	0	3.97873	3.05151	Up	0.885794	--	--	--	--
Unigene35109_All	426	42.407	10.0043	-2.08368	Down	0.88663	--	Bathycoccus prasinos genomic : Chromosome_9	--	--
Unigene49090_All	717	3.3638	0.0634333	-3.93953	Down	0.898252	--	--	--	--
CL4015.Contig3_All	787	20.8647	4.64717	-2.16664	Down	0.88656	hypothetical protein VOLCADRAFT_93831 [Volvox carteri f. nagariensis] >gi|300261559|gb|EFJ45771.1| hypothetical protein VOLCADRAFT_93831 [Volvox carteri f. nagariensis]	--	Sulfated surface glycoprotein 185 OS=Volvox carteri PE=1 SV=1	Endoglucanase
Unigene48918_All	262	6.88203	1.63963	-2.06946	Down	0.840223	--	--	--	--
Unigene50971_All	204	0.216933	2.38637	2.73454	Up	0.822787	hypothetical protein OsJ_19048 [Oryza sativa Japonica Group]	--	--	--
Unigene50537_All	262	0	2.69797	2.51835	Up	0.822405	--	--	--	--
CL2493.Contig7_All	1076	23.5367	80.0173	1.7654	Up	0.852489	unnamed protein product [Vitis vinifera]	PREDICTED: Vitis vinifera cell division control protein 48 homolog C-like (LOC100261441), mRNA	Cell division control protein 48 homolog C OS=Arabidopsis thaliana GN=CDC48C PE=2 SV=2	ATPases of the AAA+ class
Unigene50562_All	831	0.3508	4.71197	3.74761	Up	0.916307	hypothetical protein PRUPE_ppa022281mg [Prunus persica]	Medicago truncatula Germin-like protein (MTR_2g086630) mRNA, complete cds	Germin-like protein 9-3 OS=Oryza sativa subsp. japonica GN=Os09g0568700 PE=2 SV=1	--
Unigene13819_All	1817	7.7934	1.94163	-2.00498	Down	0.836977	PREDICTED: uncharacterized protein LOC100800066 [Glycine max]	--	Nucleolin 2 OS=Oryza sativa subsp. japonica GN=Os04g0620700 PE=2 SV=2	--
Unigene28799_All	908	3.84767	0.636233	-2.38056	Down	0.843829	--	--	--	--
CL2475.Contig1_All	486	9.13033	1.79743	-2.34473	Down	0.880096	--	--	--	--
Unigene50570_All	280	0	2.5207	2.42619	Up	0.810002	--	--	--	--
Unigene50072_All	224	0	2.51037	2.50777	Up	0.821112	--	--	--	--
CL6173.Contig19_All	1660	2.5618	12.4742	2.28372	Up	0.884885	ADP-ribosylation factor [Medicago truncatula] >gi|355514554|gb|AES96177.1| ADP-ribosylation factor [Medicago truncatula]	PREDICTED: Cucumis sativus ADP-ribosylation factor 2-like, transcript variant 2 (LOC101226682), mRNA	ADP-ribosylation factor 2 OS=Oryza sativa subsp. japonica GN=ARF PE=2 SV=2	GTPase SAR1 and related small G proteins
Unigene40216_All	257	3.68407	0.704833	-2.14356	Down	0.815775	--	--	--	--
CL3749.Contig2_All	923	4.16963	0.744467	-2.48564	Down	0.852114	uncharacterized protein LOC100527313 [Glycine max]	--	--	--
CL213.Contig75_All	329	0	6.65103	3.76929	Up	0.936972	--	--	--	--
Unigene26563_All	1333	10.033	2.9425	-1.76963	Down	0.817727	peroxidase 1 [Rubia cordifolia]	Populus alba x Populus tremula var. glandulosa peroxidase mRNA, complete cds	Peroxidase 52 OS=Arabidopsis thaliana GN=PER52 PE=2 SV=1	--
CL12652.Contig1_All	1105	0.7111	8.9558	3.6547	Up	0.945084	predicted protein [Populus trichocarpa] >gi|222872814|gb|EEF09945.1| predicted protein [Populus trichocarpa]	PREDICTED: Fragaria vesca subsp. vesca isochorismatase-like (LOC101315336), mRNA	--	Isochorismate hydrolase
CL6260.Contig2_All	707	7.19467	1.34907	-2.41497	Down	0.878539	PREDICTED: pirin-like protein-like [Vitis vinifera]	Vitis vinifera contig VV78X178089.4, whole genome shotgun sequence	Pirin-like protein OS=Solanum lycopersicum PE=2 SV=1	Pirin-related protein
Unigene5954_All	2971	1.21217	7.7357	2.67394	Up	0.8992	PREDICTED: uncharacterized protein LOC100249441 [Vitis vinifera]	PREDICTED: Vitis vinifera uncharacterized LOC100249441 (LOC100249441), mRNA	Probable (S)-tetrahydroprotoberberine N-methyltransferase 2 OS=Papaver bracteatum PE=2 SV=1	Cyclopropane fatty acid synthase and related methyltransferases
Unigene24669_All	291	10.8391	0.402567	-3.90261	Down	0.957371	Dehydration-responsive element-binding protein 1A, putative [Ricinus communis] >gi|223549962|gb|EEF51449.1| Dehydration-responsive element-binding protein 1A, putative [Ricinus communis]	Hevea brasiliensis CRT/DRE binding factor 1 (CBF1) mRNA, complete cds	Dehydration-responsive element-binding protein 1A OS=Arabidopsis thaliana GN=DREB1A PE=1 SV=2	--
CL7653.Contig3_All	436	5.05427	0.417833	-3.5965	Down	0.917149	--	--	--	--
Unigene34206_All	952	6.21613	0.856067	-2.86022	Down	0.900238	PREDICTED: uncharacterized protein LOC101250988 [Solanum lycopersicum]	--	--	--
Unigene37896_All	473	2.97537	0.286333	-3.3773	Down	0.868325	--	--	--	--
Unigene50544_All	259	0.167567	2.38407	2.43963	Up	0.81173	--	--	--	--
CL9169.Contig2_All	566	5.5995	17.7459	1.66411	Up	0.815895	PREDICTED: uncharacterized protein LOC100812629 [Glycine max]	--	--	--
CL2850.Contig4_All	593	0.0732	5.77597	3.86966	Up	0.93252	--	--	--	--
Unigene13504_All	1469	6.0864	1.0905	-2.4806	Down	0.873878	--	--	--	--
CL7478.Contig4_All	518	3.45827	14.6445	2.08224	Up	0.869049	PREDICTED: RING-H2 finger protein ATL66-like [Glycine max]	PREDICTED: Glycine max uncharacterized LOC100782141 (LOC100782141), miscRNA	60S ribosomal protein L41 OS=Nicotiana tabacum GN=RPL41 PE=3 SV=1	--
Unigene1904_All	890	3.80677	0.612233	-2.63641	Down	0.856594	hypothetical protein PRUPE_ppa019160mg, partial [Prunus persica]	--	Protein FAR1-RELATED SEQUENCE 4 OS=Arabidopsis thaliana GN=FRS4 PE=2 SV=2	--
CL11407.Contig2_All	599	14.0898	4.45943	-1.65972	Down	0.810047	predicted protein [Populus trichocarpa] >gi|222860276|gb|EEE97823.1| predicted protein [Populus trichocarpa]	PREDICTED: Glycine max uncharacterized protein LOC100500494 (LOC100500494), mRNA	Transcription factor CPC OS=Arabidopsis thaliana GN=CPC PE=1 SV=1	--
Unigene20954_All	256	4.67207	1.0391	-1.95411	Down	0.804346	--	--	--	--
Unigene47967_All	213	3.05633	0.11	-2.93468	Down	0.864508	--	--	--	--
Unigene35832_All	408	0.8286	4.39433	2.4069	Up	0.85142	stilbene synthase [Vitis vinifera]	Onobrychis viciifolia chalcone synthase mRNA, complete cds	Stilbene synthase 4 OS=Vitis vinifera GN=GSVIVT00005194001 PE=3 SV=1	Predicted naringenin-chalcone synthase
Unigene29109_All	640	5.36783	0.292867	-3.14376	Down	0.907839	--	--	--	--
Unigene24432_All	329	0.341933	2.4272	2.82751	Up	0.821226	hypothetical protein PRUPE_ppa017894mg [Prunus persica]	PREDICTED: Fragaria vesca subsp. vesca uncharacterized LOC101291041, transcript variant 3 (LOC101291041), misc_RNA	--	--
Unigene18785_All	1989	0.101067	4.64603	5.52262	Up	0.929711	predicted protein [Populus trichocarpa] >gi|222852970|gb|EEE90517.1| predicted protein [Populus trichocarpa]	PREDICTED: Fragaria vesca subsp. vesca sugar transport protein 10-like (LOC101298784), mRNA	Sugar transport protein 10 OS=Arabidopsis thaliana GN=STP10 PE=2 SV=1	Permeases of the major facilitator superfamily
CL8758.Contig1_All	451	0	5.1342	3.45089	Up	0.917857	--	--	--	--
Unigene27265_All	275	34.1424	5.17547	-2.72181	Down	0.937465	PREDICTED: zinc finger protein ZAT10-like [Vitis vinifera]	--	Zinc finger protein ZAT10 OS=Arabidopsis thaliana GN=ZAT10 PE=2 SV=1	--
Unigene10411_All	2138	0.0531667	4.4584	6.38986	Up	0.928033	unnamed protein product [Vitis vinifera]	PREDICTED: Vitis vinifera uncharacterized LOC100264192 (LOC100264192), mRNA	Kinesin-like protein KIN12B OS=Arabidopsis thaliana GN=KIN12B PE=1 SV=1	Kinesin-like protein
CL11352.Contig1_All	373	2.33853	7.79327	1.73662	Up	0.804135	PREDICTED: nascent polypeptide-associated complex subunit alpha-like protein 2-like [Solanum lycopersicum]	Oryza minuta clone OM__Ba0196N15, complete sequence	Nascent polypeptide-associated complex subunit alpha-like protein 2 OS=Arabidopsis thaliana GN=At3g49470 PE=2 SV=2	--
Unigene16586_All	718	24.8008	6.56723	-1.91703	Down	0.860155	hypothetical protein VITISV_033484 [Vitis vinifera]	--	Uncharacterized protein At4g14450, chloroplastic OS=Arabidopsis thaliana GN=At4g14450 PE=2 SV=1	--
CL8981.Contig3_All	1370	3.32543	0.576367	-2.52848	Down	0.837887	hypothetical protein PRUPE_ppa010878mg [Prunus persica]	PREDICTED: Solanum lycopersicum protein FMP32, mitochondrial-like (LOC101257811), mRNA	--	--
Unigene834_All	982	5.22463	1.24233	-2.07228	Down	0.826045	nramp transporter [Populus trichocarpa] >gi|222856902|gb|EEE94449.1| nramp transporter [Populus trichocarpa]	Malus baccata root-specific metal transporter (Nramp1) mRNA, complete cds	Metal transporter Nramp5 OS=Oryza sativa subsp. japonica GN=NRAMP5 PE=2 SV=1	Mn2+ and Fe2+ transporters of the NRAMP family
CL4611.Contig2_All	220	0	4.4159	3.19616	Up	0.898744	--	--	--	--
CL11003.Contig2_All	442	2.36623	0.2591	-3.19101	Down	0.833838	--	--	--	--
CL11433.Contig2_All	528	6.81577	1.1963	-2.54515	Down	0.886583	--	--	--	--
CL5690.Contig1_All	1712	5.34673	1.3117	-2.02722	Down	0.822296	--	--	--	--
Unigene20600_All	290	4.9356	0.0764667	-3.59023	Down	0.91567	--	--	--	--
CL4462.Contig2_All	642	48.26	13.0412	-1.88775	Down	0.861759	PREDICTED: probable non-specific lipid-transfer protein AKCS9-like [Solanum lycopersicum]	--	Probable non-specific lipid-transfer protein AKCS9 OS=Vigna unguiculata PE=2 SV=1	--
Unigene21101_All	655	0.308633	4.37137	3.20117	Up	0.895722	--	--	--	--
Unigene50512_All	467	0	5.00553	3.41653	Up	0.91582	--	--	--	--
Unigene34567_All	596	9.06063	2.0889	-2.11687	Down	0.860102	PREDICTED: uncharacterized protein LOC100246308 [Vitis vinifera] >gi|147781893|emb|CAN69942.1| hypothetical protein VITISV_006130 [Vitis vinifera]	--	--	--
CL12229.Contig1_All	1568	69.8641	776.332	3.47405	Up	0.978433	PREDICTED: aldose 1-epimerase-like [Cucumis sativus] >gi|449520918|ref|XP_004167479.1| PREDICTED: aldose 1-epimerase-like [Cucumis sativus]	PREDICTED: Fragaria vesca subsp. vesca aldose 1-epimerase-like (LOC101296017), mRNA	--	Galactose mutarotase and related enzymes
CL1668.Contig2_All	806	4.37177	0.921467	-2.24621	Down	0.83449	PREDICTED: uncharacterized protein LOC101218317 [Cucumis sativus] >gi|449510648|ref|XP_004163722.1| PREDICTED: uncharacterized protein LOC101224640 [Cucumis sativus]	--	--	--
CL12886.Contig4_All	1219	0.110333	12.5904	5.50629	Up	0.972237	--	--	--	--
CL1494.Contig5_All	377	0.4211	2.80357	2.73503	Up	0.833976	--	--	--	--
Unigene21935_All	330	2.4884	0.142	-2.48174	Down	0.810659	--	--	--	--
CL194.Contig2_All	578	29.2426	93.1875	1.67207	Up	0.839162	PREDICTED: uncharacterized protein LOC101244244 [Solanum lycopersicum]	Camellia sinensis pollen coat-like protein (PCP), complete cds	Stress-induced protein KIN2 OS=Arabidopsis thaliana GN=KIN2 PE=1 SV=1	--
CL5652.Contig2_All	2403	21.3447	3.27693	-2.70346	Down	0.929538	PREDICTED: dehydrogenase/reductase SDR family member 4-like [Cucumis sativus] >gi|449531127|ref|XP_004172539.1| PREDICTED: dehydrogenase/reductase SDR family member 4-like [Cucumis sativus]	PREDICTED: Vitis vinifera dehydrogenase/reductase SDR family member 4-like (LOC100257814), mRNA	Tropinone reductase homolog OS=Datura stramonium PE=2 SV=1	Dehydrogenases with different specificities (related to short-chain alcohol dehydrogenases)
CL12814.Contig1_All	466	2.778	0.192467	-3.93542	Down	0.880483	putative ubiquitin [Pinus pinaster]	Oryza minuta clone OM__Ba0177A19, complete sequence	Ubiquitin-conjugating enzyme E2 10 OS=Arabidopsis thaliana GN=UBC10 PE=1 SV=1	Ubiquitin-protein ligase
CL8973.Contig2_All	396	3.1386	0.449567	-2.80351	Down	0.849701	--	--	--	--
Unigene50013_All	985	0.2519	2.1356	3.08372	Up	0.813969	--	--	--	--
CL4815.Contig1_All	419	2.51247	0.319933	-3.06592	Down	0.844707	PREDICTED: proline-rich receptor-like protein kinase PERK8-like [Solanum lycopersicum]	Primula modesta DNA, microsatellite locus PM850	Proline-rich receptor-like protein kinase PERK8 OS=Arabidopsis thaliana GN=PERK8 PE=1 SV=1	--
Unigene33213_All	310	2.35327	0.2186	-2.61074	Down	0.803935	--	--	--	--
CL9501.Contig1_All	437	7.72093	0.732267	-3.39833	Down	0.932515	--	--	--	--
Unigene50583_All	917	0.0489	1.7315	3.25982	Up	0.815905	--	--	--	--
Unigene17354_All	523	0.293733	36.4856	6.3083	Up	0.990745	PREDICTED: uncharacterized protein LOC101253018 [Solanum lycopersicum]	--	--	--
CL7019.Contig2_All	3423	13.4459	1.79863	-2.9022	Down	0.930938	predicted protein [Populus trichocarpa] >gi|222853166|gb|EEE90713.1| predicted protein [Populus trichocarpa]	--	--	--
CL7290.Contig2_All	368	3.0981	0.421433	-2.39725	Down	0.821024	--	--	--	--
Unigene42724_All	362	0	2.4595	2.48173	Up	0.816403	--	--	--	--
CL6460.Contig2_All	908	8.3286	2.18697	-1.92914	Down	0.831421	predicted protein [Populus trichocarpa] >gi|222845871|gb|EEE83418.1| predicted protein [Populus trichocarpa]	--	Calcium-binding protein CML38 OS=Arabidopsis thaliana GN=CML38 PE=2 SV=1	Ca2+-binding protein (EF-Hand superfamily)
CL6728.Contig1_All	698	13.942	3.13417	-2.15328	Down	0.876171	protein binding protein, putative [Ricinus communis] >gi|223530454|gb|EEF32338.1| protein binding protein, putative [Ricinus communis]	Ricinus communis protein binding protein, putative, mRNA	E3 ubiquitin-protein ligase RHA2A OS=Arabidopsis thaliana GN=RHA2A PE=1 SV=1	RING-finger-containing ubiquitin ligase
CL5587.Contig4_All	1011	1.73573	72.9534	5.39336	Up	0.994712	--	--	--	--
Unigene14848_All	305	0.366033	2.75273	2.91082	Up	0.841596	--	--	--	--
Unigene15491_All	686	1.078	4.95643	1.99354	Up	0.813242	ATP-binding cassette transporter, putative [Ricinus communis] >gi|223533331|gb|EEF35083.1| ATP-binding cassette transporter, putative [Ricinus communis]	PREDICTED: Vitis vinifera pleiotropic drug resistance protein 1-like (LOC100250693), miscRNA	Pleiotropic drug resistance protein 1 OS=Nicotiana tabacum GN=PDR1 PE=2 SV=1	ABC-type multidrug transport system, ATPase component
Unigene37819_All	824	8.21613	2.01087	-2.03064	Down	0.842998	Cationic peroxidase 2 precursor, putative [Ricinus communis] >gi|223532103|gb|EEF33911.1| Cationic peroxidase 2 precursor, putative [Ricinus communis]	Medicago truncatula Peroxidase (MTR_4g066810) mRNA, complete cds	Peroxidase N1 OS=Nicotiana tabacum GN=poxN1 PE=1 SV=1	--
Unigene36172_All	292	0.6913	3.62513	2.39065	Up	0.833478	7S globulin [Sesamum indicum]	--	Vicilin-like antimicrobial peptides 2-3 (Fragment) OS=Macadamia integrifolia GN=AMP2-3 PE=1 SV=1	--
Unigene24302_All	271	3.9847	0.666233	-2.25826	Down	0.8291	PREDICTED: F-box/kelch-repeat protein At3g06240-like [Glycine max]	--	--	--
Unigene14201_All	269	4.67347	0.939367	-2.12965	Down	0.830697	--	Populus trichocarpa clone POP035-I15, complete sequence	--	--
Unigene19607_All	1646	4.1179	0.876167	-2.23263	Down	0.828315	PREDICTED: U-box domain-containing protein 21-like [Vitis vinifera]	Solanum tuberosum CMPG1b gene, complete cds	U-box domain-containing protein 21 OS=Arabidopsis thaliana GN=PUB21 PE=2 SV=1	--
Unigene33389_All	929	3.8526	18.3866	2.25475	Up	0.891653	--	--	--	--
CL12850.Contig1_All	716	0.980567	6.70177	2.77285	Up	0.899237	--	--	--	--
Unigene19046_All	485	0.0912333	4.7504	4.20317	Up	0.924495	--	--	--	--
Unigene13702_All	599	0	5.08987	3.39411	Up	0.913874	predicted protein [Populus trichocarpa] >gi|222873569|gb|EEF10700.1| predicted protein [Populus trichocarpa]	--	Ubiquitin-like domain-containing CTD phosphatase OS=Arabidopsis thaliana GN=At4g06599 PE=2 SV=1	--
Unigene36605_All	537	3.51667	0.8051	-2.12697	Down	0.807875	--	--	--	--
CL3498.Contig2_All	712	23.2962	7.854	-1.5686	Down	0.801347	PREDICTED: uncharacterized protein LOC100853220 [Vitis vinifera] >gi|296083433|emb|CBI23386.3| unnamed protein product [Vitis vinifera]	--	--	--
Unigene3608_All	301	0	4.40963	3.19418	Up	0.898613	PREDICTED: coiled-coil domain-containing protein 93-like [Cucumis sativus]	--	--	--
CL10160.Contig2_All	1616	59.109	20.3749	-1.53658	Down	0.8072	heat shock protein binding protein, putative [Ricinus communis] >gi|223547486|gb|EEF48981.1| heat shock protein binding protein, putative [Ricinus communis]	--	Chaperone protein dnaJ 49 OS=Arabidopsis thaliana GN=ATJ49 PE=2 SV=2	DnaJ-class molecular chaperone
Unigene4256_All	515	0.0887	5.10187	4.36676	Up	0.932483	--	--	--	--
CL2682.Contig3_All	2346	0.664133	4.64547	2.80628	Up	0.881132	PREDICTED: protein Red isoform 1 [Vitis vinifera] >gi|297738505|emb|CBI27750.3| unnamed protein product [Vitis vinifera]	PREDICTED: Vitis vinifera protein Red-like, transcript variant 3 (LOC100264670), mRNA	--	--
CL1246.Contig4_All	338	46.7365	15.2281	-1.61782	Down	0.822392	--	--	--	--
CL11137.Contig2_All	376	6.6043	1.85253	-1.83391	Down	0.807273	peroxidase [Nicotiana tabacum]	PREDICTED: Vitis vinifera cationic peroxidase 2-like (LOC100248618), mRNA	Peroxidase N1 OS=Nicotiana tabacum GN=poxN1 PE=1 SV=1	--
CL11371.Contig2_All	229	0.2955	3.54363	2.49448	Up	0.839792	--	--	--	--
Unigene2194_All	478	4.01587	0.741067	-2.14537	Down	0.8194	hypothetical protein PRUPE_ppa026124mg [Prunus persica]	Populus trichocarpa cytochrome P450, mRNA	Cytochrome P450 704C1 OS=Pinus taeda GN=CYP704C1 PE=2 SV=1	--
Unigene45761_All	512	12.6736	2.16017	-2.55261	Down	0.908004	polygalacturonase inhibitor [Actinidia deliciosa]	Pyrus pyrifolia cultivar Huobali polygalacturonase-inhibiting protein (PGIP) mRNA, complete cds	Polygalacturonase inhibitor OS=Vitis vinifera GN=pgip PE=1 SV=1	--
Unigene3437_All	771	0	8.28923	4.07996	Up	0.951572	--	--	--	--
CL10432.Contig1_All	209	0.107933	2.86197	2.77894	Up	0.845056	--	--	--	--
Unigene51110_All	206	0.547467	4.02387	2.49432	Up	0.84965	predicted protein [Arabidopsis lyrata subsp. lyrata] >gi|297333637|gb|EFH64055.1| predicted protein [Arabidopsis lyrata subsp. lyrata]	--	--	--
Unigene1918_All	660	5.11177	0.555467	-2.86977	Down	0.892114	PREDICTED: cytochrome P450 71D11-like [Fragaria vesca subsp. vesca]	PREDICTED: Fragaria vesca subsp. vesca cytochrome P450 71D11-like (LOC101299026), mRNA	Premnaspirodiene oxygenase OS=Hyoscyamus muticus GN=CYP71D55 PE=1 SV=1	Cytochrome P450
Unigene16416_All	613	5.33323	0.713133	-2.90277	Down	0.89472	f-box family protein [Populus trichocarpa] >gi|222874093|gb|EEF11224.1| f-box family protein [Populus trichocarpa]	--	--	--
CL8393.Contig2_All	807	2.43493	9.80607	2.00979	Up	0.848316	PREDICTED: eukaryotic translation initiation factor 3 subunit B-like [Cucumis sativus]	--	Eukaryotic translation initiation factor 3 subunit B OS=Nicotiana tabacum GN=TIF3B1 PE=2 SV=1	--
Unigene48957_All	237	2.29623	0.0988667	-2.51059	Down	0.803695	--	Populus trichocarpa predicted protein, mRNA	Ribonucleoside-diphosphate reductase large subunit OS=Arabidopsis thaliana GN=RNR1 PE=1 SV=1	--
Unigene21301_All	474	0.828267	10.0818	3.34101	Up	0.940243	--	--	--	--
Unigene41018_All	1577	2.85393	0.436	-2.71055	Down	0.834322	PREDICTED: UDP-glycosyltransferase 75D1-like [Vitis vinifera]	Populus trichocarpa clone POP015-B14, complete sequence	UDP-glycosyltransferase 75D1 OS=Arabidopsis thaliana GN=UGT75D1 PE=2 SV=2	--
CL8510.Contig3_All	252	0.714933	4.1661	2.54282	Up	0.856039	hypothetical protein PRUPE_ppa002424mg [Prunus persica]	PREDICTED: Fragaria vesca subsp. vesca phosphoenolpyruvate carboxykinase [ATP]-like (LOC101304515), mRNA	Phosphoenolpyruvate carboxykinase [ATP] OS=Arabidopsis thaliana GN=PCKA PE=1 SV=1	Phosphoenolpyruvate carboxykinase (ATP)
CL7178.Contig6_All	3635	13.0188	2.992	-2.12141	Down	0.872128	predicted protein [Populus trichocarpa] >gi|222848148|gb|EEE85695.1| predicted protein [Populus trichocarpa]	PREDICTED: Vitis vinifera MATE efflux family protein 5-like (LOC100242777), mRNA	MATE efflux family protein 5 OS=Arabidopsis thaliana GN=DTXL1 PE=3 SV=1	Na+-driven multidrug efflux pump
CL11475.Contig1_All	1015	2.62063	0.478333	-2.45383	Down	0.807588	--	--	--	--
Unigene32472_All	813	35.3711	0	-6.1445	Down	0.990384	--	--	--	--
CL3366.Contig2_All	314	5.00033	0.3731	-2.8707	Down	0.890894	--	--	--	--
CL11547.Contig1_All	647	10.5825	1.47467	-2.84322	Down	0.920377	--	--	--	--
Unigene34499_All	819	6.16787	1.50663	-2.03344	Down	0.829936	hypothetical protein VITISV_029656 [Vitis vinifera]	--	--	--
CL11170.Contig1_All	685	8.85333	1.246	-2.82892	Down	0.913595	--	--	--	--
Unigene3068_All	334	3.27927	0.611067	-2.42397	Down	0.82968	conserved hypothetical protein [Ricinus communis] >gi|223545757|gb|EEF47261.1| conserved hypothetical protein [Ricinus communis]	--	--	--
Unigene12463_All	522	34.3542	8.37067	-2.03707	Down	0.879024	--	Populus trichocarpa clone POP033-H19, complete sequence	--	--
Unigene25588_All	236	0	3.00477	2.66514	Up	0.8436	--	--	--	--
CL1642.Contig2_All	825	4.40437	0.4419	-3.31714	Down	0.900264	--	--	--	--
CL6858.Contig3_All	4096	0.393433	3.44553	3.13054	Up	0.874107	PREDICTED: C2 domain-containing protein C31G5.15-like [Vitis vinifera]	PREDICTED: Vitis vinifera C2 domain-containing protein C31G5.15-like (LOC100246885), mRNA	Probable clathrin assembly protein At4g32285 OS=Arabidopsis thaliana GN=At4g32285 PE=1 SV=2	Phosphatidylserine decarboxylase
Unigene28489_All	207	3.378	0.540467	-2.64389	Down	0.847296	--	--	--	--
CL8705.Contig2_All	1229	0.772933	33.7722	5.44935	Up	0.989219	--	--	--	--
Unigene41196_All	340	2.348	0.3976	-2.56204	Down	0.800425	hypothetical protein PRUPE_ppa026812mg, partial [Prunus persica]	Oryza sativa Japonica Group cDNA, clone: J100064O18, full insert sequence	--	Putative GTPases (G3E family)
CL10360.Contig2_All	500	5.67107	1.32	-2.10308	Down	0.837707	5-methyltetrahydrofolate:homocysteine methyltransferase, putative [Ricinus communis] >gi|223543727|gb|EEF45255.1| 5-methyltetrahydrofolate:homocysteine methyltransferase, putative [Ricinus communis]	PREDICTED: Vitis vinifera homocysteine S-methyltransferase 2-like, transcript variant 1 (LOC100264835), mRNA	Homocysteine S-methyltransferase 2 OS=Arabidopsis thaliana GN=HMT-2 PE=1 SV=1	Homocysteine/selenocysteine methylase (S-methylmethionine-dependent)
Unigene50073_All	683	0.383367	2.50423	2.36706	Up	0.809049	hypothetical protein VITISV_011099 [Vitis vinifera]	--	--	--
Unigene13865_All	233	8.93947	0.961833	-3.21633	Down	0.931717	PREDICTED: metal tolerance protein 1-like [Fragaria vesca subsp. vesca]	--	Metal tolerance protein 1 OS=Arabidopsis thaliana GN=MTP1 PE=1 SV=2	--
Unigene40947_All	698	0	2.72593	2.53237	Up	0.824377	--	--	--	--
CL3971.Contig1_All	1596	2.903	0.322067	-3.17211	Down	0.858387	PREDICTED: uncharacterized protein LOC101205018 [Cucumis sativus]	--	DNA mismatch repair protein MSH6 OS=Arabidopsis thaliana GN=MSH6 PE=1 SV=2	--
CL8210.Contig2_All	882	0.6028	7.4155	3.62079	Up	0.937013	40S ribosomal protein S15, putative [Ricinus communis] >gi|223543650|gb|EEF45178.1| 40S ribosomal protein S15, putative [Ricinus communis]	Forsythia suspensa 40S ribosomal protein S15-like protein (RPS15) mRNA, complete cds	40S ribosomal protein S15-1 OS=Arabidopsis thaliana GN=RPS15A PE=1 SV=1	Ribosomal protein S19
CL8435.Contig3_All	750	0.209	3.18017	4.00122	Up	0.894404	--	--	--	--
Unigene50006_All	383	0.175967	2.13033	3.70638	Up	0.844475	--	--	--	--
Unigene6624_All	550	5.35643	1.37987	-1.95674	Down	0.814777	--	Populus trichocarpa clone POP100-P10, complete sequence	--	--
CL3645.Contig1_All	633	4.22967	0	-3.1363	Down	0.894276	--	--	--	--
Unigene29027_All	1182	0.150267	3.04403	4.34039	Up	0.889464	PREDICTED: uncharacterized protein LOC100258207 [Vitis vinifera]	--	--	--
Unigene4698_All	1051	8.64577	0.1508	-4.79486	Down	0.959034	--	--	--	--
Unigene43095_All	1527	0.0289667	2.5478	3.79444	Up	0.86831	--	--	--	--
Unigene31694_All	350	0.457633	24.8449	5.32421	Up	0.98537	--	--	--	--
Unigene33985_All	404	8.0286	2.15547	-1.89715	Down	0.823815	--	--	--	--
CL1034.Contig4_All	1109	19.6666	3.6866	-2.41538	Down	0.909696	LOC100281827 [Zea mays] >gi|195616768|gb|ACG30214.1| mitochondrial import receptor subunit TOM20 [Zea mays] >gi|414878970|tpg|DAA56101.1| TPA: import receptor subunit TOM20 [Zea mays]	--	--	--
CL11597.Contig5_All	284	0	2.8789	2.60671	Up	0.835266	--	--	--	--
Unigene8103_All	964	3.6055	0.721867	-2.38559	Down	0.836523	expressed protein [Aureococcus anophagefferens]	Hordeum vulgare clone pHv-1993 repeat region	--	Protein implicated in ribosomal biogenesis, Nop56p homolog
CL1325.Contig4_All	2623	3.8123	179.903	5.56041	Up	0.99771	PREDICTED: probable beta-D-xylosidase 5-like [Fragaria vesca subsp. vesca]	Arabidopsis lyrata subsp. lyrata beta-1,4-xylosidase, mRNA	Probable beta-D-xylosidase 5 OS=Arabidopsis thaliana GN=BXL5 PE=2 SV=2	Beta-glucosidase-related glycosidases
Unigene50983_All	270	0.0803667	6.20887	3.94589	Up	0.937296	--	--	--	--
Unigene24527_All	328	0	4.50027	3.2731	Up	0.90526	--	--	--	--
CL7676.Contig1_All	599	1.94717	0.297	-2.83133	Down	0.801228	Calcium-binding protein CML38 [Medicago truncatula] >gi|355493838|gb|AES75041.1| Calcium-binding protein CML38 [Medicago truncatula]	PREDICTED: Fragaria vesca subsp. vesca putative calcium-binding protein CML19-like (LOC101292012), mRNA	Probable calcium-binding protein CML40 OS=Arabidopsis thaliana GN=CML40 PE=1 SV=1	Ca2+-binding protein (EF-Hand superfamily)
Unigene48528_All	290	3.5887	0	-2.9716	Down	0.878324	--	--	--	--
CL6207.Contig1_All	488	0.2317	3.21067	3.86555	Up	0.893041	--	--	--	--
Unigene6061_All	336	10.1207	2.79503	-1.85638	Down	0.828256	--	--	--	--
Unigene35329_All	893	4.01557	0.778967	-2.36597	Down	0.839247	--	--	--	--
CL9646.Contig1_All	232	2.67803	0	-2.50828	Down	0.821112	--	--	--	--
CL2516.Contig2_All	960	4.2873	0.8527	-2.32996	Down	0.84103	--	--	--	--
Unigene24117_All	1204	5.52713	0.155667	-3.49863	Down	0.919836	PREDICTED: uncharacterized protein LOC101258077 [Solanum lycopersicum]	--	--	--
CL11661.Contig2_All	3117	28.4911	8.30607	-1.77827	Down	0.843507	unnamed protein product [Vitis vinifera]	PREDICTED: Vitis vinifera protein argonaute 5-like (LOC100258447), mRNA	Protein argonaute 5 OS=Arabidopsis thaliana GN=AGO5 PE=1 SV=2	--
Unigene44050_All	347	4.11997	0.195333	-3.50857	Down	0.901191	--	--	--	--
Unigene39409_All	393	0.398833	2.59613	2.70251	Up	0.822839	--	--	--	--
Unigene42100_All	565	11.0743	2.36123	-2.2296	Down	0.87633	PREDICTED: uncharacterized protein LOC100267676 [Vitis vinifera]	PREDICTED: Glycine max uncharacterized protein LOC100775640 (LOC100775640), mRNA	--	--
CL4880.Contig2_All	959	8.24833	2.43373	-1.76093	Down	0.80863	hypothetical protein VITISV_040251 [Vitis vinifera]	PREDICTED: Vitis vinifera uncharacterized LOC100242919 (LOC100242919), mRNA	ER membrane protein complex subunit 8/9 homolog OS=Arabidopsis thaliana GN=EMB2731 PE=2 SV=1	--
Unigene29417_All	221	0.102067	2.40073	2.55989	Up	0.812159	--	--	--	--
Unigene50051_All	429	0	2.67617	2.58952	Up	0.833082	kinesin-like protein NACK2 [Nicotiana tabacum]	--	--	--
Unigene51101_All	361	0	2.63893	2.48831	Up	0.817998	--	--	--	--
CL5180.Contig4_All	726	1.34033	9.4283	2.81441	Up	0.914769	--	--	--	--
Unigene18677_All	223	3.5761	0.910667	-2.03911	Down	0.800278	--	--	--	--
CL11469.Contig2_All	795	4.90923	0.317533	-3.95052	Down	0.922858	--	--	--	--
Unigene27983_All	986	3.8783	0.901067	-2.10572	Down	0.814053	PREDICTED: arogenate dehydratase/prephenate dehydratase 6, chloroplastic [Vitis vinifera] >gi|147815482|emb|CAN68383.1| hypothetical protein VITISV_041082 [Vitis vinifera]	Oryza sativa Japonica Group Os09g0566000 (Os09g0566000) mRNA, complete cds	Arogenate dehydratase 3, chloroplastic OS=Arabidopsis thaliana GN=ADT3 PE=1 SV=1	Prephenate dehydratase
Unigene5968_All	1310	0.0686667	8.2341	6.90586	Up	0.959405	predicted protein [Populus trichocarpa] >gi|222860483|gb|EEE98030.1| predicted protein [Populus trichocarpa]	--	Probable cysteine proteinase At4g11320 OS=Arabidopsis thaliana GN=At4g11320 PE=2 SV=1	--
CL149.Contig6_All	297	0	4.65443	3.31839	Up	0.908545	histone H3 [Zea mays]	PREDICTED: Fragaria vesca subsp. vesca histone H3.2-like (LOC101315030), mRNA	Histone H3 OS=Volvox carteri GN=H3-I PE=3 SV=2	Histones H3 and H4
CL8783.Contig2_All	697	6.0513	0.524367	-3.5286	Down	0.925501	hypothetical protein ARALYDRAFT_314249 [Arabidopsis lyrata subsp. lyrata] >gi|297337255|gb|EFH67672.1| hypothetical protein ARALYDRAFT_314249 [Arabidopsis lyrata subsp. lyrata]	PREDICTED: Glycine max uncharacterized protein LOC100796507 (LOC100796507), mRNA	--	--
CL6211.Contig4_All	1384	137.466	22.1419	-2.63423	Down	0.939771	PREDICTED: vignain [Vitis vinifera]	Ricinus communis cysteine endopeptidase precursor (CysEP) mRNA, complete cds	Vignain OS=Ricinus communis GN=CYSEP PE=1 SV=1	Cysteine protease
CL1821.Contig4_All	1978	2.3949	15.5631	2.70009	Up	0.923169	cell wall invertase [Malus x domestica]	Coffea canephora cell-wall invertase (Inv1) mRNA, complete cds	Beta-fructofuranosidase, insoluble isoenzyme CWINV1 OS=Arabidopsis thaliana GN=CWINV1 PE=1 SV=1	Beta-fructosidases (levanase/invertase)
Unigene42564_All	256	1.50237	9.4634	2.65512	Up	0.905837	--	--	--	--
CL2687.Contig3_All	201	3.1081	0.3309	-2.30163	Down	0.816861	--	--	--	--
Unigene50567_All	1060	0.1724	2.60087	3.02896	Up	0.846891	HSFA9 [Coffea arabica]	--	Heat shock factor protein HSF30 OS=Solanum peruvianum GN=HSF30 PE=2 SV=1	--
CL5201.Contig11_All	982	6.00477	1.0033	-2.58136	Down	0.880749	--	--	--	--
Unigene14245_All	388	0.473167	5.46753	3.09512	Up	0.905762	PREDICTED: uncharacterized protein LOC100258488 [Vitis vinifera] >gi|296083232|emb|CBI22868.3| unnamed protein product [Vitis vinifera]	Ricinus communis conserved hypothetical protein, mRNA	--	--
CL1222.Contig5_All	280	0.241667	4.73557	3.0419	Up	0.894146	--	--	--	--
Unigene31511_All	714	0.3471	7.04117	4.34239	Up	0.94688	meiotic recombination protein spo11, putative [Ricinus communis] >gi|223535494|gb|EEF37163.1| meiotic recombination protein spo11, putative [Ricinus communis]	PREDICTED: Vitis vinifera DNA topoisomerase 6 subunit A-like (LOC100260201), mRNA	DNA topoisomerase 6 subunit A OS=Arabidopsis thaliana GN=TOP6A PE=1 SV=1	DNA topoisomerase VI, subunit A
CL1080.Contig2_All	1310	4.25607	0.770167	-2.46628	Down	0.852263	--	--	--	--
CL5759.Contig2_All	210	0	3.57663	2.90431	Up	0.871246	unnamed protein product [Vitis vinifera]	Ziziphus jujuba ubiquitin 2 (UBQ2) mRNA, partial cds	Ubiquitin-like domain-containing CTD phosphatase OS=Arabidopsis thaliana GN=At4g06599 PE=2 SV=1	--
Unigene7125_All	1064	0.209833	3.1832	3.92316	Up	0.888132	--	--	--	--
Unigene39252_All	351	0.390467	4.13457	2.89164	Up	0.877882	hypothetical protein 111018.19 [Coffea canephora]	Medicago truncatula Membrane protein-like protein (MTR_036s0053) mRNA, complete cds	--	--
Unigene36866_All	617	0.0749667	2.3628	2.63113	Up	0.814468	--	--	--	--
Unigene4728_All	886	0.701867	4.8562	2.79056	Up	0.882746	--	--	--	--
CL11497.Contig2_All	1788	1.71313	10.8154	2.65837	Up	0.910377	PREDICTED: uncharacterized protein LOC101250821 [Solanum lycopersicum]	PREDICTED: Solanum lycopersicum uncharacterized LOC101250821 (LOC101250821), mRNA	--	--
Unigene36388_All	674	0.1364	5.24137	4.11224	Up	0.929374	--	--	--	--
Unigene36276_All	271	2.87423	0.168267	-3.10123	Down	0.855004	--	--	--	--
CL1524.Contig1_All	982	14.4941	1.38227	-3.42316	Down	0.953956	--	--	--	--
CL6989.Contig2_All	1886	10.0702	1.92683	-2.38579	Down	0.887735	PREDICTED: uncharacterized protein LOC101267531 [Solanum lycopersicum]	--	--	--
Unigene28620_All	445	3.8658	0.202133	-3.38986	Down	0.89267	--	--	--	--
Unigene45217_All	261	0.258167	2.04837	3.10095	Up	0.821363	--	--	--	--
Unigene36105_All	279	6.868	1.7097	-2.00615	Down	0.833731	--	--	--	--
CL11252.Contig2_All	632	4.85163	0.7152	-2.76205	Down	0.881243	--	--	--	--
Unigene40065_All	390	0.8485	4.3195	2.34788	Up	0.84262	--	--	--	--
Unigene24201_All	457	0.6373	3.94527	2.63008	Up	0.85845	--	--	--	--
Unigene3038_All	387	6.71383	0.744767	-2.67402	Down	0.894236	--	--	--	--
Unigene43444_All	475	0.4328	5.82387	3.7502	Up	0.928738	actin [Syringodium filiforme]	Gossypium hirsutum actin (ACT4) mRNA, complete cds	Actin-7 OS=Arabidopsis thaliana GN=ACT7 PE=1 SV=1	Actin and related proteins
Unigene41469_All	1452	2.507	0.4025	-2.6389	Down	0.814163	Spotted leaf protein, putative [Ricinus communis] >gi|255566143|ref|XP_002524059.1| Spotted leaf protein, putative [Ricinus communis] >gi|223536624|gb|EEF38266.1| Spotted leaf protein, putative [Ricinus communis] >gi|223536627|gb|EEF38269.1| Spotted leaf protein, putative [Ricinus communis]	TSA: Camelina sativa comp419391_c0_seq1 transcribed RNA sequence	E3 ubiquitin-protein ligase PUB22 OS=Arabidopsis thaliana GN=PUB22 PE=1 SV=1	Ubiquitin fusion degradation protein 2
CL6244.Contig3_All	547	0.1999	4.7113	3.68398	Up	0.914791	26 proteasome complex subunit DSS1, putative [Ricinus communis] >gi|223550537|gb|EEF52024.1| 26 proteasome complex subunit DSS1, putative [Ricinus communis]	PREDICTED: Solanum lycopersicum probable 26S proteasome complex subunit sem1-1-like, transcript variant 3 (LOC101249165), mRNA	Probable 26S proteasome complex subunit sem1-1 OS=Arabidopsis thaliana GN=At1g64750 PE=1 SV=1	--
CL10733.Contig2_All	2079	21.016	6.67613	-1.65441	Down	0.816742	PREDICTED: nucleobase-ascorbate transporter 7-like [Solanum lycopersicum]	PREDICTED: Solanum lycopersicum nucleobase-ascorbate transporter 7-like (LOC101260279), mRNA	Nucleobase-ascorbate transporter 4 OS=Arabidopsis thaliana GN=NAT4 PE=2 SV=2	Xanthine/uracil permeases
CL10629.Contig1_All	1322	6.9701	1.3732	-2.34364	Down	0.869106	JA-induced WRKY protein [Solanum lycopersicum] >gi|256861073|gb|ACV32382.1| JA-induced WRKY protein [Solanum lycopersicum]	Camellia sinensis WRKY transcription factor 40 mRNA, complete cds	Probable WRKY transcription factor 40 OS=Arabidopsis thaliana GN=WRKY40 PE=1 SV=1	--
CL1176.Contig1_All	3013	0.067	1.90083	4.82633	Up	0.829753	predicted protein [Populus trichocarpa] >gi|222853668|gb|EEE91215.1| predicted protein [Populus trichocarpa]	--	Polygalacturonase OS=Gossypium hirsutum GN=G9 PE=2 SV=1	Endopolygalacturonase
Unigene23020_All	599	6.05507	0.872467	-2.79497	Down	0.894934	PREDICTED: uncharacterized protein LOC101205129 [Cucumis sativus]	--	--	--
Unigene17897_All	263	2.00733	7.92083	1.8653	Up	0.819666	--	--	--	--
CL6836.Contig2_All	1314	4.01103	13.1829	1.71662	Up	0.820117	predicted protein [Hordeum vulgare subsp. vulgare] >gi|326508526|dbj|BAJ95785.1| predicted protein [Hordeum vulgare subsp. vulgare] >gi|326509019|dbj|BAJ86902.1| predicted protein [Hordeum vulgare subsp. vulgare]	PREDICTED: Vitis vinifera probable 26S proteasome non-ATPase regulatory subunit 7-like (LOC100247677), mRNA	Probable 26S proteasome non-ATPase regulatory subunit 7 OS=Arabidopsis thaliana GN=RPN8 PE=2 SV=1	Predicted metal-dependent protease of the PAD1/JAB1 superfamily
Unigene8872_All	465	0.0485	4.05177	3.46569	Up	0.901864	--	--	--	--
Unigene51031_All	263	0	3.2012	2.75184	Up	0.85427	--	--	--	--
Unigene36265_All	390	18.5934	0.909267	-4.11113	Down	0.973388	hypothetical protein VITISV_021077 [Vitis vinifera]	--	--	--
Unigene6261_All	242	3.17147	0.564333	-2.56442	Down	0.840343	--	--	--	--
Unigene7224_All	741	0.0616333	2.84407	3.72111	Up	0.878396	--	--	--	--
Unigene42272_All	1990	14.3604	46.7123	1.70171	Up	0.839901	PREDICTED: uncharacterized protein LOC101295952 [Fragaria vesca subsp. vesca]	Medicago truncatula Nitrate and chloride transporter (MTR_085s0006) mRNA, complete cds	--	--
Unigene8984_All	875	4.52823	0.4587	-3.30333	Down	0.901719	--	--	--	--
Unigene40176_All	465	0.143067	6.03417	4.32336	Up	0.940911	--	--	--	--
Unigene43021_All	300	2.38413	0.0781	-2.53473	Down	0.800489	--	--	--	--
Unigene12905_All	593	26.899	136.721	2.34561	Up	0.918861	PREDICTED: late embryogenesis abundant protein 1-like [Solanum lycopersicum]	PREDICTED: Solanum lycopersicum late embryogenesis abundant protein 1-like (LOC101247560), mRNA	Late embryogenesis abundant protein 1 OS=Cicer arietinum PE=2 SV=1	--
CL12770.Contig15_All	1167	16.1388	2.45973	-2.71396	Down	0.924419	PREDICTED: mitochondrial import receptor subunit TOM20-like [Solanum lycopersicum]	--	Mitochondrial import receptor subunit TOM20 OS=Solanum tuberosum GN=TOM20 PE=1 SV=1	--
Unigene51082_All	553	0	2.8843	2.60927	Up	0.835266	--	--	--	--
CL12278.Contig1_All	1363	0.626567	5.81607	2.87423	Up	0.897248	unnamed protein product [Vitis vinifera]	PREDICTED: Vitis vinifera pleiotropic drug resistance protein 1-like (LOC100250693), miscRNA	Pleiotropic drug resistance protein 1 OS=Nicotiana tabacum GN=PDR1 PE=2 SV=1	ABC-type multidrug transport system, permease component
Unigene12933_All	683	11.6751	3.0519	-1.93566	Down	0.844988	--	--	--	--
Unigene24057_All	777	9.34763	0.1425	-4.91814	Down	0.961729	--	--	--	--
CL1755.Contig1_All	581	4.58607	0.708533	-2.44107	Down	0.858185	PREDICTED: 40S ribosomal protein S19-1 [Vitis vinifera] >gi|147798403|emb|CAN70140.1| hypothetical protein VITISV_032083 [Vitis vinifera] >gi|297738070|emb|CBI27271.3| unnamed protein product [Vitis vinifera]	--	40S ribosomal protein S19-2 OS=Arabidopsis thaliana GN=RPS19B PE=2 SV=1	--
Unigene40243_All	484	0	2.8732	2.60401	Up	0.834529	--	--	--	--
Unigene856_All	1236	1413.42	402.846	-1.81089	Down	0.861094	pathogenesis related protein-5 [Populus tomentosa]	Actinidia deliciosa isolate TLP1-Ad1 thaumatin-like protein (TLP1) mRNA, complete cds	Thaumatin-like protein OS=Actinidia deliciosa GN=tlp PE=1 SV=2	--
Unigene48461_All	692	220.442	0.0657333	-9.89066	Down	0.999138	--	--	--	--
CL1170.Contig15_All	200	2.82667	0.110867	-2.75247	Down	0.842276	--	--	--	--
Unigene9978_All	547	0.5314	2.9156	2.45592	Up	0.819614	--	--	--	--
Unigene28639_All	382	0.237667	7.79707	4.29983	Up	0.95179	PREDICTED: serine/threonine-protein kinase At5g01020-like [Solanum lycopersicum]	--	Cysteine-rich receptor-like protein kinase 19 OS=Arabidopsis thaliana GN=CRK19 PE=2 SV=2	--
CL10105.Contig9_All	445	0.0507	2.5305	2.81214	Up	0.833047	--	Populus trichocarpa SecY protein, mRNA	--	--
Unigene48551_All	211	2.40053	0.1045	-2.55174	Down	0.811929	--	--	--	--
CL10682.Contig2_All	1889	1.15947	151.696	7.03158	Up	0.998288	PREDICTED: sugar transport protein 14-like [Solanum lycopersicum]	PREDICTED: Cucumis sativus sugar transport protein 14-like (LOC101223510), mRNA	Sugar transport protein 14 OS=Arabidopsis thaliana GN=STP14 PE=2 SV=2	Permeases of the major facilitator superfamily
Unigene6544_All	1385	0.3121	3.46173	3.47141	Up	0.885632	PREDICTED: uncharacterized protein LOC100810028 [Glycine max]	--	--	--
Unigene7256_All	675	14.134	1.91623	-2.88282	Down	0.930472	unknown [Lotus japonicus]	--	--	--
Unigene48907_All	824	5.28327	0.0552	-4.66193	Down	0.93817	--	--	--	--
CL6460.Contig1_All	900	6.81833	1.58407	-2.10579	Down	0.847481	predicted protein [Populus trichocarpa] >gi|222845871|gb|EEE83418.1| predicted protein [Populus trichocarpa]	--	Calcium-binding protein CML38 OS=Arabidopsis thaliana GN=CML38 PE=2 SV=1	Ca2+-binding protein (EF-Hand superfamily)
Unigene48538_All	379	2.73393	0	-2.53635	Down	0.825128	--	--	--	--
CL3091.Contig2_All	541	3.6548	0.533533	-2.77614	Down	0.862326	hypothetical protein VITISV_006917 [Vitis vinifera]	--	--	--
Unigene50074_All	637	0.0354	2.75863	3.06788	Up	0.860644	--	--	--	--
Unigene18092_All	797	6.52333	0.9107	-2.5981	Down	0.886477	--	--	--	--
CL5303.Contig3_All	1160	3.9959	17.1416	2.10091	Up	0.877774	hypothetical protein PHYSODRAFT_314261 [Phytophthora sojae]	--	Induced stolen tip protein TUB8 (Fragment) OS=Solanum tuberosum GN=TUB8 PE=2 SV=1	Uncharacterized protein conserved in bacteria
Unigene5080_All	1429	4.54503	0.421667	-3.43012	Down	0.905941	--	--	--	--
CL7926.Contig1_All	318	2.38837	0.0697333	-2.75542	Down	0.831751	PREDICTED: zinc finger protein ZPR1-like isoform 2 [Glycine max]	Ricinus communis zinc finger protein, putative, mRNA	--	--
Unigene43617_All	1034	0.0218	2.6742	2.9999	Up	0.848937	--	--	--	--
CL1847.Contig3_All	825	0.1381	7.39967	4.60168	Up	0.950984	PREDICTED: uncharacterized protein LOC101219295 [Cucumis sativus] >gi|449480306|ref|XP_004155857.1| PREDICTED: uncharacterized protein LOC101226644 [Cucumis sativus]	--	--	--
Unigene32655_All	773	3.1563	0.527233	-2.58172	Down	0.836438	--	--	--	--
CL8709.Contig2_All	848	0	3.65027	2.93241	Up	0.874766	--	--	--	--
Unigene27750_All	536	14.3694	2.00173	-2.84368	Down	0.92905	conserved hypothetical protein [Ricinus communis] >gi|223536303|gb|EEF37954.1| conserved hypothetical protein [Ricinus communis]	Arabidopsis thaliana chromosome 4, complete sequence	--	--
CL6304.Contig1_All	1036	9.04167	2.37393	-1.92931	Down	0.83459	fk506-binding protein, putative [Ricinus communis] >gi|223525435|gb|EEF28025.1| fk506-binding protein, putative [Ricinus communis]	PREDICTED: Vitis vinifera FK506-binding protein 2-1-like (LOC100245185), mRNA	Peptidyl-prolyl cis-trans isomerase FKBP15-2 OS=Arabidopsis thaliana GN=FKBP15-2 PE=2 SV=2	FKBP-type peptidyl-prolyl cis-trans isomerases 1
Unigene34849_All	482	47.8887	6.5912	-2.86107	Down	0.94816	Zinc finger protein [Chrysanthemum x morifolium]	--	Zinc finger protein ZAT10 OS=Arabidopsis thaliana GN=ZAT10 PE=2 SV=1	--
CL9041.Contig2_All	1746	0.994933	5.98333	2.58828	Up	0.881822	nam-like protein 2 [Petunia x hybrida]	Gossypium hirsutum NAC protein 12 (NAC12) mRNA, complete cds	NAC domain-containing protein 78 OS=Arabidopsis thaliana GN=NAC078 PE=2 SV=2	--
CL8940.Contig3_All	201	0	5.27517	3.44409	Up	0.917319	--	--	--	--
Unigene35473_All	221	5.6769	1.1117	-2.35234	Down	0.859323	--	--	--	--
Unigene10709_All	358	6.1627	0.827733	-2.67016	Down	0.890083	--	--	--	--
Unigene21425_All	395	2.68393	0.0593	-2.94199	Down	0.853089	--	--	--	--
Unigene32168_All	226	0.493967	4.6216	3.22591	Up	0.900684	--	--	--	--
CL409.Contig11_All	230	0.868967	3.93433	2.17875	Up	0.820327	--	--	--	--
Unigene12869_All	755	16.0121	48.6043	1.60192	Up	0.818784	--	--	--	--
CL3814.Contig2_All	672	0	11.1916	4.50568	Up	0.965734	--	--	--	--
Unigene1811_All	335	1.69867	6.05287	1.83322	Up	0.802973	unknown [Lotus japonicus]	--	--	--
CL11224.Contig4_All	2414	1.7387	8.27337	2.25047	Up	0.867817	glycerophosphoryl diester phosphodiesterase, putative [Ricinus communis] >gi|223531507|gb|EEF33338.1| glycerophosphoryl diester phosphodiesterase, putative [Ricinus communis]	PREDICTED: Vitis vinifera probable glycerophosphoryl diester phosphodiesterase 1-like (LOC100246982), mRNA	Probable glycerophosphoryl diester phosphodiesterase 2 OS=Arabidopsis thaliana GN=GPDL2 PE=1 SV=3	Glycerophosphoryl diester phosphodiesterase
Unigene51039_All	238	0.0971667	2.7058	2.65197	Up	0.824593	--	--	--	--
CL12713.Contig17_All	217	2.92893	0.3181	-2.59501	Down	0.830073	--	--	--	--
Unigene49195_All	663	2.30787	0.135467	-4.09055	Down	0.852661	--	--	--	--
CL5089.Contig1_All	209	0	2.69457	2.43005	Up	0.810002	--	--	--	--
Unigene48909_All	1651	2.4457	0.374067	-2.70888	Down	0.815239	predicted protein [Populus trichocarpa] >gi|222846714|gb|EEE84261.1| predicted protein [Populus trichocarpa]	PREDICTED: Glycine max 3-oxoacyl-[acyl-carrier-protein] synthase I, chloroplastic-like (LOC100798044), mRNA	3-oxoacyl-[acyl-carrier-protein] synthase I, chloroplastic OS=Arabidopsis thaliana GN=KAS1 PE=1 SV=2	3-oxoacyl-(acyl-carrier-protein) synthase
Unigene35951_All	365	8.1472	1.50267	-2.28703	Down	0.871349	--	--	--	--
CL10922.Contig3_All	820	0	4.39743	3.13666	Up	0.894276	--	--	--	--
Unigene36921_All	346	2.69433	0.203167	-2.41487	Down	0.815357	--	--	--	--
Unigene33275_All	638	3.47997	0	-2.93104	Down	0.87448	--	--	--	--
Unigene17778_All	654	4.1484	0.8395	-2.30495	Down	0.835718	--	--	--	--
CL1311.Contig3_All	345	2.22957	0.260367	-3.20215	Down	0.835992	Receptor-like protein kinase [Medicago truncatula] >gi|355519199|gb|AET00823.1| Receptor-like protein kinase [Medicago truncatula]	--	Probable inactive receptor kinase At5g58300 OS=Arabidopsis thaliana GN=At5g58300 PE=1 SV=1	--
CL832.Contig5_All	2083	4.34247	0.2161	-4.32874	Down	0.919957	polyol transporter [Camellia sinensis]	PREDICTED: Fragaria vesca subsp. vesca polyol transporter 5-like (LOC101302071), mRNA	Polyol transporter 5 OS=Arabidopsis thaliana GN=PLT5 PE=1 SV=2	Permeases of the major facilitator superfamily
Unigene27912_All	794	8.0623	1.39587	-2.42575	Down	0.885814	--	--	--	--
Unigene12290_All	1241	5.70243	1.571	-1.85989	Down	0.803128	predicted protein [Populus trichocarpa] >gi|222855818|gb|EEE93365.1| predicted protein [Populus trichocarpa]	PREDICTED: Fragaria vesca subsp. vesca vignain-like (LOC101297289), mRNA	Thiol protease SEN102 OS=Hemerocallis sp. GN=SEN102 PE=2 SV=1	Cysteine protease
Unigene47948_All	615	2.22753	0.0741667	-3.31344	Down	0.839323	--	--	--	--
Unigene40474_All	335	0.345167	5.2876	2.96219	Up	0.897479	--	PREDICTED: Brachypodium distachyon actin-3-like (LOC100834364), mRNA	--	--
CL894.Contig2_All	675	2.47157	0.0326667	-2.84966	Down	0.83235	--	--	--	--
CL5590.Contig2_All	552	0.163967	2.92003	4.23459	Up	0.889783	--	--	--	--
Unigene17693_All	701	0	2.46053	2.39353	Up	0.802796	--	--	--	--
CL11023.Contig2_All	1296	5.77987	1.23413	-2.22754	Down	0.849294	unnamed protein product [Vitis vinifera]	Ricinus communis palmitoyl-acyl carrier protein thioesterase, mRNA	Palmitoyl-acyl carrier protein thioesterase, chloroplastic OS=Arabidopsis thaliana GN=FATB PE=1 SV=1	Acyl-ACP thioesterase
CL11364.Contig1_All	695	0.161867	2.65207	4.03424	Up	0.869841	zinc finger family protein, putative [Solanum demissum]	PREDICTED: Glycine max uncharacterized LOC100786163 (LOC100786163), miscRNA	Probable E3 ubiquitin-protein ligase ARI10 OS=Arabidopsis thaliana GN=ARI10 PE=2 SV=1	--
CL8901.Contig1_All	1101	1.20537	5.027	2.06023	Up	0.823434	PREDICTED: probable xyloglucan endotransglucosylase/hydrolase protein 23-like [Vitis vinifera]	PREDICTED: Vitis vinifera brassinosteroid-regulated protein BRU1-like (LOC100258257), mRNA	Probable xyloglucan endotransglucosylase/hydrolase protein 23 OS=Arabidopsis thaliana GN=XTH23 PE=2 SV=1	Beta-glucanase/Beta-glucan synthetase
CL8758.Contig2_All	229	0	3.0816	2.77186	Up	0.856456	--	--	--	--
CL6260.Contig3_All	483	5.38773	0.936067	-2.525	Down	0.87102	PREDICTED: pirin-like protein-like [Solanum lycopersicum]	PREDICTED: Vitis vinifera pirin-like protein-like (LOC100254895), mRNA	Pirin-like protein OS=Solanum lycopersicum PE=2 SV=1	Pirin-related protein
Unigene48920_All	533	9.5927	2.1334	-2.16878	Down	0.86582	PREDICTED: uncharacterized protein LOC101294159 [Fragaria vesca subsp. vesca]	--	--	--
CL4491.Contig1_All	558	0.2845	5.27723	4.21328	Up	0.930907	--	--	--	--
CL6032.Contig3_All	1127	2.95303	0.418667	-2.81832	Down	0.844108	Terpenoid cylases/protein prenyltransferase alpha-alpha toroid; Bacterial adhesion [Medicago truncatula]	Medicago truncatula clone mth2-135j6, complete sequence	--	--
Unigene22004_All	425	3.73867	0.1565	-2.99508	Down	0.879111	--	--	--	--
Unigene17813_All	430	0.896433	4.98073	2.52158	Up	0.868347	--	--	--	--
Unigene7774_All	669	6.53163	0.946233	-2.78718	Down	0.898764	--	--	--	--
Unigene12196_All	1054	9.01943	1.3616	-2.72773	Down	0.909154	--	--	--	--
Unigene40280_All	1159	0.518833	28.2539	5.76703	Up	0.987627	--	--	--	--
CL11102.Contig2_All	549	7.40797	0.161533	-3.90397	Down	0.943267	cysteine proteinase inhibitor CPI-3 [Coffea canephora]	--	--	--
Unigene13270_All	493	6.6505	1.36317	-2.2865	Down	0.862439	PREDICTED: uncharacterized protein LOC100809158 isoform 2 [Glycine max]	Picea glauca clone GQ0021_M15 mRNA sequence	Extensin-2 OS=Arabidopsis thaliana GN=EXT2 PE=2 SV=1	Endoglucanase
CL12227.Contig2_All	1931	2.03417	7.19987	1.82353	Up	0.81039	unnamed protein product [Vitis vinifera]	PREDICTED: Vitis vinifera leucine aminopeptidase 2, chloroplastic-like, transcript variant 1 (LOC100250183), mRNA	Leucine aminopeptidase 2, chloroplastic OS=Solanum lycopersicum GN=LAPA2 PE=2 SV=1	Leucyl aminopeptidase
Unigene17123_All	389	3.54517	0.584633	-2.23839	Down	0.81828	--	--	--	--
Unigene48468_All	945	3.206	0	-2.82348	Down	0.86218	--	--	--	--
Unigene38659_All	1401	0.356633	2.5912	2.39784	Up	0.808922	--	--	--	--
Unigene4752_All	453	0.750033	5.63183	2.90858	Up	0.898387	--	--	--	--
Unigene12989_All	247	11.6694	3.56437	-1.71101	Down	0.814876	--	--	--	--
Unigene33289_All	423	3.25417	0	-2.77435	Down	0.85677	--	Vitis vinifera contig VV78X069842.3, whole genome shotgun sequence	--	--
Unigene43418_All	669	50.4741	6.02607	-3.03639	Down	0.956931	--	--	--	--
CL3476.Contig3_All	848	2.5549	11.7372	2.19975	Up	0.874736	--	--	--	--
CL4450.Contig2_All	2226	21.9294	5.3423	-2.03733	Down	0.87239	conserved hypothetical protein [Ricinus communis] >gi|223536662|gb|EEF38304.1| conserved hypothetical protein [Ricinus communis]	Gossypium hirsutum fasciclin-like arabinogalactan protein 14 (FLA14) mRNA, complete cds	Fasciclin-like arabinogalactan protein 16 OS=Arabidopsis thaliana GN=FLA16 PE=2 SV=1	--
Unigene25611_All	961	4.26207	0.3858	-3.00293	Down	0.888339	--	--	--	--
Unigene7520_All	3639	1.22873	5.52243	2.16813	Up	0.841129	unnamed protein product [Vitis vinifera]	Vitis vinifera clone SS0AEB19YI24	Cycloartenol-C-24-methyltransferase OS=Arabidopsis thaliana GN=SMT1 PE=2 SV=1	SAM-dependent methyltransferases
CL10491.Contig2_All	1448	0.478967	6.08937	3.6683	Up	0.929435	PREDICTED: uncharacterized protein LOC100266586 [Vitis vinifera]	Vitis vinifera, whole genome shotgun sequence, contig VV78X174118.8, clone ENTAV 115	--	--
Unigene38125_All	995	6.2379	1.62023	-1.94486	Down	0.819987	PREDICTED: G-box-binding factor 4-like isoform 1 [Solanum lycopersicum]	TSA: Camelina sativa comp48003_c0_seq1 transcribed RNA sequence	G-box-binding factor 4 OS=Arabidopsis thaliana GN=GBF4 PE=1 SV=1	--
