# Supplementary material for: Transcriptomics Investigation into the Mechanisms of Self-Incompatibility between Pin and Thrum Morphs of Primula maximowiczii
Source: Int J Mol Sci. 2018 Jun 22;19(7):1840. doi: 10.3390/ijms19071840 (PMC6073747; doi:10.3390/ijms19071840)
Supplement: Supplementary file 1 [file ijms-19-01840-s001.zip › Supplementary files-2018.06.12/Supplemental Table 5ú║DEGs with similar expression patterns in TS vs TP and PS vs PT.xlsx]

## Sheet: 224-上下调一致
GeneID	length	Means-PT	Means-PS	Means-TP	Means-TS	log2Ratio(PS/PT)	log2Ratio(TS/TP)	Nr-annotation	Nt-annotation	Swissprot-annotation	COG-Function-Description
Unigene8266_All	2719	0.0428	2.76393	3.30057	11.0089	3.8064	1.73789	--	--	--	--
Unigene42754_All	499	0.907567	3.75047	1.5758	6.16153	2.04699	1.9672	--	--	--	--
Unigene6630_All	1420	12.4693	38.3009	8.49813	35.4417	1.619	2.06023	uncharacterized protein [Arabidopsis thaliana] >gi|332643968|gb|AEE77489.1| uncharacterized protein [Arabidopsis thaliana]	--	--	--
CL3476.Contig3_All	848	0.1077	5.091	2.5549	11.7372	4.30527	2.19975	--	--	--	--
CL11309.Contig1_All	387	0.738333	6.51953	0.934067	5.5467	2.84878	2.33316	--	--	--	--
CL11371.Contig2_All	229	1.33133	4.76223	0.2955	3.54363	1.83877	2.49448	--	--	--	--
CL7275.Contig3_All	786	0.204733	3.66577	0.286967	3.5445	4.1623	2.51454	--	--	--	--
Unigene42779_All	1367	0	2.94393	0	2.69163	2.63719	2.51516	--	--	--	--
CL185.Contig1_All	369	0	5.82387	0.933167	5.59303	3.58268	2.58342	hypothetical protein PRUPE_ppa006358mg [Prunus persica]	PREDICTED: Glycine max AP-3 complex subunit mu-1-like (LOC100791605), mRNA	--	--
Unigene25588_All	236	0	4.55313	0	3.00477	3.23873	2.66514	--	--	--	--
CL2624.Contig1_All	528	0	1.9913	0	3.13967	2.10967	2.72523	--	--	--	--
Unigene50971_All	204	0	5.38077	0.216933	2.38637	3.47182	2.73454	hypothetical protein OsJ_19048 [Oryza sativa Japonica Group]	--	--	--
Unigene43649_All	505	0.8182	5.28047	0.8645	7.37823	2.69014	2.839	--	--	--	--
CL5522.Contig1_All	381	2.03207	6.42487	0.658733	7.38997	1.58394	3.1624	PREDICTED: cysteine proteinase RD21a-like [Vitis vinifera]	--	Cysteine proteinase RD21a OS=Arabidopsis thaliana GN=RD21A PE=1 SV=1	--
Unigene14660_All	448	0.0514667	3.47703	0.1453	4.833	3.30775	3.38484	--	--	--	--
CL12207.Contig1_All	679	0.0670333	2.09103	0.231733	2.54413	2.38482	3.54818	conserved hypothetical protein [Ricinus communis] >gi|223549598|gb|EEF51086.1| conserved hypothetical protein [Ricinus communis]	--	--	--
CL9230.Contig1_All	1508	0.673733	3.33163	0.412933	7.15053	2.3764	3.62492	--	--	--	--
CL8776.Contig1_All	1680	0.0280667	2.46717	0.0268667	6.87833	3.75759	4.32346	--	--	--	--
CL1847.Contig3_All	825	0.848567	4.2635	0.1381	7.39967	2.32894	4.60168	PREDICTED: uncharacterized protein LOC101219295 [Cucumis sativus] >gi|449480306|ref|XP_004155857.1| PREDICTED: uncharacterized protein LOC101226644 [Cucumis sativus]	--	--	--
CL11533.Contig2_All	656	7.08323	16.6128	0.3395	11.4343	1.22981	5.07381	PREDICTED: arabinogalactan peptide 22 [Vitis vinifera] >gi|147854885|emb|CAN82800.1| hypothetical protein VITISV_022699 [Vitis vinifera] >gi|297738720|emb|CBI27965.3| unnamed protein product [Vitis vinifera]	Arabidopsis lyrata subsp. lyrata AGP22/ATAGP22, mRNA	Arabinogalactan peptide 20 OS=Arabidopsis thaliana GN=AGP20 PE=3 SV=1	--
Unigene3831_All	731	5.93967	0.0969	8.67163	0.0603333	-4.53407	-4.48872	--	--	--	--
Unigene32472_All	813	10.531	0	35.3711	0	-4.41922	-6.1445	--	--	--	--
CL7653.Contig3_All	436	4.87003	0.267267	5.05427	0.417833	-4.18758	-3.5965	--	--	--	--
Unigene28864_All	536	6.5949	0.0426	14.76	0	-4.16881	-4.89982	--	--	--	--
Unigene19023_All	261	21.3934	1.5196	12.0019	0.598567	-3.8154	-4.32561	--	--	--	--
CL7653.Contig2_All	479	3.27877	0.245633	3.04597	0.6484	-3.73857	-2.23194	--	--	--	--
CL10410.Contig2_All	489	3.19383	0.2406	11.7363	0.4512	-3.73058	-4.24754	--	--	--	--
Unigene28143_All	1247	6.803	0.536767	3.53163	0.388333	-3.6638	-3.18497	--	--	--	--
Unigene11269_All	537	5.5001	0.438333	4.62313	1.0179	-3.64936	-2.18328	--	--	--	--
Unigene28853_All	392	4.217	0.0611333	3.3389	0	-3.47416	-2.80965	--	--	--	--
CL11170.Contig1_All	685	16.2839	1.62133	8.85333	1.246	-3.32819	-2.82892	--	--	--	--
Unigene35473_All	221	4.13337	0.423933	5.6769	1.1117	-3.28541	-2.35234	--	--	--	--
Unigene43054_All	275	8.2368	0.935433	5.88283	0.5112	-3.13838	-2.80028	--	--	--	--
CL11475.Contig1_All	1015	5.4234	0.616667	2.62063	0.478333	-3.13663	-2.45383	--	--	--	--
Unigene42869_All	404	5.51507	0.631033	5.01647	0.689733	-3.12759	-2.55031	--	--	--	--
CL6965.Contig2_All	547	8.51663	0.981767	11.2805	1.10667	-3.11683	-3.34953	--	--	--	--
CL3366.Contig2_All	314	3.30907	0.218467	5.00033	0.3731	-3.10299	-2.8707	--	--	--	--
CL7289.Contig2_All	499	10.3258	1.20993	4.74863	0.582167	-3.09325	-3.02801	--	--	--	--
Unigene10709_All	358	2.49967	0.322767	6.1627	0.827733	-2.95317	-2.67016	--	--	--	--
Unigene35032_All	633	21.952	2.91953	11.8905	2.5251	-2.91054	-2.2354	--	--	--	--
CL7653.Contig1_All	398	2.90353	0.0575667	4.29217	0.4996	-2.89294	-2.68753	--	--	--	--
Unigene20667_All	444	5.8138	0.787333	11.8583	2.7129	-2.88443	-2.12799	--	--	--	--
Unigene4677_All	285	4.15033	0.566267	7.33047	0.7218	-2.87367	-3.34423	--	--	--	--
CL7653.Contig4_All	445	2.82743	0.2617	3.25817	0.449633	-2.72257	-2.85724	--	--	--	--
Unigene48433_All	503	3.4818	0.556533	6.33033	1.0892	-2.64529	-2.53901	--	--	--	--
CL8722.Contig1_All	913	20.9376	3.45323	16.1207	3.63203	-2.60007	-2.15007	--	--	--	--
Unigene17211_All	455	2.57157	0.4597	5.03333	1.17147	-2.48388	-2.1032	--	--	--	--
Unigene30409_All	801	3.3402	0.610633	4.86993	1.04463	-2.45156	-2.22091	--	--	--	--
CL2307.Contig4_All	297	3.84053	0.7078	6.5084	1.75897	-2.43989	-1.88757	--	--	--	--
Unigene1078_All	1272	3.2749	0.617233	3.07563	0.592367	-2.40756	-2.37632	--	--	--	--
Unigene20954_All	256	4.60617	0.9019	4.67207	1.0391	-2.35253	-1.95411	--	--	--	--
Unigene12933_All	683	16.2436	3.20783	11.6751	3.0519	-2.3402	-1.93566	--	--	--	--
CL10410.Contig1_All	290	2.08213	0.0787667	8.2182	0.608767	-2.337	-3.40575	--	--	--	--
Unigene22412_All	871	6.09087	1.2662	5.75737	1.5518	-2.26614	-1.89147	--	--	--	--
Unigene21425_All	395	2.16493	0	2.68393	0.0593	-2.22132	-2.94199	--	--	--	--
Unigene20767_All	545	6.8035	1.53323	4.54427	0.9533	-2.1497	-2.25305	--	--	--	--
Unigene21048_All	429	2.74943	0.701067	2.5005	0.519433	-1.97151	-2.3603	--	--	--	--
CL2516.Contig2_All	960	3.84617	1.15917	4.2873	0.8527	-1.73033	-2.32996	--	--	--	--
Unigene2267_All	328	3.76563	1.1953	14.2623	4.2583	-1.65552	-1.74385	--	--	--	--
Unigene14918_All	460	5.15473	1.8216	6.04257	1.518	-1.50069	-1.99299	--	--	--	--
Unigene42445_All	1067	1147.27	438.986	7.33343	0.775567	-1.38596	-3.24117	--	--	--	--
CL7886.Contig14_All	859	9.30487	3.7633	5.71647	1.60273	-1.30599	-1.87605	--	--	--	--
CL4994.Contig2_All	1232	25.4822	0.131667	29.7693	0.1255	-7.59645	-6.67089	predicted protein [Populus trichocarpa] >gi|222862228|gb|EEE99734.1| predicted protein [Populus trichocarpa]	Camellia japonica salicylic acid carboxyl methyltransferase (samt) mRNA, complete cds	Salicylate O-methyltransferase OS=Clarkia breweri GN=SAMT PE=1 SV=1	--
CL4994.Contig3_All	1169	8.6167	0.0205	8.75923	0.0189667	-4.63363	-4.63593	predicted protein [Populus trichocarpa] >gi|222862228|gb|EEE99734.1| predicted protein [Populus trichocarpa]	Camellia japonica salicylic acid carboxyl methyltransferase (samt) mRNA, complete cds	Salicylate O-methyltransferase OS=Clarkia breweri GN=SAMT PE=1 SV=1	--
CL5325.Contig3_All	642	4.12417	0.183267	4.83877	0.2492	-4.49209	-4.32812	hypothetical protein PRUPE_ppa017570mg, partial [Prunus persica]	--	--	--
CL5325.Contig4_All	561	10.0923	0.3264	6.22043	0.364267	-4.35533	-4.09395	hypothetical protein PRUPE_ppa017570mg, partial [Prunus persica]	--	--	--
Unigene32056_All	840	13.6486	0.772067	8.855	0.5702	-4.14389	-3.95695	conserved hypothetical protein [Ricinus communis] >gi|223545778|gb|EEF47282.1| conserved hypothetical protein [Ricinus communis]	Vitis vinifera clone SS0ACG20YH24	--	--
Unigene13576_All	1066	12.6158	0.4336	9.4941	0.629867	-4.86273	-3.91391	AP2 domain class transcription factor [Malus x domestica]	Daucus carota C-EF8 mRNA for embryonic element binding Factor 8, partial cds	Ethylene-responsive transcription factor ERF017 OS=Arabidopsis thaliana GN=ERF017 PE=2 SV=1	--
Unigene24669_All	291	9.56513	0.236233	10.8391	0.402567	-4.06985	-3.90261	Dehydration-responsive element-binding protein 1A, putative [Ricinus communis] >gi|223549962|gb|EEF51449.1| Dehydration-responsive element-binding protein 1A, putative [Ricinus communis]	Hevea brasiliensis CRT/DRE binding factor 1 (CBF1) mRNA, complete cds	Dehydration-responsive element-binding protein 1A OS=Arabidopsis thaliana GN=DREB1A PE=1 SV=2	--
CL8002.Contig3_All	302	7.91667	0.227633	8.40693	0.310333	-3.81891	-3.73552	CRT/DRE binding factor [Citrus jambhiri]	Glycine max dehydration-responsive element binding protein 7 (LOC100101894), mRNA >gi|146552063|gb|EF551167.1| Glycine max dehydration-responsive element binding protein 7 mRNA, complete cds	Dehydration-responsive element-binding protein 1B OS=Arabidopsis thaliana GN=DREB1B PE=2 SV=2	--
CL6011.Contig2_All	1012	3.00937	0.0453	2.7359	0.205767	-2.99059	-3.73293	PREDICTED: LOW QUALITY PROTEIN: dehydration-responsive element-binding protein 1C-like [Cucumis sativus]	Ageratina adenophora C-repeat binding factor mRNA, complete cds	Dehydration-responsive element-binding protein 1D OS=Arabidopsis thaliana GN=DREB1D PE=2 SV=1	--
CL2891.Contig1_All	888	7.92857	0.1582	22.4243	1.7576	-5.64724	-3.67338	hypothetical protein PRUPE_ppa004524mg [Prunus persica]	Medicago truncatula chromosome 2 BAC clone mth2-28e11, complete sequence	--	--
CL2891.Contig2_All	899	31.4022	1.15527	10.5933	0.886033	-4.76457	-3.57965	PREDICTED: putative nuclease HARBI1-like [Glycine max]	Medicago truncatula chromosome 2 BAC clone mth2-28e11, complete sequence	--	--
CL8002.Contig2_All	998	5.11593	0.232767	6.26237	0.533567	-3.67897	-3.55297	PREDICTED: LOW QUALITY PROTEIN: dehydration-responsive element-binding protein 1C-like [Cucumis sativus]	Morus alba var. multicaulis voucher Yu 71-1 CRT/DRE binding factor 1 mRNA, complete cds	Dehydration-responsive element-binding protein 1B OS=Arabidopsis thaliana GN=DREB1B PE=2 SV=2	--
CL1668.Contig1_All	1005	2.1162	0.344567	4.43487	0.383333	-2.61862	-3.53222	PREDICTED: uncharacterized protein LOC101218317 [Cucumis sativus] >gi|449510648|ref|XP_004163722.1| PREDICTED: uncharacterized protein LOC101224640 [Cucumis sativus]	--	--	--
Unigene40538_All	1091	4.6266	0.4882	2.5998	0.245633	-3.24441	-3.40382	hypothetical protein PRUPE_ppa008513mg [Prunus persica]	--	BTB/POZ domain-containing protein At1g55760 OS=Arabidopsis thaliana GN=At1g55760 PE=2 SV=1	--
Unigene41449_All	1071	52.0679	2.00193	38.8116	3.958	-4.70093	-3.29364	salt responsive protein 2 [Solanum lycopersicum] >gi|195549553|gb|ACG50004.1| salt responsive protein 2 [Solanum lycopersicum]	Arabidopsis thaliana chromosome 4, complete sequence	--	--
CL1604.Contig2_All	3171	1.74873	0.102733	2.0905	0.2367	-4.08933	-3.14272	PREDICTED: chitin-inducible gibberellin-responsive protein 1-like [Vitis vinifera]	Medicago truncatula GRAS family transcription factor (MTR_2g082090) mRNA, complete cds	Chitin-inducible gibberellin-responsive protein 1 OS=Oryza sativa subsp. japonica GN=CIGR1 PE=2 SV=1	--
CL3946.Contig3_All	761	19.7728	3.3928	209.626	24.3719	-2.54297	-3.10452	40S ribosomal protein S19-3, putative [Ricinus communis] >gi|223534592|gb|EEF36289.1| 40S ribosomal protein S19-3, putative [Ricinus communis]	PREDICTED: Vitis vinifera 40S ribosomal protein S19-1-like (LOC100266271), mRNA	40S ribosomal protein S19-3 OS=Arabidopsis thaliana GN=RPS19C PE=2 SV=1	Ribosomal protein S19E (S16A)
CL7087.Contig3_All	1427	8.0838	1.1181	4.55157	0.547333	-2.85398	-3.05587	unnamed protein product [Vitis vinifera]	Ricinus communis palmitoyl-acyl carrier protein thioesterase, mRNA	Palmitoyl-acyl carrier protein thioesterase, chloroplastic OS=Gossypium hirsutum GN=FATB1 PE=1 SV=1	Acyl-ACP thioesterase
CL4994.Contig1_All	502	10.8752	1.61953	15.775	1.95317	-2.74739	-3.01375	salicylic acid/benzoic acid carboxyl methyltransferase [Datura wrightii]	--	Salicylate O-methyltransferase OS=Clarkia breweri GN=SAMT PE=1 SV=1	--
Unigene3918_All	1430	17.5959	7.27707	5.8167	0.731467	-1.27381	-2.99134	--	Camellia sinensis var. assamica clone 23 microsatellite sequence	--	--
CL5659.Contig2_All	527	6.97483	1.49893	6.78377	0.899067	-2.21822	-2.91559	conserved hypothetical protein [Ricinus communis] >gi|223527581|gb|EEF29697.1| conserved hypothetical protein [Ricinus communis]	--	--	--
CL4609.Contig1_All	866	10.9453	3.43687	2.7814	0.0811667	-1.67115	-2.90966	hypothetical protein VOLCADRAFT_87683 [Volvox carteri f. nagariensis] >gi|300267363|gb|EFJ51547.1| hypothetical protein VOLCADRAFT_87683 [Volvox carteri f. nagariensis]	--	Proline-rich receptor-like protein kinase PERK1 OS=Arabidopsis thaliana GN=PERK1 PE=1 SV=1	--
CL12869.Contig2_All	2963	14.0382	5.5922	6.86187	0.9329	-1.32787	-2.87881	hypothetical protein [Beta vulgaris subsp. vulgaris]	--	--	--
CL12081.Contig1_All	872	2.64117	0.433467	2.5275	0.368833	-2.60718	-2.8688	unnamed protein product [Vitis vinifera]	Rosa hybrid cultivar dehydration-responsive element-binding protein 1B mRNA, complete cds	Dehydration-responsive element-binding protein 1E OS=Arabidopsis thaliana GN=DREB1E PE=2 SV=1	--
Unigene34849_All	482	43.8023	6.18573	47.8887	6.5912	-2.82399	-2.86107	Zinc finger protein [Chrysanthemum x morifolium]	--	Zinc finger protein ZAT10 OS=Arabidopsis thaliana GN=ZAT10 PE=2 SV=1	--
Unigene27750_All	536	12.2612	1.25583	14.3694	2.00173	-3.28739	-2.84368	conserved hypothetical protein [Ricinus communis] >gi|223536303|gb|EEF37954.1| conserved hypothetical protein [Ricinus communis]	Arabidopsis thaliana chromosome 4, complete sequence	--	--
CL7676.Contig1_All	599	2.4612	0.152767	1.94717	0.297	-2.94578	-2.83133	Calcium-binding protein CML38 [Medicago truncatula] >gi|355493838|gb|AES75041.1| Calcium-binding protein CML38 [Medicago truncatula]	PREDICTED: Fragaria vesca subsp. vesca putative calcium-binding protein CML19-like (LOC101292012), mRNA	Probable calcium-binding protein CML40 OS=Arabidopsis thaliana GN=CML40 PE=1 SV=1	Ca2+-binding protein (EF-Hand superfamily)
CL2544.Contig1_All	1493	19.418	3.925	25.9393	3.6459	-2.30663	-2.83079	hypothetical protein PRUPE_ppa009650mg [Prunus persica]	Arabidopsis thaliana chromosome 3, complete sequence	Probable CCR4-associated factor 1 homolog 11 OS=Arabidopsis thaliana GN=CAF1-11 PE=2 SV=1	mRNA deadenylase subunit
CL8520.Contig2_All	983	3.9421	0.0931667	2.51803	0.0476667	-3.92331	-2.8169	PREDICTED: LOW QUALITY PROTEIN: dehydration-responsive element-binding protein 1C-like [Cucumis sativus]	Malus x domestica AP2 domain class transcription factor (AP2D30) mRNA, complete cds	Dehydration-responsive element-binding protein 1D OS=Arabidopsis thaliana GN=DREB1D PE=2 SV=1	--
CL12548.Contig1_All	1254	8.90837	2.62767	88.6308	13.0199	-1.76138	-2.76709	beta-1,3-glucanase [Vitis riparia]	Arabidopsis lyrata subsp. lyrata beta-1,3-glucanase 3 (BG3), mRNA	Glucan endo-1,3-beta-glucosidase, acidic isoform PR-Q' OS=Nicotiana tabacum PE=1 SV=1	Exo-beta-1,3-glucanase
CL5659.Contig1_All	463	4.80173	0.5433	5.93553	0.890867	-2.75773	-2.7361	conserved hypothetical protein [Ricinus communis] >gi|223527581|gb|EEF29697.1| conserved hypothetical protein [Ricinus communis]	--	--	--
CL7087.Contig4_All	1419	2.46083	0.292267	2.63993	0.397733	-3.07379	-2.73063	acyl acyl-carrier-protein thioesterase type B [Camellia oleifera]	Ricinus communis palmitoyl-acyl carrier protein thioesterase, mRNA	Palmitoyl-acyl carrier protein thioesterase, chloroplastic OS=Arabidopsis thaliana GN=FATB PE=1 SV=1	Acyl-ACP thioesterase
Unigene27265_All	275	33.1497	4.1094	34.1424	5.17547	-3.012	-2.72181	PREDICTED: zinc finger protein ZAT10-like [Vitis vinifera]	--	Zinc finger protein ZAT10 OS=Arabidopsis thaliana GN=ZAT10 PE=2 SV=1	--
Unigene34360_All	2140	9.10767	0.464633	6.42973	1.08953	-4.29292	-2.56105	PREDICTED: uncharacterized protein LOC100248374 [Vitis vinifera]	--	--	--
Unigene45761_All	512	16.5094	0.8962	12.6736	2.16017	-4.20332	-2.55261	polygalacturonase inhibitor [Actinidia deliciosa]	Pyrus pyrifolia cultivar Huobali polygalacturonase-inhibiting protein (PGIP) mRNA, complete cds	Polygalacturonase inhibitor OS=Vitis vinifera GN=pgip PE=1 SV=1	--
Unigene17269_All	382	3.81637	0.242333	2.38137	0.408667	-3.97714	-2.54279	unknown [Medicago truncatula]	PREDICTED: Solanum lycopersicum calmodulin-like protein 8-like (LOC101257476), mRNA	Calmodulin-like protein 11 OS=Arabidopsis thaliana GN=CML11 PE=2 SV=1	Ca2+-binding protein (EF-Hand superfamily)
CL2295.Contig7_All	682	4.24853	0.372233	5.80177	1.0599	-3.51269	-2.45256	PREDICTED: uncharacterized protein LOC101306469 [Fragaria vesca subsp. vesca]	--	--	--
CL7087.Contig2_All	1425	2.686	0.1613	2.85423	0.539167	-4.05764	-2.4043	unnamed protein product [Vitis vinifera]	Ricinus communis palmitoyl-acyl carrier protein thioesterase, mRNA	Palmitoyl-acyl carrier protein thioesterase, chloroplastic OS=Arabidopsis thaliana GN=FATB PE=1 SV=1	Acyl-ACP thioesterase
CL10629.Contig1_All	1322	5.69107	0.739767	6.9701	1.3732	-2.94356	-2.34364	JA-induced WRKY protein [Solanum lycopersicum] >gi|256861073|gb|ACV32382.1| JA-induced WRKY protein [Solanum lycopersicum]	Camellia sinensis WRKY transcription factor 40 mRNA, complete cds	Probable WRKY transcription factor 40 OS=Arabidopsis thaliana GN=WRKY40 PE=1 SV=1	--
Unigene18878_All	1163	2.22413	0.396933	4.6931	0.933533	-2.48627	-2.32977	tau class glutathione transferase GSTU52 [Populus trichocarpa]	Populus trichocarpa tau class glutathione transferase GSTU52 mRNA, complete cds	Glutathione transferase GST 23 OS=Zea mays PE=2 SV=1	Glutathione S-transferase
CL944.Contig4_All	1205	2.27683	0.4401	2.7863	0.5603	-2.37113	-2.31408	unnamed protein product [Vitis vinifera]	PREDICTED: Vitis vinifera uncharacterized LOC100262899 (LOC100262899), mRNA	--	--
Unigene13270_All	493	4.79103	0.563867	6.6505	1.36317	-3.08691	-2.2865	PREDICTED: uncharacterized protein LOC100809158 isoform 2 [Glycine max]	Picea glauca clone GQ0021_M15 mRNA sequence	Extensin-2 OS=Arabidopsis thaliana GN=EXT2 PE=2 SV=1	Endoglucanase
Unigene13271_All	618	3.62583	0.1888	4.3665	0.905167	-3.35053	-2.27022	PREDICTED: uncharacterized protein LOC101249447, partial [Solanum lycopersicum]	PREDICTED: Fragaria vesca subsp. vesca uncharacterized LOC101295621 (LOC101295621), misc_RNA	Extensin-2 OS=Arabidopsis thaliana GN=EXT2 PE=2 SV=1	Endoglucanase
Unigene34262_All	882	23.2185	4.04373	23.7995	4.9346	-2.52152	-2.26993	PREDICTED: uncharacterized protein At1g76070-like [Glycine max]	PREDICTED: Glycine max uncharacterized protein LOC100794321 (LOC100794321), mRNA	Uncharacterized protein At1g76070 OS=Arabidopsis thaliana GN=At1g76070 PE=1 SV=1	--
Unigene41616_All	786	6.25197	1.11437	3.39757	0.709167	-2.48809	-2.26031	PREDICTED: uncharacterized protein LOC100775409 [Glycine max]	PREDICTED: Glycine max uncharacterized protein LOC100775409 (LOC100775409), mRNA	--	--
CL1668.Contig2_All	806	2.9288	0.4013	4.37177	0.921467	-2.86756	-2.24621	PREDICTED: uncharacterized protein LOC101218317 [Cucumis sativus] >gi|449510648|ref|XP_004163722.1| PREDICTED: uncharacterized protein LOC101224640 [Cucumis sativus]	--	--	--
Unigene19607_All	1646	7.61503	0.424233	4.1179	0.876167	-4.16592	-2.23263	PREDICTED: U-box domain-containing protein 21-like [Vitis vinifera]	Solanum tuberosum CMPG1b gene, complete cds	U-box domain-containing protein 21 OS=Arabidopsis thaliana GN=PUB21 PE=2 SV=1	--
Unigene42100_All	565	16.4247	3.58	11.0743	2.36123	-2.19784	-2.2296	PREDICTED: uncharacterized protein LOC100267676 [Vitis vinifera]	PREDICTED: Glycine max uncharacterized protein LOC100775640 (LOC100775640), mRNA	--	--
CL6728.Contig1_All	698	5.81803	0.960267	13.942	3.13417	-2.59902	-2.15328	protein binding protein, putative [Ricinus communis] >gi|223530454|gb|EEF32338.1| protein binding protein, putative [Ricinus communis]	Ricinus communis protein binding protein, putative, mRNA	E3 ubiquitin-protein ligase RHA2A OS=Arabidopsis thaliana GN=RHA2A PE=1 SV=1	RING-finger-containing ubiquitin ligase
Unigene34567_All	596	7.751	1.99463	9.06063	2.0889	-1.95826	-2.11687	PREDICTED: uncharacterized protein LOC100246308 [Vitis vinifera] >gi|147781893|emb|CAN69942.1| hypothetical protein VITISV_006130 [Vitis vinifera]	--	--	--
CL6460.Contig1_All	900	3.686	1.02957	6.81833	1.58407	-1.84002	-2.10579	predicted protein [Populus trichocarpa] >gi|222845871|gb|EEE83418.1| predicted protein [Populus trichocarpa]	--	Calcium-binding protein CML38 OS=Arabidopsis thaliana GN=CML38 PE=2 SV=1	Ca2+-binding protein (EF-Hand superfamily)
Unigene35109_All	426	12.2639	1.65987	42.407	10.0043	-2.88527	-2.08368	--	Bathycoccus prasinos genomic : Chromosome_9	--	--
Unigene34499_All	819	5.4596	1.18937	6.16787	1.50663	-2.1986	-2.03344	hypothetical protein VITISV_029656 [Vitis vinifera]	--	--	--
Unigene37819_All	824	2.9612	0.6974	8.21613	2.01087	-2.08612	-2.03064	Cationic peroxidase 2 precursor, putative [Ricinus communis] >gi|223532103|gb|EEF33911.1| Cationic peroxidase 2 precursor, putative [Ricinus communis]	Medicago truncatula Peroxidase (MTR_4g066810) mRNA, complete cds	Peroxidase N1 OS=Nicotiana tabacum GN=poxN1 PE=1 SV=1	--
Unigene34890_All	1188	31.7772	7.154	16.4614	4.17343	-2.15117	-1.97978	PREDICTED: uncharacterized protein LOC101251606 isoform 2 [Solanum lycopersicum]	PREDICTED: Solanum lycopersicum uncharacterized LOC101251606, transcript variant 2 (LOC101251606), mRNA	B2 protein OS=Daucus carota PE=2 SV=1	--
Unigene23399_All	796	46.5015	5.97363	23.9202	6.0858	-2.9606	-1.97471	predicted protein [Populus trichocarpa] >gi|222866597|gb|EEF03728.1| predicted protein [Populus trichocarpa]	--	--	--
CL6460.Contig2_All	908	6.53593	0.944467	8.3286	2.18697	-2.79082	-1.92914	predicted protein [Populus trichocarpa] >gi|222845871|gb|EEE83418.1| predicted protein [Populus trichocarpa]	--	Calcium-binding protein CML38 OS=Arabidopsis thaliana GN=CML38 PE=2 SV=1	Ca2+-binding protein (EF-Hand superfamily)
Unigene27191_All	481	40.2715	5.28127	53.6834	14.1736	-2.9308	-1.92127	conserved hypothetical protein [Ricinus communis] >gi|223544834|gb|EEF46349.1| conserved hypothetical protein [Ricinus communis]	--	--	--
Unigene16586_All	718	19.6507	3.84757	24.8008	6.56723	-2.35256	-1.91703	hypothetical protein VITISV_033484 [Vitis vinifera]	--	Uncharacterized protein At4g14450, chloroplastic OS=Arabidopsis thaliana GN=At4g14450 PE=2 SV=1	--
CL1055.Contig2_All	1300	38.9454	4.72757	91.0098	25.1169	-3.04228	-1.85737	ACC oxidase 5 [Actinidia deliciosa]	Camellia sinensis ACC oxidase (ACO) mRNA, complete cds	1-aminocyclopropane-1-carboxylate oxidase 3 OS=Petunia hybrida GN=ACO3 PE=3 SV=1	Isopenicillin N synthase and related dioxygenases
CL3498.Contig3_All	825	5.59677	1.5941	8.57093	2.3695	-1.81185	-1.85487	PREDICTED: uncharacterized protein LOC100853220 [Vitis vinifera] >gi|296083433|emb|CBI23386.3| unnamed protein product [Vitis vinifera]	--	--	--
Unigene16411_All	453	34.0729	4.30113	37.6967	10.499	-2.98583	-1.84419	PREDICTED: uncharacterized protein LOC101260427 [Solanum lycopersicum]	PREDICTED: Glycine max uncharacterized protein LOC100791695 (LOC100791695), mRNA	--	--
Unigene41600_All	910	14.2622	1.6811	16.8208	4.7111	-3.08472	-1.83611	PREDICTED: uncharacterized protein At1g01500-like [Vitis vinifera]	PREDICTED: Fragaria vesca subsp. vesca uncharacterized LOC101293650 (LOC101293650), mRNA	Uncharacterized protein At1g01500 OS=Arabidopsis thaliana GN=At1g01500 PE=2 SV=1	--
CL6305.Contig3_All	1140	5.7878	2.09773	6.3121	1.7812	-1.46418	-1.82527	PREDICTED: protein IRX15-like [Solanum lycopersicum]	PREDICTED: Solanum lycopersicum protein IRX15-like (LOC101244631), mRNA	Protein IRX15-LIKE OS=Arabidopsis thaliana GN=IRX15-L PE=2 SV=1	--
Unigene18880_All	1012	6.40537	1.17087	14.2073	4.0426	-2.4517	-1.81328	tau class glutathione transferase GSTU52 [Populus trichocarpa]	Populus trichocarpa tau class glutathione transferase GSTU52 mRNA, complete cds	Glutathione transferase GST 23 OS=Zea mays PE=2 SV=1	Glutathione S-transferase
Unigene15304_All	947	4.45203	1.20913	6.3735	1.81647	-1.88049	-1.81095	photosystem I P700 chlorophyll a apoprotein A2 (chloroplast) [Camellia sinensis] >gi|430728271|gb|AGA55595.1| photosystem I P700 chlorophyll a apoprotein A2 (chloroplast) [Camellia sinensis]	Ardisia polysticta chloroplast, complete genome	Photosystem I P700 chlorophyll a apoprotein A2 OS=Scenedesmus obliquus GN=psaB PE=3 SV=1	--
Unigene26563_All	1333	9.7459	2.02793	10.033	2.9425	-2.26479	-1.76963	peroxidase 1 [Rubia cordifolia]	Populus alba x Populus tremula var. glandulosa peroxidase mRNA, complete cds	Peroxidase 52 OS=Arabidopsis thaliana GN=PER52 PE=2 SV=1	--
CL4725.Contig1_All	1462	93.0008	25.925	149.894	45.5925	-1.8429	-1.71708	predicted protein [Populus trichocarpa] >gi|222856815|gb|EEE94362.1| predicted protein [Populus trichocarpa]	Solanum tuberosum erg-1 mRNA, complete cds	--	--
CL288.Contig2_All	1690	61.7806	11.5029	41.4224	12.7043	-2.42516	-1.70509	PREDICTED: uncharacterized protein LOC101243886 [Solanum lycopersicum]	--	Leucine-rich repeat extensin-like protein 5 OS=Arabidopsis thaliana GN=LRX5 PE=2 SV=2	DNA-directed RNA polymerase, beta' subunit/160 kD subunit
Unigene31193_All	1088	34.2549	9.05613	45.9059	14.5523	-1.91934	-1.65743	PREDICTED: uncharacterized protein LOC100244374 [Vitis vinifera] >gi|296083806|emb|CBI24023.3| unnamed protein product [Vitis vinifera]	PREDICTED: Solanum lycopersicum protein NDR1-like (LOC101262768), mRNA	Uncharacterized protein At1g08160 OS=Arabidopsis thaliana GN=At1g08160 PE=2 SV=1	--
CL8593.Contig1_All	264	35.818	4.7416	39.2303	12.5396	-2.91724	-1.64547	hypothetical protein PRUPE_ppa008439mg [Prunus persica]	Capsicum annuum phi-1 mRNA, partial cds	--	--
Unigene23091_All	1340	15.5417	2.3364	17.6648	5.68567	-2.73378	-1.63548	PREDICTED: chitotriosidase-1-like [Solanum lycopersicum]	--	--	Chitinase
Unigene23358_All	1195	44.4621	15.8858	58.1086	20.3609	-1.48484	-1.51295	alternative oxidase 1b [Solanum lycopersicum] >gi|29465624|gb|AAK58483.1| alternative oxidase 1b [Solanum lycopersicum]	PREDICTED: Vitis vinifera alternative oxidase 3, mitochondrial-like (LOC100247765), mRNA	Ubiquinol oxidase 3, mitochondrial OS=Arabidopsis thaliana GN=AOX3 PE=2 SV=2	--
