# Supplementary material for: Transcriptomics Investigation into the Mechanisms of Self-Incompatibility between Pin and Thrum Morphs of Primula maximowiczii
Source: Int J Mol Sci. 2018 Jun 22;19(7):1840. doi: 10.3390/ijms19071840 (PMC6073747; doi:10.3390/ijms19071840)
Supplement: Supplementary file 1 [file ijms-19-01840-s001.zip › Supplementary files-2018.06.12/Supplemental Table 6ú║DEGs with different expression patterns in TS vs TP and PS vs PT.xlsx]

## Sheet: different expression patterns
GeneID	length	Means-PT	Means-PS	Means-TP	Means-TS	log2Ratio(PS/PT)	log2Ratio(TS/TP)	Nr-annotation	Nt-annotation	Swissprot-annotation	COG-Function-Description
CL12905.Contig1_All	1072	2.55577	6.86233	15.6977	1.96433	1.42494	-2.99844	--	--	--	--
Unigene16984_All	284	1.78973	5.2595	21.7904	5.55053	1.55518	-1.97299	--	--	--	--
Unigene43021_All	300	0.0768333	1.9062	2.38413	0.0781	2.33735	-2.53473	--	--	--	--
CL808.Contig1_All	443	0.843667	8.43307	7.9895	2.40973	3.32131	-1.72923	--	--	--	--
CL808.Contig2_All	415	1.2929	14.1081	11.7725	3.65973	3.44784	-1.68561	--	--	--	--
Unigene31464_All	735	0.982067	13.5387	9.37497	2.93253	3.78512	-1.67667	--	--	--	--
CL3645.Contig1_All	633	0	7.2565	4.22967	0	3.89203	-3.1363	--	--	--	--
Unigene35656_All	214	0.2188	8.04747	9.3502	1.37823	4.41343	-2.59748	--	--	--	--
CL832.Contig5_All	2083	0.292033	2.58553	4.34247	0.2161	3.14626	-4.32874	polyol transporter [Camellia sinensis]	PREDICTED: Fragaria vesca subsp. vesca polyol transporter 5-like (LOC101302071), mRNA	Polyol transporter 5 OS=Arabidopsis thaliana GN=PLT5 PE=1 SV=2	Permeases of the major facilitator superfamily
CL8881.Contig2_All	1728	32.6308	559.133	573.014	43.3423	4.09888	-3.72472	PREDICTED: pectinesterase 2-like [Solanum lycopersicum]	Primula vulgaris Def-like protein (Def) gene, complete cds	Probable pectinesterase 50 OS=Arabidopsis thaliana GN=PME50 PE=2 SV=1	Pectin methylesterase
Unigene5837_All	684	1.61843	4.8678	17.0925	1.29483	1.58867	-3.72253	conserved hypothetical protein [Ricinus communis] >gi|223545967|gb|EEF47470.1| conserved hypothetical protein [Ricinus communis]	Linum usitatissimum clone LU0003G10 mRNA sequence	--	--
CL832.Contig7_All	2204	0.569233	16.7798	7.82097	0.695933	4.88156	-3.49033	polyol transporter [Camellia sinensis]	Populus trichocarpa polyol transporter (PtrPLT), mRNA	Polyol transporter 5 OS=Arabidopsis thaliana GN=PLT5 PE=1 SV=2	Permeases of the major facilitator superfamily
CL832.Contig4_All	1805	1.05233	4.44453	10.192	0.931767	2.07844	-3.45132	polyol transporter [Camellia sinensis]	PREDICTED: Fragaria vesca subsp. vesca polyol transporter 5-like (LOC101302071), mRNA	Polyol transporter 5 OS=Arabidopsis thaliana GN=PLT5 PE=1 SV=2	Permeases of the major facilitator superfamily
Unigene43184_All	1098	0.270267	3.87373	5.42363	0.507267	3.14824	-3.41844	PREDICTED: probable aquaporin TIP3-2-like [Solanum lycopersicum]	Cucurbita cv. Kurokawa Amakuri mRNA for MP23 precursor, complete cds	Aquaporin TIP3-1 OS=Arabidopsis thaliana GN=TIP3-1 PE=2 SV=1	Glycerol uptake facilitator and related permeases (Major Intrinsic Protein Family)
Unigene25839_All	868	0.427933	3.97473	18.842	2.40737	3.2154	-2.87185	PREDICTED: protochlorophyllide-dependent translocon component 52, chloroplastic-like [Vitis vinifera]	PREDICTED: Vitis vinifera protochlorophyllide-dependent translocon component 52, chloroplastic-like (LOC100263831), mRNA	Protochlorophyllide-dependent translocon component 52, chloroplastic OS=Arabidopsis thaliana GN=PTC52 PE=2 SV=1	Phenylpropionate dioxygenase and related ring-hydroxylating dioxygenases, large terminal subunit
Unigene1918_All	660	1.57137	4.76167	5.11177	0.555467	1.59945	-2.86977	PREDICTED: cytochrome P450 71D11-like [Fragaria vesca subsp. vesca]	PREDICTED: Fragaria vesca subsp. vesca cytochrome P450 71D11-like (LOC101299026), mRNA	Premnaspirodiene oxygenase OS=Hyoscyamus muticus GN=CYP71D55 PE=1 SV=1	Cytochrome P450
CL6032.Contig3_All	1127	0.392733	1.9907	2.95303	0.418667	2.34165	-2.81832	Terpenoid cylases/protein prenyltransferase alpha-alpha toroid; Bacterial adhesion [Medicago truncatula]	Medicago truncatula clone mth2-135j6, complete sequence	--	--
Unigene23020_All	599	0.0786333	2.6048	6.05507	0.872467	3.40855	-2.79497	PREDICTED: uncharacterized protein LOC101205129 [Cucumis sativus]	--	--	--
Unigene17752_All	532	0.1308	4.79233	6.0759	0.904833	4.00993	-2.74737	predicted protein [Populus trichocarpa] >gi|222848591|gb|EEE86138.1| predicted protein [Populus trichocarpa]	--	--	--
CL9606.Contig1_All	1094	1.2975	11.2972	7.59513	1.19783	3.12215	-2.66465	TPA: hypothetical protein ZEAMMB73_987137 [Zea mays]	--	Chaperone protein dnaJ 11, chloroplastic OS=Arabidopsis thaliana GN=ATJ11 PE=1 SV=2	DnaJ-class molecular chaperone with C-terminal Zn finger domain
CL832.Contig10_All	2124	0.767133	8.0745	7.5047	1.33973	3.39582	-2.48585	polyol transporter [Camellia sinensis]	PREDICTED: Fragaria vesca subsp. vesca polyol transporter 5-like (LOC101302071), mRNA	Polyol transporter 5 OS=Arabidopsis thaliana GN=PLT5 PE=1 SV=2	Permeases of the major facilitator superfamily
Unigene7637_All	2147	0.546733	4.3498	3.5324	0.633867	2.99204	-2.4784	PREDICTED: exopolygalacturonase-like [Cucumis sativus] >gi|449487925|ref|XP_004157869.1| PREDICTED: exopolygalacturonase-like [Cucumis sativus]	--	Polygalacturonase OS=Nicotiana tabacum GN=PG1 PE=2 SV=1	Endopolygalacturonase
Unigene1412_All	804	31.6441	77.5473	197.263	38.5358	1.29314	-2.35585	PREDICTED: uncharacterized protein LOC101255072 [Solanum lycopersicum]	--	--	Membrane protein involved in colicin uptake
Unigene2194_All	478	0.6369	3.05593	4.01587	0.741067	2.26247	-2.14537	hypothetical protein PRUPE_ppa026124mg [Prunus persica]	Populus trichocarpa cytochrome P450, mRNA	Cytochrome P450 704C1 OS=Pinus taeda GN=CYP704C1 PE=2 SV=1	--
Unigene14201_All	269	0.0894667	2.9937	4.67347	0.939367	2.82388	-2.12965	--	Populus trichocarpa clone POP035-I15, complete sequence	--	--
Unigene27190_All	295	65.6521	507.582	534.05	128.141	2.95073	-2.05924	--	Vitis vinifera clone SS0AFA11YJ02 >gi|349716037|emb|FQ392044.1| Vitis vinifera clone SS0AFA7YM05	--	--
Unigene16269_All	283	135.572	901.708	892.216	227.31	2.7336	-1.97273	PREDICTED: uncharacterized protein LOC101243946 [Solanum lycopersicum]	Camellia sinensis pollen coat-like protein (PCP), complete cds	Stress-induced protein KIN2 OS=Arabidopsis thaliana GN=KIN2 PE=1 SV=1	--
CL8881.Contig1_All	489	15.9414	77.2842	70.5239	18.6046	2.27739	-1.92245	--	Primula vulgaris Def-like protein (Def) gene, complete cds	--	--
Unigene26859_All	936	1.9091	15.5867	15.9619	4.2176	3.02935	-1.92014	PREDICTED: basic form of pathogenesis-related protein 1 [Vitis vinifera] >gi|147857567|emb|CAN80994.1| hypothetical protein VITISV_042545 [Vitis vinifera]	PREDICTED: Solanum lycopersicum pathogenesis-related protein PR-1-like (LOC101267821), mRNA	Basic form of pathogenesis-related protein 1 OS=Nicotiana tabacum PE=3 SV=1	Uncharacterized protein with SCP/PR1 domains
Unigene24517_All	628	22.1078	0.0363667	0.382367	34.6273	-5.90206	5.97887	--	--	--	--
Unigene38739_All	966	8.59067	0	0.937867	4.9899	-4.10277	2.17557	--	--	--	--
Unigene27856_All	626	1.90207	0.111367	0.1446	2.08127	-4.09418	3.84732	--	--	--	--
Unigene17793_All	297	2.82187	0.392367	0.150933	3.81943	-2.84638	3.58808	--	--	--	--
Unigene1908_All	250	24.378	3.52853	3.40463	26.3395	-2.78844	2.95166	--	--	--	--
CL45.Contig1_All	1208	2.19573	0.3437	0.225733	3.953	-2.67548	4.13026	--	--	--	--
Unigene29103_All	589	2.85983	0	0	4.14063	-2.67499	3.16155	--	--	--	--
CL8054.Contig4_All	595	2.52493	0	0	4.09887	-2.51514	3.14802	--	--	--	--
Unigene38842_All	389	12.3447	2.40033	0	6.0234	-2.36259	3.59058	--	--	--	--
Unigene25775_All	400	2.21937	0	0	3.10397	-2.35202	2.78128	--	--	--	--
Unigene17184_All	647	5.3393	0.9916	0.0348667	7.73017	-2.20468	4.42271	--	--	--	--
CL4773.Contig4_All	845	7.09573	1.70553	0.0267	2.35287	-2.05673	2.80695	--	--	--	--
Unigene674_All	417	4.16703	1.11383	0.809333	8.27707	-1.90349	3.08417	--	--	--	--
Unigene8872_All	465	14.801	4.64587	0.0485	4.05177	-1.67167	3.46569	--	--	--	--
Unigene42564_All	256	7.699	2.52783	1.50237	9.4634	-1.60677	2.65512	--	--	--	--
Unigene35522_All	365	4.7504	1.65107	0.373933	2.75567	-1.52465	2.34977	--	--	--	--
CL12850.Contig1_All	716	6.22213	2.18727	0.980567	6.70177	-1.50828	2.77285	--	--	--	--
Unigene31694_All	350	15.6023	5.5579	0.457633	24.8449	-1.48914	5.32421	--	--	--	--
CL5848.Contig2_All	874	13.1951	4.7997	0.0754667	8.68573	-1.45899	5.2191	--	--	--	--
Unigene38897_All	478	6.53993	2.38577	0.708433	4.25863	-1.45482	2.58769	--	--	--	--
CL11378.Contig1_All	1017	13.3179	4.9598	4.154	28.6752	-1.42501	2.78723	--	--	--	--
Unigene1708_All	1024	10.429	3.9267	0.152267	9.80147	-1.40922	6.00833	--	--	--	--
CL586.Contig1_All	760	383.036	173.324	68.7152	206.772	-1.144	1.58934	RecName: Full=60S ribosomal protein L18a >gi|13430184|gb|AAK25759.1|AF334839_1 ribosomal protein L18a [Castanea sativa]	PREDICTED: Brachypodium distachyon 60S ribosomal protein L18a-like, transcript variant 2 (LOC100846400), mRNA	60S ribosomal protein L18a OS=Castanea sativa GN=RPL18A PE=2 SV=1	Ribosomal protein L20A (L18A)
CL10682.Contig1_All	1940	306.324	130.29	164.825	542.966	-1.23333	1.71993	PREDICTED: sugar transport protein 14-like [Solanum lycopersicum]	PREDICTED: Cucumis sativus sugar transport protein 14-like (LOC101223510), mRNA	Sugar transport protein 14 OS=Arabidopsis thaliana GN=STP14 PE=2 SV=2	Permeases of the major facilitator superfamily
CL194.Contig1_All	591	83.3174	34.9475	31.2878	107.722	-1.25343	1.78364	PREDICTED: uncharacterized protein LOC101244244 [Solanum lycopersicum]	Camellia sinensis pollen coat-like protein (PCP), complete cds	Stress-induced protein KIN2 OS=Arabidopsis thaliana GN=KIN2 PE=1 SV=1	--
CL3899.Contig2_All	1040	8.49903	3.15667	3.3692	12.6315	-1.4289	1.90654	microtubule-associated protein MAP65-1a [Nicotiana tabacum]	PREDICTED: Vitis vinifera 65-kDa microtubule-associated protein 1-like (LOC100267550), mRNA	65-kDa microtubule-associated protein 1 OS=Arabidopsis thaliana GN=MAP65-1 PE=1 SV=1	--
Unigene23615_All	2024	14.7035	5.93873	6.82647	30.2147	-1.30793	2.14604	PREDICTED: sugar transport protein 8-like [Vitis vinifera]	PREDICTED: Solanum lycopersicum sugar transport protein 8-like (LOC101261239), mRNA	Sugar transport protein 8 OS=Arabidopsis thaliana GN=STP8 PE=2 SV=2	Permeases of the major facilitator superfamily
Unigene12905_All	593	105.713	34.1142	26.899	136.721	-1.63171	2.34561	PREDICTED: late embryogenesis abundant protein 1-like [Solanum lycopersicum]	PREDICTED: Solanum lycopersicum late embryogenesis abundant protein 1-like (LOC101247560), mRNA	Late embryogenesis abundant protein 1 OS=Cicer arietinum PE=2 SV=1	--
Unigene26586_All	555	6.06883	2.2078	0.648233	3.60087	-1.45881	2.47376	hypothetical protein VITISV_032257 [Vitis vinifera]	--	11 kDa late embryogenesis abundant protein OS=Helianthus annuus PE=2 SV=1	--
CL861.Contig5_All	261	3.83847	0.969833	7.15777	41.7861	-1.81725	2.54544	--	Populus EST from severe drought-stressed opposite wood	--	--
Unigene1606_All	1582	109.074	31.7539	21.2098	131.53	-1.7803	2.63259	predicted protein [Populus trichocarpa] >gi|222866128|gb|EEF03259.1| predicted protein [Populus trichocarpa]	PREDICTED: Fragaria vesca subsp. vesca alcohol dehydrogenase-like 1-like (LOC101315284), mRNA	Alcohol dehydrogenase-like 1 OS=Arabidopsis thaliana GN=At1g22430 PE=2 SV=1	Zn-dependent alcohol dehydrogenases, class III
CL11497.Contig2_All	1788	7.4433	1.7427	1.71313	10.8154	-2.09462	2.65837	PREDICTED: uncharacterized protein LOC101250821 [Solanum lycopersicum]	PREDICTED: Solanum lycopersicum uncharacterized LOC101250821 (LOC101250821), mRNA	--	--
CL1821.Contig4_All	1978	12.0518	2.93967	2.3949	15.5631	-2.03552	2.70009	cell wall invertase [Malus x domestica]	Coffea canephora cell-wall invertase (Inv1) mRNA, complete cds	Beta-fructofuranosidase, insoluble isoenzyme CWINV1 OS=Arabidopsis thaliana GN=CWINV1 PE=1 SV=1	Beta-fructosidases (levanase/invertase)
Unigene23989_All	1113	5.92797	1.30947	1.73597	11.7947	-2.17856	2.76433	aquaporin, MIP family, NIP subfamily [Populus trichocarpa] >gi|222844681|gb|EEE82228.1| aquaporin, MIP family, NIP subfamily [Populus trichocarpa]	PREDICTED: Solanum lycopersicum probable aquaporin NIP-type-like (LOC101258210), mRNA	Probable aquaporin NIP-type OS=Nicotiana alata PE=2 SV=1	Glycerol uptake facilitator and related permeases (Major Intrinsic Protein Family)
CL6160.Contig3_All	2213	20.3827	4.29783	3.95993	28.7532	-2.24566	2.86017	PREDICTED: probable sulfate transporter 3.5-like [Solanum lycopersicum]	Populus trichocarpa sulfate/bicarbonate/oxalate exchanger and transporter sat-1, mRNA	Probable sulfate transporter 3.5 OS=Arabidopsis thaliana GN=SULTR3;5 PE=2 SV=1	Sulfate permease and related transporters (MFS superfamily)
CL12852.Contig1_All	386	3.9647	1.20193	1.09547	8.67123	-1.72185	2.98469	PREDICTED: purple acid phosphatase 2 [Solanum lycopersicum]	Nicotiana tabacum PAP mRNA for purple acid phosphatase, complete cds, isolate:NtPAP12	Purple acid phosphatase OS=Glycine max GN=PAP PE=1 SV=2	--
Unigene38200_All	3145	151.037	26.8087	28.7212	235.912	-2.49414	3.03806	PREDICTED: beta-galactosidase 8-like [Vitis vinifera] >gi|297746241|emb|CBI16297.3| unnamed protein product [Vitis vinifera]	Pyrus pyrifolia PpGAL6 mRNA for beta-D-galactosidase, complete cds	Beta-galactosidase 8 OS=Arabidopsis thaliana GN=BGAL8 PE=2 SV=2	Beta-galactosidase
Unigene50982_All	473	10.5941	3.7855	0.763	8.093	-1.4847	3.40692	protein phosphatase 2C [Mesembryanthemum crystallinum]	PREDICTED: Vitis vinifera probable protein phosphatase 2C 22-like (LOC100256157), mRNA	Probable protein phosphatase 2C 22 OS=Arabidopsis thaliana GN=At2g25620 PE=1 SV=1	--
CL3038.Contig3_All	1346	7.2852	1.476	1.13043	12.0045	-2.30328	3.40863	PREDICTED: GDSL esterase/lipase At5g14450-like [Vitis vinifera] >gi|296087668|emb|CBI34924.3| unnamed protein product [Vitis vinifera]	Picea glauca clone GQ03610_N04 mRNA sequence	GDSL esterase/lipase At3g26430 OS=Arabidopsis thaliana GN=At3g26430 PE=2 SV=1	Phospholipase/lecithinase/hemolysin
Unigene6544_All	1385	20.2901	7.49977	0.3121	3.46173	-1.43586	3.47141	PREDICTED: uncharacterized protein LOC100810028 [Glycine max]	--	--	--
CL12229.Contig1_All	1568	436.784	54.3131	69.8641	776.332	-3.00755	3.47405	PREDICTED: aldose 1-epimerase-like [Cucumis sativus] >gi|449520918|ref|XP_004167479.1| PREDICTED: aldose 1-epimerase-like [Cucumis sativus]	PREDICTED: Fragaria vesca subsp. vesca aldose 1-epimerase-like (LOC101296017), mRNA	--	Galactose mutarotase and related enzymes
CL1821.Contig5_All	2107	39.9941	5.1923	4.85297	61.6261	-2.94534	3.6666	cell wall invertase [Malus x domestica]	Elsholtzia haichowensis cell wall invertase CcwINV mRNA, complete cds	Beta-fructofuranosidase, insoluble isoenzyme CWINV1 OS=Arabidopsis thaliana GN=CWINV1 PE=1 SV=1	Beta-fructosidases (levanase/invertase)
CL11032.Contig2_All	542	4.39683	0.6342	0.0426667	4.99593	-2.18408	3.77929	putative protein [Avicennia marina]	--	Uncharacterized protein At4g15545 OS=Arabidopsis thaliana GN=At4g15545 PE=1 SV=1	--
Unigene780_All	2038	92.8534	10.3828	8.255	119.012	-3.16075	3.8497	PREDICTED: lysosomal beta glucosidase-like [Vitis vinifera]	PREDICTED: Vitis vinifera lysosomal beta glucosidase-like, transcript variant 1 (LOC100246224), mRNA	Beta-xylosidase/alpha-L-arabinofuranosidase 2 OS=Medicago sativa subsp. varia GN=Xyl2 PE=2 SV=1	Beta-glucosidase-related glycosidases
Unigene26038_All	442	4.90513	0.2096	0.396633	8.72217	-4.54858	3.95271	PREDICTED: auxin-induced protein 15A-like [Solanum lycopersicum]	--	Auxin-induced protein 10A5 OS=Glycine max PE=2 SV=1	--
Unigene1473_All	757	4.30167	0.2764	0.3527	5.55063	-3.96007	3.97614	unnamed protein product [Vitis vinifera]	--	Late embryogenesis abundant protein D-29 OS=Gossypium hirsutum PE=3 SV=1	--
CL8054.Contig2_All	6187	7.92483	0	0	8.5574	-4.04582	4.1523	Proline-rich protein [Medicago truncatula] >gi|355483329|gb|AES64532.1| Proline-rich protein [Medicago truncatula]	--	Leucine-rich repeat extensin-like protein 5 OS=Arabidopsis thaliana GN=LRX5 PE=2 SV=2	--
CL7652.Contig2_All	907	10.8051	4.36117	1.04957	23.3562	-1.30892	4.26331	predicted protein [Populus trichocarpa] >gi|222863650|gb|EEF00781.1| predicted protein [Populus trichocarpa]	--	Axial regulator YABBY 4 OS=Arabidopsis thaliana GN=YAB4 PE=1 SV=2	--
Unigene31511_All	714	5.7732	0.225833	0.3471	7.04117	-4.67604	4.34239	meiotic recombination protein spo11, putative [Ricinus communis] >gi|223535494|gb|EEF37163.1| meiotic recombination protein spo11, putative [Ricinus communis]	PREDICTED: Vitis vinifera DNA topoisomerase 6 subunit A-like (LOC100260201), mRNA	DNA topoisomerase 6 subunit A OS=Arabidopsis thaliana GN=TOP6A PE=1 SV=1	DNA topoisomerase VI, subunit A
CL2788.Contig1_All	2043	95.8574	5.07967	6.2898	134.411	-4.23808	4.4175	sugar transporter, putative [Ricinus communis] >gi|223540391|gb|EEF41961.1| sugar transporter, putative [Ricinus communis]	Oryza sativa (indica cultivar-group) cDNA clone:OSIGCSA020N13, full insert sequence	Sugar transport protein 10 OS=Arabidopsis thaliana GN=STP10 PE=2 SV=1	Permeases of the major facilitator superfamily
CL2788.Contig2_All	1965	68.1964	2.52223	4.46947	99.9115	-4.75692	4.48248	sugar transporter, putative [Ricinus communis] >gi|223540391|gb|EEF41961.1| sugar transporter, putative [Ricinus communis]	Oryza sativa (indica cultivar-group) cDNA clone:OSIGCSA020N13, full insert sequence	Sugar transport protein 10 OS=Arabidopsis thaliana GN=STP10 PE=2 SV=1	Permeases of the major facilitator superfamily
CL1176.Contig1_All	3013	1.49617	0.0618	0.067	1.90083	-4.59752	4.82633	predicted protein [Populus trichocarpa] >gi|222853668|gb|EEE91215.1| predicted protein [Populus trichocarpa]	--	Polygalacturonase OS=Gossypium hirsutum GN=G9 PE=2 SV=1	Endopolygalacturonase
Unigene18785_All	1989	3.2873	0.105667	0.101067	4.64603	-4.95931	5.52262	predicted protein [Populus trichocarpa] >gi|222852970|gb|EEE90517.1| predicted protein [Populus trichocarpa]	PREDICTED: Fragaria vesca subsp. vesca sugar transport protein 10-like (LOC101298784), mRNA	Sugar transport protein 10 OS=Arabidopsis thaliana GN=STP10 PE=2 SV=1	Permeases of the major facilitator superfamily
CL1325.Contig4_All	2623	105.553	0.8	3.8123	179.903	-7.04376	5.56041	PREDICTED: probable beta-D-xylosidase 5-like [Fragaria vesca subsp. vesca]	Arabidopsis lyrata subsp. lyrata beta-1,4-xylosidase, mRNA	Probable beta-D-xylosidase 5 OS=Arabidopsis thaliana GN=BXL5 PE=2 SV=2	Beta-glucosidase-related glycosidases
Unigene933_All	2012	12.3767	0.0568333	0.198233	13.5295	-5.79121	6.09277	PREDICTED: uncharacterized protein LOC100245045 [Vitis vinifera]	--	--	Endoglucanase
CL101.Contig1_All	3016	27.8762	0.169	0.5314	41.7289	-7.36587	6.2951	PREDICTED: uncharacterized protein LOC100246702 [Vitis vinifera]	PREDICTED: Solanum lycopersicum uncharacterized LOC101244563 (LOC101244563), mRNA	--	Uncharacterized protein conserved in bacteria
Unigene17354_All	523	23.7675	0.220833	0.293733	36.4856	-6.74989	6.3083	PREDICTED: uncharacterized protein LOC101253018 [Solanum lycopersicum]	--	--	--
CL1325.Contig3_All	2711	241.044	0.676933	4.1414	435.485	-8.47606	6.71636	PREDICTED: probable beta-D-xylosidase 5-like [Fragaria vesca subsp. vesca]	Arabidopsis lyrata subsp. lyrata beta-1,4-xylosidase, mRNA	Probable beta-D-xylosidase 5 OS=Arabidopsis thaliana GN=BXL5 PE=2 SV=2	Beta-glucosidase-related glycosidases
CL10682.Contig2_All	1889	81.9316	1.20277	1.15947	151.696	-6.08999	7.03158	PREDICTED: sugar transport protein 14-like [Solanum lycopersicum]	PREDICTED: Cucumis sativus sugar transport protein 14-like (LOC101223510), mRNA	Sugar transport protein 14 OS=Arabidopsis thaliana GN=STP14 PE=2 SV=2	Permeases of the major facilitator superfamily
CL2572.Contig3_All	671	185.069	0.206333	1.37147	247.097	-9.80887	7.49321	putative RALF-like protein, partial [Primula vulgaris]	Primula vulgaris clone T14 putative RALF-like protein mRNA, partial cds	--	--
