# Supplementary material for: Transcriptomics Investigation into the Mechanisms of Self-Incompatibility between Pin and Thrum Morphs of Primula maximowiczii
Source: Int J Mol Sci. 2018 Jun 22;19(7):1840. doi: 10.3390/ijms19071840 (PMC6073747; doi:10.3390/ijms19071840)
Supplement: Supplementary file 1 [file ijms-19-01840-s001.zip › Supplementary files-2018.06.12/Supplemental Table 7ú║GO classification of DEGs in PS vs PT.xlsx]

## Sheet: PS-VS-PT_Cellular component
GO ID	Description	GeneRatio (279)	BgRatio (36628)	pvalue	fdr	geneID
GO:0016021	integral component of membrane	55	3465	1.27582e-07	1.77285e-05	Unigene46474_All;CL3326.Contig2_All;Unigene23615_All;CL7515.Contig2_All;Unigene20026_All;CL10143.Contig3_All;CL832.Contig7_All;Unigene43184_All;Unigene23989_All;CL10521.Contig2_All;Unigene76_All;Unigene38719_All;CL899.Contig1_All;CL10682.Contig2_All;Unigene15978_All;Unigene3434_All;Unigene24128_All;Unigene34387_All;Unigene22799_All;CL10682.Contig1_All;CL832.Contig10_All;Unigene19322_All;Unigene18…
GO:0071944	cell periphery	103	8499	1.63058e-07	1.77285e-05	CL11216.Contig2_All;CL832.Contig5_All;CL1402.Contig3_All;CL3241.Contig2_All;CL1821.Contig5_All;CL3899.Contig2_All;CL7515.Contig2_All;Unigene45175_All;CL9173.Contig2_All;Unigene16411_All;Unigene24128_All;CL323.Contig2_All;CL1325.Contig4_All;CL8593.Contig2_All;Unigene23091_All;Unigene38200_All;CL425.Contig2_All;Unigene34318_All;Unigene31193_All;Unigene27643_All;CL3241.Contig1_All;CL1485.Contig2_All…
GO:0031224	intrinsic component of membrane	57	3723	2.38501e-07	1.77285e-05	Unigene27626_All;CL11475.Contig2_All;CL6001.Contig2_All;Unigene23089_All;Unigene15304_All;Unigene26911_All;Unigene23989_All;Unigene12572_All;CL3241.Contig1_All;CL4156.Contig6_All;Unigene20026_All;Unigene43184_All;CL10143.Contig3_All;Unigene19322_All;Unigene23358_All;Unigene18785_All;Unigene15978_All;Unigene35272_All;Unigene34387_All;Unigene23615_All;CL832.Contig7_All;Unigene3434_All;CL10682.Conti…
GO:0016020	membrane	144	13791	1.34229e-06	6.8034e-05	Unigene26713_All;CL2817.Contig4_All;Unigene33454_All;CL7827.Contig2_All;Unigene23989_All;CL3241.Contig2_All;CL832.Contig10_All;CL3513.Contig3_All;Unigene24128_All;Unigene18875_All;Unigene32307_All;Unigene13250_All;CL899.Contig1_All;CL1718.Contig1_All;Unigene32375_All;CL10682.Contig1_All;CL10682.Contig2_All;Unigene34387_All;Unigene27643_All;Unigene28501_All;CL2817.Contig3_All;CL832.Contig4_All;Uni…
GO:0044425	membrane part	68	5056	1.52543e-06	6.8034e-05	CL3241.Contig2_All;CL899.Contig1_All;Unigene26911_All;Unigene33904_All;CL832.Contig10_All;Unigene27626_All;CL1485.Contig2_All;Unigene5837_All;CL185.Contig1_All;Unigene3434_All;Unigene43184_All;Unigene19322_All;Unigene8601_All;Unigene23358_All;Unigene23615_All;CL2024.Contig2_All;CL3491.Contig2_All;CL425.Contig2_All;Unigene27643_All;CL10143.Contig3_All;CL832.Contig7_All;CL10521.Contig2_All;Unigene7…
GO:0005618	cell wall	29	1477	3.54323e-06	0.000120465	CL1325.Contig3_All;CL11424.Contig4_All;Unigene45175_All;Unigene16411_All;Unigene35272_All;Unigene27400_All;CL323.Contig2_All;CL12852.Contig1_All;Unigene37229_All;Unigene23091_All;CL8593.Contig1_All;Unigene24128_All;CL1325.Contig4_All;CL8593.Contig2_All;CL1485.Contig2_All;CL101.Contig1_All;Unigene11825_All;CL3930.Contig1_All;CL9173.Contig2_All;CL12540.Contig2_All;CL4725.Contig1_All;Unigene42621_Al…
GO:0030312	external encapsulating structure	29	1482	3.78141e-06	0.000120465	CL4725.Contig1_All;CL12852.Contig1_All;CL12540.Contig2_All;CL323.Contig8_All;Unigene35272_All;CL323.Contig2_All;Unigene37229_All;Unigene42621_All;CL8593.Contig1_All;Unigene38200_All;CL3930.Contig1_All;Unigene16411_All;CL9173.Contig2_All;CL1325.Contig3_All;CL3946.Contig3_All;CL1325.Contig4_All;CL323.Contig14_All;CL101.Contig1_All;Unigene23091_All;CL1243.Contig4_All;Unigene37947_All;Unigene27400_Al…
GO:0031966	mitochondrial membrane	17	603	4.62321e-06	0.000128872	Unigene29784_All;CL2024.Contig2_All;CL1326.Contig6_All;Unigene46474_All;Unigene32375_All;Unigene24128_All;Unigene8601_All;Unigene22799_All;Unigene33048_All;Unigene5837_All;Unigene40522_All;CL11908.Contig2_All;Unigene35272_All;Unigene35953_All;Unigene44356_All;CL4813.Contig3_All;Unigene12572_All
GO:0070469	respiratory chain	10	216	6.9699e-06	0.000172699	CL11908.Contig2_All;Unigene5837_All;Unigene22799_All;Unigene35953_All;Unigene29784_All;Unigene32375_All;Unigene23358_All;CL4813.Contig3_All;CL2024.Contig2_All;Unigene40522_All
GO:0005740	mitochondrial envelope	17	648	1.17704e-05	0.00026248	Unigene44356_All;Unigene8601_All;CL2024.Contig2_All;Unigene24128_All;Unigene35272_All;Unigene40522_All;CL1326.Contig6_All;Unigene22799_All;Unigene33048_All;CL11908.Contig2_All;Unigene5837_All;CL4813.Contig3_All;Unigene12572_All;Unigene32375_All;Unigene29784_All;Unigene35953_All;Unigene46474_All
GO:0044429	mitochondrial part	18	814	6.13849e-05	0.00124444	CL2024.Contig2_All;Unigene24128_All;Unigene12572_All;Unigene22799_All;Unigene32375_All;Unigene35272_All;Unigene8601_All;Unigene33048_All;CL4813.Contig3_All;CL11908.Contig2_All;Unigene44356_All;CL3535.Contig3_All;Unigene29784_All;Unigene46474_All;CL1326.Contig6_All;Unigene35953_All;Unigene5837_All;Unigene40522_All
GO:0005576	extracellular region	30	2246	0.00207732	0.0386034	CL12639.Contig1_All;Unigene13547_All;CL1325.Contig4_All;Unigene25569_All;CL3930.Contig1_All;CL1325.Contig3_All;Unigene23091_All;CL6921.Contig2_All;Unigene37229_All;Unigene12905_All;CL9839.Contig2_All;Unigene38200_All;CL11424.Contig4_All;Unigene45175_All;Unigene33947_All;Unigene29562_All;Unigene37863_All;CL6211.Contig7_All;CL9173.Contig2_All;CL1821.Contig5_All;Unigene11825_All;Unigene37947_All;CL4…
GO:0005743	mitochondrial inner membrane	11	527	0.00257332	0.0441423	Unigene12572_All;CL4813.Contig3_All;Unigene40522_All;Unigene22799_All;CL2024.Contig2_All;Unigene5837_All;Unigene35953_All;Unigene35272_All;Unigene24128_All;CL11908.Contig2_All;Unigene32375_All
GO:0005886	plasma membrane	75	7454	0.00508176	0.0809452	CL2122.Contig12_All;Unigene26713_All;CL7515.Contig2_All;Unigene24128_All;CL1821.Contig5_All;Unigene41449_All;CL7501.Contig4_All;Unigene30252_All;CL219.Contig12_All;CL10143.Contig3_All;Unigene7992_All;CL2891.Contig1_All;CL4156.Contig6_All;CL3326.Contig2_All;CL6471.Contig1_All;CL425.Contig2_All;CL194.Contig1_All;CL10222.Contig7_All;CL7728.Contig1_All;CL7893.Contig2_All;Unigene44356_All;Unigene45276…
GO:0005761	mitochondrial ribosome	2	17	0.007291	0.106164	Unigene29784_All;CL3535.Contig3_All
GO:0009320	phosphoribosylaminoimidazole carboxylase complex	1	1	0.00761712	0.106164	Unigene30001_All
GO:0005887	integral component of plasma membrane	4	104	0.0083541	0.107644	Unigene20026_All;CL7515.Contig2_All;CL425.Contig2_All;CL10222.Contig7_All
GO:0048046	apoplast	12	709	0.00868877	0.107644	CL1325.Contig3_All;Unigene37863_All;CL4545.Contig1_All;Unigene45175_All;Unigene29562_All;CL1325.Contig4_All;Unigene12905_All;Unigene29587_All;CL11424.Contig4_All;CL12639.Contig1_All;Unigene11825_All;CL9173.Contig2_All
GO:0019866	organelle inner membrane	11	670	0.014418	0.162427	Unigene12572_All;Unigene35953_All;Unigene32375_All;Unigene5837_All;CL4813.Contig3_All;Unigene22799_All;Unigene24128_All;CL2024.Contig2_All;CL11908.Contig2_All;Unigene40522_All;Unigene35272_All
GO:0005746	mitochondrial respiratory chain	5	187	0.0145675	0.162427	Unigene22799_All;Unigene5837_All;CL11908.Contig2_All;CL2024.Contig2_All;CL4813.Contig3_All
GO:0045259	proton-transporting ATP synthase complex	3	71	0.0170792	0.181364	Unigene12572_All;Unigene3434_All;CL4813.Contig3_All
GO:0044455	mitochondrial membrane part	7	366	0.0227929	0.231037	CL4813.Contig3_All;Unigene12572_All;Unigene22799_All;CL2024.Contig2_All;Unigene5837_All;Unigene44356_All;CL11908.Contig2_All
GO:0045263	proton-transporting ATP synthase complex, coupling factor F(o)	2	32	0.0246747	0.239237	Unigene12572_All;Unigene3434_All
GO:0005741	mitochondrial outer membrane	3	86	0.0281566	0.259332	CL1326.Contig6_All;Unigene44356_All;Unigene33048_All
GO:0031226	intrinsic component of plasma membrane	5	225	0.0294876	0.259332	CL425.Contig2_All;CL4156.Contig6_All;CL7515.Contig2_All;CL10222.Contig7_All;Unigene20026_All
GO:0000313	organellar ribosome	2	36	0.0307258	0.259332	Unigene29784_All;CL3535.Contig3_All
GO:0044459	plasma membrane part	10	662	0.0314998	0.259332	CL11216.Contig2_All;Unigene33904_All;Unigene7992_All;CL4156.Contig6_All;Unigene20026_All;CL425.Contig2_All;CL7515.Contig2_All;Unigene13250_All;CL219.Contig12_All;CL10222.Contig7_All
GO:0009505	plant-type cell wall	9	573	0.0325619	0.259332	Unigene37229_All;CL1485.Contig2_All;Unigene27400_All;Unigene16411_All;CL4725.Contig1_All;CL8593.Contig2_All;CL3930.Contig1_All;CL8593.Contig1_All;CL101.Contig1_All
GO:0005840	ribosome	13	965	0.0348176	0.267735	Unigene37588_All;CL3535.Contig3_All;Unigene47084_All;CL6442.Contig1_All;CL10222.Contig7_All;Unigene29784_All;CL586.Contig1_All;Unigene47083_All;Unigene47085_All;CL3946.Contig3_All;CL1243.Contig4_All;CL12540.Contig2_All;CL6032.Contig3_All
GO:0009514	glyoxysome	1	6	0.0448442	0.300065	Unigene791_All
GO:0000439	core TFIIH complex	2	45	0.0461861	0.300065	Unigene2914_All;CL8928.Contig1_All
GO:0005747	mitochondrial respiratory chain complex I	3	105	0.0464855	0.300065	Unigene5837_All;Unigene22799_All;CL2024.Contig2_All
GO:0005773	vacuole	25	2310	0.0493487	0.300065	CL219.Contig12_All;Unigene18785_All;CL4156.Contig6_All;CL2788.Contig2_All;Unigene26713_All;CL6001.Contig2_All;CL2393.Contig3_All;Unigene43184_All;CL2891.Contig1_All;CL2891.Contig2_All;CL1718.Contig1_All;Unigene41449_All;CL5913.Contig2_All;CL12639.Contig1_All;CL1402.Contig3_All;CL3946.Contig3_All;CL10222.Contig7_All;CL2788.Contig1_All;Unigene8397_All;Unigene35272_All;CL3792.Contig4_All;CL10237.Con…
GO:0098803	respiratory chain complex	4	181	0.0502293	0.300065	CL4813.Contig3_All;CL2024.Contig2_All;Unigene22799_All;Unigene5837_All
GO:1990204	oxidoreductase complex	5	261	0.0502588	0.300065	CL3491.Contig2_All;Unigene22799_All;CL2024.Contig2_All;Unigene5837_All;CL4813.Contig3_All
GO:0005762	mitochondrial large ribosomal subunit	1	7	0.052121	0.300065	CL3535.Contig3_All
GO:0005763	mitochondrial small ribosomal subunit	1	7	0.052121	0.300065	Unigene29784_All
GO:0016324	apical plasma membrane	2	49	0.0537958	0.300065	CL11216.Contig2_All;Unigene7992_All
GO:0030964	NADH dehydrogenase complex	3	112	0.0544073	0.300065	Unigene5837_All;CL2024.Contig2_All;Unigene22799_All
GO:0045271	respiratory chain complex I	3	112	0.0544073	0.300065	Unigene22799_All;Unigene5837_All;CL2024.Contig2_All
GO:0005753	mitochondrial proton-transporting ATP synthase complex	2	50	0.0557631	0.300065	CL4813.Contig3_All;Unigene12572_All
GO:0098800	inner mitochondrial membrane protein complex	5	270	0.0565145	0.300065	CL4813.Contig3_All;CL2024.Contig2_All;Unigene22799_All;Unigene5837_All;Unigene12572_All
GO:0098589	membrane region	3	118	0.0616761	0.319855	CL219.Contig12_All;CL11216.Contig2_All;Unigene7992_All
GO:0016469	proton-transporting two-sector ATPase complex	3	121	0.0654716	0.331822	CL4813.Contig3_All;Unigene12572_All;Unigene3434_All
GO:0098798	mitochondrial protein complex	5	291	0.0727739	0.359831	CL2024.Contig2_All;Unigene12572_All;CL4813.Contig3_All;Unigene22799_All;Unigene5837_All
GO:0033177	proton-transporting two-sector ATPase complex, proton-transporting domain	2	59	0.0745338	0.359831	Unigene12572_All;Unigene3434_All
GO:0000148	1,3-beta-D-glucan synthase complex	2	61	0.0789448	0.359831	Unigene33904_All;Unigene13250_All
GO:0009533	chloroplast stromal thylakoid	1	11	0.0806796	0.359831	Unigene32307_All
GO:0010282	senescence-associated vacuole	1	11	0.0806796	0.359831	Unigene8397_All
GO:0042807	central vacuole	1	11	0.0806796	0.359831	Unigene43184_All
GO:0009521	photosystem	3	134	0.0831032	0.363373	Unigene19322_All;Unigene15304_All;CL3491.Contig2_All
GO:0000314	organellar small ribosomal subunit	1	12	0.0876843	0.370272	Unigene29784_All
GO:0098590	plasma membrane region	2	65	0.0880019	0.370272	CL11216.Contig2_All;Unigene7992_All
GO:0031090	organelle membrane	28	2824	0.092065	0.380194	Unigene46474_All;CL219.Contig12_All;Unigene5837_All;CL1718.Contig1_All;CL2891.Contig1_All;CL3326.Contig2_All;CL3792.Contig4_All;CL11908.Contig2_All;Unigene24128_All;Unigene44356_All;Unigene33048_All;Unigene35272_All;Unigene43184_All;CL2393.Contig3_All;CL1326.Contig6_All;Unigene29784_All;Unigene8601_All;Unigene35953_All;CL4813.Contig3_All;CL2024.Contig2_All;Unigene12572_All;Unigene22799_All;Unigen…
GO:0045177	apical part of cell	2	69	0.09735	0.39471	CL11216.Contig2_All;Unigene7992_All
GO:0009705	plant-type vacuole membrane	3	146	0.100976	0.402101	CL1718.Contig1_All;CL3792.Contig4_All;Unigene43184_All
GO:0044445	cytosolic part	8	627	0.108406	0.424114	Unigene7992_All;CL586.Contig1_All;CL10222.Contig7_All;Unigene47085_All;CL12540.Contig2_All;Unigene47084_All;CL1243.Contig4_All;CL3946.Contig3_All
GO:0005770	late endosome	1	16	0.115175	0.427839	CL2393.Contig3_All
GO:1902495	transmembrane transporter complex	2	77	0.116818	0.427839	CL4813.Contig3_All;Unigene20026_All
GO:1990351	transporter complex	2	78	0.119317	0.427839	Unigene20026_All;CL4813.Contig3_All
GO:0098796	membrane protein complex	14	1302	0.124771	0.427839	Unigene22799_All;Unigene3434_All;Unigene33904_All;Unigene20026_All;CL4813.Contig3_All;CL3491.Contig2_All;Unigene5837_All;Unigene19322_All;CL185.Contig1_All;Unigene13250_All;Unigene12572_All;Unigene15304_All;CL2024.Contig2_All;CL219.Contig12_All
GO:0000325	plant-type vacuole	4	253	0.128607	0.427839	CL1718.Contig1_All;CL3792.Contig4_All;Unigene43184_All;Unigene8397_All
GO:0000311	plastid large ribosomal subunit	1	18	0.12861	0.427839	CL3535.Contig3_All
GO:0009523	photosystem II	2	83	0.132002	0.427839	CL3491.Contig2_All;Unigene19322_All
GO:0005811	lipid particle	1	19	0.13525	0.427839	Unigene27626_All
GO:0012511	monolayer-surrounded lipid storage body	1	19	0.13525	0.427839	Unigene27626_All
GO:0031968	organelle outer membrane	3	174	0.147787	0.427839	CL1326.Contig6_All;Unigene33048_All;Unigene44356_All
GO:0000315	organellar large ribosomal subunit	1	21	0.148381	0.427839	CL3535.Contig3_All
GO:0022626	cytosolic ribosome	7	572	0.148721	0.427839	Unigene47085_All;CL10222.Contig7_All;CL586.Contig1_All;CL1243.Contig4_All;CL3946.Contig3_All;CL12540.Contig2_All;Unigene47084_All
GO:0000276	mitochondrial proton-transporting ATP synthase complex, coupling factor F(o)	1	22	0.154872	0.427839	Unigene12572_All
GO:0016023	cytoplasmic, membrane-bounded vesicle	16	1588	0.156975	0.427839	CL219.Contig12_All;CL11533.Contig2_All;Unigene45175_All;Unigene780_All;CL1325.Contig3_All;CL10521.Contig2_All;CL3241.Contig2_All;Unigene11825_All;Unigene44475_All;CL10321.Contig3_All;Unigene34137_All;CL11497.Contig2_All;Unigene25569_All;Unigene22799_All;CL3241.Contig1_All;Unigene13387_All
GO:0031410	cytoplasmic vesicle	16	1589	0.157541	0.427839	Unigene11825_All;Unigene44475_All;CL219.Contig12_All;CL11497.Contig2_All;CL10321.Contig3_All;CL3241.Contig1_All;CL11533.Contig2_All;CL10521.Contig2_All;Unigene13387_All;Unigene34137_All;Unigene780_All;Unigene25569_All;Unigene22799_All;CL1325.Contig3_All;Unigene45175_All;CL3241.Contig2_All
GO:0005911	cell-cell junction	19	1940	0.158347	0.427839	CL10825.Contig2_All;Unigene33451_All;CL3930.Contig1_All;Unigene33454_All;CL2393.Contig3_All;CL1847.Contig3_All;CL4156.Contig6_All;CL6471.Contig1_All;CL895.Contig2_All;Unigene34387_All;CL7501.Contig4_All;Unigene17510_All;CL10263.Contig2_All;CL4725.Contig1_All;CL895.Contig1_All;Unigene2228_All;Unigene37863_All;Unigene11825_All;CL12639.Contig1_All
GO:0009506	plasmodesma	19	1940	0.158347	0.427839	CL10825.Contig2_All;CL895.Contig1_All;CL6471.Contig1_All;CL4725.Contig1_All;CL12639.Contig1_All;CL1847.Contig3_All;Unigene37863_All;Unigene33454_All;CL4156.Contig6_All;CL895.Contig2_All;Unigene34387_All;CL7501.Contig4_All;Unigene11825_All;Unigene17510_All;Unigene2228_All;Unigene33451_All;CL10263.Contig2_All;CL2393.Contig3_All;CL3930.Contig1_All
GO:0030054	cell junction	19	1940	0.158347	0.427839	Unigene33454_All;Unigene2228_All;CL12639.Contig1_All;CL3930.Contig1_All;CL4725.Contig1_All;Unigene34387_All;CL7501.Contig4_All;Unigene37863_All;CL895.Contig1_All;CL1847.Contig3_All;CL10825.Contig2_All;Unigene11825_All;CL2393.Contig3_All;CL895.Contig2_All;Unigene17510_All;CL10263.Contig2_All;Unigene33451_All;CL6471.Contig1_All;CL4156.Contig6_All
GO:0055044	symplast	19	1940	0.158347	0.427839	CL2393.Contig3_All;CL895.Contig1_All;Unigene17510_All;CL10263.Contig2_All;CL4725.Contig1_All;CL895.Contig2_All;CL4156.Contig6_All;CL3930.Contig1_All;Unigene11825_All;CL1847.Contig3_All;Unigene33451_All;CL7501.Contig4_All;Unigene33454_All;CL6471.Contig1_All;Unigene34387_All;Unigene37863_All;CL10825.Contig2_All;CL12639.Contig1_All;Unigene2228_All
GO:0000323	lytic vacuole	1	23	0.161313	0.427839	Unigene8397_All
GO:0010005	cortical microtubule, transverse to long axis	1	23	0.161313	0.427839	CL3899.Contig2_All
GO:0031012	extracellular matrix	1	23	0.161313	0.427839	Unigene45175_All
GO:0031988	membrane-bounded vesicle	16	1597	0.162109	0.427839	Unigene13387_All;CL1325.Contig3_All;Unigene780_All;Unigene44475_All;CL11533.Contig2_All;CL219.Contig12_All;Unigene22799_All;CL11497.Contig2_All;CL3241.Contig2_All;CL10321.Contig3_All;Unigene11825_All;Unigene34137_All;CL3241.Contig1_All;Unigene45175_All;CL10521.Contig2_All;Unigene25569_All
GO:0031982	vesicle	16	1601	0.16442	0.427839	CL10321.Contig3_All;Unigene34137_All;Unigene45175_All;CL3241.Contig1_All;CL3241.Contig2_All;CL11497.Contig2_All;CL11533.Contig2_All;Unigene44475_All;Unigene22799_All;Unigene11825_All;CL10521.Contig2_All;Unigene25569_All;CL219.Contig12_All;Unigene780_All;Unigene13387_All;CL1325.Contig3_All
GO:0019867	outer membrane	3	185	0.167802	0.427839	CL1326.Contig6_All;Unigene44356_All;Unigene33048_All
GO:0044391	ribosomal subunit	6	486	0.168222	0.427839	Unigene47085_All;CL1243.Contig4_All;CL3535.Contig3_All;CL586.Contig1_All;CL3946.Contig3_All;Unigene29784_All
GO:0090406	pollen tube	2	97	0.168938	0.427839	Unigene7992_All;Unigene12565_All
GO:0000322	storage vacuole	1	25	0.174049	0.427839	Unigene43184_All
GO:0000326	protein storage vacuole	1	25	0.174049	0.427839	Unigene43184_All
GO:0009547	plastid ribosome	1	25	0.174049	0.427839	CL3535.Contig3_All
GO:0008076	voltage-gated potassium channel complex	1	26	0.180345	0.427839	Unigene20026_All
GO:0031306	intrinsic component of mitochondrial outer membrane	1	26	0.180345	0.427839	Unigene44356_All
GO:0031307	integral component of mitochondrial outer membrane	1	26	0.180345	0.427839	Unigene44356_All
GO:0032592	integral component of mitochondrial membrane	1	26	0.180345	0.427839	Unigene44356_All
GO:0034702	ion channel complex	1	26	0.180345	0.427839	Unigene20026_All
GO:0034703	cation channel complex	1	26	0.180345	0.427839	Unigene20026_All
GO:0034705	potassium channel complex	1	26	0.180345	0.427839	Unigene20026_All
GO:0042995	cell projection	2	103	0.185259	0.434872	Unigene12565_All;Unigene7992_All
GO:0009535	chloroplast thylakoid membrane	9	833	0.187428	0.435379	Unigene19322_All;Unigene29562_All;Unigene29587_All;Unigene32307_All;Unigene15971_All;CL3491.Contig2_All;Unigene25647_All;Unigene15304_All;Unigene3434_All
GO:0055035	plastid thylakoid membrane	9	843	0.196278	0.445589	Unigene15304_All;Unigene15971_All;Unigene29562_All;Unigene3434_All;Unigene32307_All;Unigene29587_All;CL3491.Contig2_All;Unigene19322_All;Unigene25647_All
GO:0030529	intracellular ribonucleoprotein complex	13	1304	0.197818	0.445589	CL12540.Contig2_All;CL3535.Contig3_All;Unigene47085_All;CL6032.Contig3_All;Unigene47083_All;CL10222.Contig7_All;CL6442.Contig1_All;CL1243.Contig4_All;Unigene37588_All;CL3946.Contig3_All;CL586.Contig1_All;Unigene47084_All;Unigene29784_All
GO:1990904	ribonucleoprotein complex	13	1304	0.197818	0.445589	CL10222.Contig7_All;CL586.Contig1_All;CL6032.Contig3_All;CL3946.Contig3_All;CL12540.Contig2_All;Unigene37588_All;Unigene29784_All;Unigene47083_All;CL6442.Contig1_All;CL1243.Contig4_All;Unigene47084_All;Unigene47085_All;CL3535.Contig3_All
GO:0042651	thylakoid membrane	9	879	0.229538	0.511871	Unigene15971_All;Unigene29562_All;Unigene19322_All;Unigene25647_All;Unigene3434_All;Unigene32307_All;Unigene15304_All;CL3491.Contig2_All;Unigene29587_All
GO:0022625	cytosolic large ribosomal subunit	3	219	0.233789	0.513177	Unigene47085_All;CL586.Contig1_All;CL1243.Contig4_All
GO:0031225	anchored component of membrane	3	221	0.237816	0.513177	CL4156.Contig6_All;CL4545.Contig1_All;CL11475.Contig2_All
GO:0030076	light-harvesting complex	1	36	0.24073	0.513177	Unigene19322_All
GO:0030130	clathrin coat of trans-Golgi network vesicle	1	36	0.24073	0.513177	CL219.Contig12_All
GO:0098805	whole membrane	16	1727	0.245489	0.513177	CL11216.Contig2_All;CL2393.Contig3_All;CL3326.Contig2_All;Unigene44356_All;CL1718.Contig1_All;Unigene7992_All;CL1326.Contig6_All;Unigene33048_All;CL2891.Contig2_All;CL1402.Contig3_All;CL2891.Contig1_All;Unigene41449_All;Unigene43184_All;CL219.Contig12_All;CL3792.Contig4_All;Unigene35272_All
GO:0005881	cytoplasmic microtubule	1	37	0.246519	0.513177	CL3899.Contig2_All
GO:0055028	cortical microtubule	1	37	0.246519	0.513177	CL3899.Contig2_All
GO:0015934	large ribosomal subunit	4	333	0.249404	0.513177	CL586.Contig1_All;CL1243.Contig4_All;CL3535.Contig3_All;Unigene47085_All
GO:0034357	photosynthetic membrane	9	901	0.250835	0.513177	CL3491.Contig2_All;Unigene32307_All;Unigene3434_All;Unigene19322_All;Unigene25647_All;Unigene29587_All;Unigene15304_All;Unigene29562_All;Unigene15971_All
GO:0009986	cell surface	1	40	0.263624	0.527592	CL1485.Contig2_All
GO:0012510	trans-Golgi network transport vesicle membrane	1	40	0.263624	0.527592	CL219.Contig12_All
GO:0031967	organelle envelope	24	2736	0.264979	0.527592	CL11908.Contig2_All;Unigene35953_All;Unigene29587_All;Unigene46474_All;Unigene8601_All;CL7893.Contig2_All;CL10252.Contig2_All;Unigene24128_All;CL1326.Contig6_All;Unigene32375_All;CL2024.Contig2_All;Unigene29562_All;Unigene22799_All;Unigene33048_All;CL4813.Contig3_All;CL3535.Contig3_All;Unigene40522_All;Unigene5837_All;Unigene12572_All;Unigene28033_All;Unigene29784_All;Unigene44356_All;Unigene3527…
GO:0009654	photosystem II oxygen evolving complex	1	41	0.26924	0.531331	CL3491.Contig2_All
GO:0031975	envelope	24	2753	0.274962	0.537864	Unigene5837_All;Unigene35272_All;Unigene29587_All;Unigene46474_All;CL10252.Contig2_All;Unigene29784_All;Unigene29562_All;Unigene44356_All;Unigene33048_All;Unigene24128_All;Unigene28033_All;Unigene35953_All;Unigene12572_All;CL11908.Contig2_All;CL6001.Contig2_All;Unigene32375_All;Unigene8601_All;CL1326.Contig6_All;CL4813.Contig3_All;Unigene22799_All;CL7893.Contig2_All;CL3535.Contig3_All;Unigene4052…
GO:0005750	mitochondrial respiratory chain complex III	1	43	0.280342	0.538934	CL4813.Contig3_All
GO:0045275	respiratory chain complex III	1	43	0.280342	0.538934	CL4813.Contig3_All
GO:0009543	chloroplast thylakoid lumen	2	146	0.30563	0.57759	Unigene32307_All;Unigene25647_All
GO:0031978	plastid thylakoid lumen	2	146	0.30563	0.57759	Unigene25647_All;Unigene32307_All
GO:0098797	plasma membrane protein complex	4	371	0.313483	0.587451	CL219.Contig12_All;Unigene33904_All;Unigene13250_All;Unigene20026_All
GO:0005905	coated pit	1	53	0.333385	0.599814	CL219.Contig12_All
GO:0009574	preprophase band	1	53	0.333385	0.599814	CL3899.Contig2_All
GO:0030132	clathrin coat of coated pit	1	53	0.333385	0.599814	CL219.Contig12_All
GO:0030981	cortical microtubule cytoskeleton	1	53	0.333385	0.599814	CL3899.Contig2_All
GO:0015935	small ribosomal subunit	2	156	0.333529	0.599814	Unigene29784_All;CL3946.Contig3_All
GO:0044436	thylakoid part	9	989	0.341457	0.607194	Unigene19322_All;CL3491.Contig2_All;Unigene29587_All;Unigene32307_All;Unigene25647_All;Unigene15304_All;Unigene29562_All;Unigene15971_All;Unigene3434_All
GO:0098573	intrinsic component of mitochondrial membrane	1	55	0.343516	0.607194	Unigene44356_All
GO:0030863	cortical cytoskeleton	1	56	0.348524	0.607194	CL3899.Contig2_All
GO:0070069	cytochrome complex	1	56	0.348524	0.607194	CL4813.Contig3_All
GO:0010287	plastoglobule	2	164	0.355616	0.611838	Unigene29562_All;Unigene29587_All
GO:0005739	mitochondrion	47	5824	0.356677	0.611838	Unigene32375_All;Unigene24128_All;Unigene35644_All;Unigene773_All;Unigene30001_All;Unigene35272_All;CL6442.Contig1_All;Unigene15795_All;CL6921.Contig2_All;Unigene37863_All;Unigene12565_All;CL2783.Contig1_All;Unigene28135_All;Unigene40522_All;CL3356.Contig3_All;Unigene44356_All;CL1402.Contig3_All;CL6001.Contig2_All;Unigene23358_All;CL2024.Contig2_All;Unigene12572_All;CL2797.Contig5_All;Unigene1256…
GO:0005774	vacuolar membrane	10	1139	0.369106	0.628326	CL1402.Contig3_All;Unigene43184_All;Unigene35272_All;CL1718.Contig1_All;CL3792.Contig4_All;CL2891.Contig2_All;Unigene41449_All;CL3326.Contig2_All;CL2393.Contig3_All;CL2891.Contig1_All
GO:0044437	vacuolar part	10	1149	0.379286	0.636599	CL1402.Contig3_All;CL2891.Contig1_All;CL3792.Contig4_All;CL3326.Contig2_All;Unigene35272_All;Unigene41449_All;CL2393.Contig3_All;CL2891.Contig2_All;CL1718.Contig1_All;Unigene43184_All
GO:0030118	clathrin coat	2	173	0.380145	0.636599	CL185.Contig1_All;CL219.Contig12_All
GO:0030140	trans-Golgi network transport vesicle	1	63	0.38253	0.636599	CL219.Contig12_All
GO:0009522	photosystem I	1	65	0.391918	0.64739	Unigene15304_All
GO:0009534	chloroplast thylakoid	9	1054	0.411471	0.669767	Unigene25647_All;Unigene29587_All;Unigene15971_All;Unigene19322_All;Unigene32307_All;Unigene29562_All;CL3491.Contig2_All;Unigene3434_All;Unigene15304_All
GO:0031976	plastid thylakoid	9	1054	0.411471	0.669767	Unigene29587_All;Unigene3434_All;Unigene15971_All;CL3491.Contig2_All;Unigene19322_All;Unigene32307_All;Unigene25647_All;Unigene29562_All;Unigene15304_All
GO:0030658	transport vesicle membrane	1	71	0.419234	0.673989	CL219.Contig12_All
GO:0005759	mitochondrial matrix	2	188	0.42011	0.673989	Unigene29784_All;CL3535.Contig3_All
GO:0031977	thylakoid lumen	2	190	0.425341	0.677507	Unigene25647_All;Unigene32307_All
GO:0044448	cell cortex part	1	97	0.524157	0.828985	CL3899.Contig2_All
GO:0030133	transport vesicle	1	100	0.534977	0.840139	CL219.Contig12_All
GO:0030131	clathrin adaptor complex	1	103	0.545551	0.850755	CL185.Contig1_All
GO:0030119	AP-type membrane coat adaptor complex	1	106	0.555886	0.860851	CL185.Contig1_All
GO:0022627	cytosolic small ribosomal subunit	1	110	0.569303	0.875548	CL3946.Contig3_All
GO:0009295	nucleoid	1	115	0.585507	0.894302	Unigene28661_All
GO:0046658	anchored component of plasma membrane	1	121	0.604152	0.907133	CL4156.Contig6_All
GO:0030660	Golgi-associated vesicle membrane	1	122	0.607177	0.907133	CL219.Contig12_All
GO:0005938	cell cortex	1	123	0.610179	0.907133	CL3899.Contig2_All
GO:0099568	cytoplasmic region	1	123	0.610179	0.907133	CL3899.Contig2_All
GO:0030125	clathrin vesicle coat	1	125	0.616115	0.909892	CL219.Contig12_All
GO:0030665	clathrin-coated vesicle membrane	1	129	0.627718	0.920929	CL219.Contig12_All
GO:0030117	membrane coat	2	287	0.644288	0.932963	CL185.Contig1_All;CL219.Contig12_All
GO:0048475	coated membrane	2	287	0.644288	0.932963	CL185.Contig1_All;CL219.Contig12_All
GO:0009579	thylakoid	9	1306	0.666168	0.958423	CL3491.Contig2_All;Unigene15304_All;Unigene29562_All;Unigene25647_All;Unigene15971_All;Unigene3434_All;Unigene19322_All;Unigene29587_All;Unigene32307_All
GO:0005798	Golgi-associated vesicle	1	151	0.685562	0.980002	CL219.Contig12_All
GO:0030136	clathrin-coated vesicle	1	172	0.732397	1	CL219.Contig12_All
GO:0098588	bounding membrane of organelle	14	2111	0.74022	1	Unigene41449_All;Unigene35272_All;CL219.Contig12_All;CL2891.Contig2_All;CL2393.Contig3_All;Unigene33048_All;Unigene44356_All;CL3326.Contig2_All;CL1326.Contig6_All;CL1402.Contig3_All;Unigene43184_All;CL1718.Contig1_All;CL2891.Contig1_All;CL3792.Contig4_All
GO:0031301	integral component of organelle membrane	1	183	0.754085	1	Unigene44356_All
GO:1902494	catalytic complex	9	1436	0.768793	1	CL2024.Contig2_All;Unigene5837_All;CL3491.Contig2_All;CL11488.Contig2_All;Unigene13250_All;Unigene22799_All;Unigene30001_All;CL4813.Contig3_All;Unigene33904_All
GO:0005819	spindle	1	201	0.785861	1	CL3899.Contig2_All
GO:0032991	macromolecular complex	33	4935	0.81384	1	CL6032.Contig3_All;CL586.Contig1_All;Unigene5837_All;Unigene47085_All;CL3946.Contig3_All;CL11488.Contig2_All;Unigene3434_All;Unigene33048_All;CL185.Contig1_All;Unigene2914_All;Unigene47084_All;Unigene13250_All;Unigene47083_All;Unigene12572_All;CL3491.Contig2_All;CL12540.Contig2_All;Unigene37588_All;Unigene33904_All;CL4813.Contig3_All;Unigene20026_All;Unigene22799_All;CL8928.Contig1_All;CL2024.Con…
GO:0009524	phragmoplast	1	228	0.826017	1	CL3899.Contig2_All
GO:0030120	vesicle coat	1	230	0.828674	1	CL219.Contig12_All
GO:0030662	coated vesicle membrane	1	237	0.837659	1	CL219.Contig12_All
GO:0031300	intrinsic component of organelle membrane	1	237	0.837659	1	Unigene44356_All
GO:0005777	peroxisome	3	635	0.864209	1	Unigene791_All;Unigene16377_All;CL1461.Contig1_All
GO:0042579	microbody	3	635	0.864209	1	CL1461.Contig1_All;Unigene16377_All;Unigene791_All
GO:0030659	cytoplasmic vesicle membrane	1	265	0.86914	1	CL219.Contig12_All
GO:0044433	cytoplasmic vesicle part	1	265	0.86914	1	CL219.Contig12_All
GO:0012506	vesicle membrane	1	268	0.87213	1	CL219.Contig12_All
GO:0031969	chloroplast membrane	1	278	0.881611	1	CL7893.Contig2_All
GO:0030135	coated vesicle	1	282	0.885204	1	CL219.Contig12_All
GO:0031984	organelle subcompartment	10	1817	0.889826	1	Unigene15304_All;Unigene19322_All;Unigene15971_All;Unigene25647_All;CL3491.Contig2_All;Unigene29587_All;Unigene32307_All;Unigene3434_All;Unigene29562_All;Unigene30623_All
GO:0005794	Golgi apparatus	14	2458	0.899586	1	CL6305.Contig3_All;Unigene37609_All;CL4725.Contig1_All;CL4813.Contig3_All;Unigene41040_All;Unigene30623_All;CL2393.Contig3_All;Unigene35272_All;CL10237.Contig1_All;CL219.Contig12_All;CL8593.Contig1_All;CL12080.Contig4_All;CL1402.Contig3_All;CL3513.Contig1_All
GO:0042170	plastid membrane	1	305	0.903854	1	CL7893.Contig2_All
GO:0000139	Golgi membrane	1	307	0.905325	1	CL219.Contig12_All
GO:0005874	microtubule	1	311	0.908201	1	CL3899.Contig2_All
GO:0099512	supramolecular fiber	1	320	0.914357	1	CL3899.Contig2_All
GO:0099513	polymeric cytoskeletal fiber	1	320	0.914357	1	CL3899.Contig2_All
GO:0044444	cytoplasmic part	152	21373	0.915444	1	CL3792.Contig4_All;Unigene41040_All;CL2024.Contig2_All;CL3513.Contig3_All;CL1243.Contig4_All;CL8577.Contig2_All;Unigene47083_All;Unigene25839_All;CL7893.Contig2_All;CL10252.Contig2_All;CL3241.Contig2_All;Unigene28033_All;CL6305.Contig3_All;Unigene12572_All;Unigene5957_All;Unigene24128_All;CL288.Contig2_All;CL4813.Contig3_All;CL3491.Contig2_All;Unigene41449_All;CL194.Contig1_All;Unigene12565_All;C…
GO:0009570	chloroplast stroma	8	1616	0.928426	1	Unigene30001_All;Unigene15971_All;CL3535.Contig3_All;CL3356.Contig3_All;Unigene29562_All;Unigene32307_All;Unigene23564_All;Unigene29587_All
GO:0009532	plastid stroma	8	1653	0.938307	1	Unigene23564_All;Unigene32307_All;Unigene29587_All;Unigene29562_All;Unigene15971_All;CL3356.Contig3_All;Unigene30001_All;CL3535.Contig3_All
GO:0043228	non-membrane-bounded organelle	17	3076	0.939029	1	Unigene27626_All;Unigene29784_All;Unigene31511_All;Unigene47085_All;Unigene37588_All;CL2938.Contig5_All;CL1243.Contig4_All;CL12540.Contig2_All;CL6032.Contig3_All;CL6442.Contig1_All;CL3535.Contig3_All;Unigene47083_All;CL3899.Contig2_All;Unigene47084_All;CL10222.Contig7_All;CL586.Contig1_All;CL3946.Contig3_All
GO:0043232	intracellular non-membrane-bounded organelle	17	3076	0.939029	1	CL6442.Contig1_All;Unigene47084_All;CL586.Contig1_All;CL1243.Contig4_All;Unigene47083_All;Unigene27626_All;CL10222.Contig7_All;CL2938.Contig5_All;Unigene47085_All;CL3899.Contig2_All;CL3535.Contig3_All;CL3946.Contig3_All;Unigene31511_All;CL12540.Contig2_All;Unigene29784_All;CL6032.Contig3_All;Unigene37588_All
GO:0005783	endoplasmic reticulum	7	1502	0.942193	1	Unigene2194_All;CL425.Contig2_All;CL3792.Contig4_All;CL2817.Contig4_All;CL2817.Contig3_All;Unigene19313_All;CL2797.Contig5_All
GO:0043234	protein complex	20	3672	0.960274	1	Unigene22799_All;Unigene33048_All;Unigene5837_All;CL219.Contig12_All;Unigene20026_All;CL185.Contig1_All;Unigene13250_All;CL2024.Contig2_All;CL3491.Contig2_All;Unigene33904_All;CL11488.Contig2_All;CL1326.Contig6_All;CL8928.Contig1_All;Unigene19322_All;Unigene30001_All;Unigene12572_All;CL4813.Contig3_All;Unigene3434_All;Unigene15304_All;Unigene2914_All
GO:0005737	cytoplasm	171	24253	0.963709	1	Unigene45101_All;Unigene15795_All;Unigene37588_All;Unigene5837_All;CL194.Contig1_All;Unigene2914_All;Unigene47084_All;CL11908.Contig2_All;Unigene19322_All;CL3899.Contig2_All;Unigene37609_All;CL8577.Contig1_All;CL586.Contig1_All;CL8577.Contig2_All;Unigene23989_All;Unigene28661_All;CL1769.Contig3_All;CL1461.Contig1_All;CL6921.Contig2_All;Unigene12572_All;CL3241.Contig1_All;Unigene791_All;CL7827.Con…
GO:1990234	transferase complex	3	891	0.96719	1	Unigene33904_All;Unigene13250_All;CL11488.Contig2_All
GO:0009507	chloroplast	52	8485	0.971677	1	CL7893.Contig2_All;CL7532.Contig1_All;CL10252.Contig2_All;CL6001.Contig2_All;Unigene23564_All;Unigene15304_All;CL2817.Contig3_All;CL1326.Contig6_All;Unigene28221_All;CL2783.Contig1_All;CL8577.Contig2_All;CL288.Contig2_All;CL6160.Contig3_All;Unigene35272_All;Unigene24128_All;CL12540.Contig2_All;Unigene37588_All;CL3356.Contig3_All;Unigene28033_All;Unigene25839_All;Unigene29784_All;CL6033.Contig3_Al…
GO:0044434	chloroplast part	17	3438	0.982038	1	Unigene29587_All;CL3356.Contig3_All;CL10252.Contig2_All;Unigene15971_All;Unigene30001_All;Unigene3434_All;Unigene29562_All;CL3491.Contig2_All;Unigene15304_All;Unigene28033_All;Unigene25647_All;Unigene19322_All;CL7893.Contig2_All;CL6001.Contig2_All;Unigene32307_All;Unigene23564_All;CL3535.Contig3_All
GO:0009536	plastid	60	9824	0.982942	1	Unigene41040_All;CL3356.Contig3_All;CL3491.Contig2_All;Unigene16269_All;CL8577.Contig2_All;CL12639.Contig1_All;CL2783.Contig1_All;CL3513.Contig3_All;CL6760.Contig3_All;CL1769.Contig3_All;CL2817.Contig4_All;CL12540.Contig2_All;CL2817.Contig3_All;CL3535.Contig3_All;Unigene24128_All;CL1243.Contig4_All;CL288.Contig2_All;CL2891.Contig1_All;CL8577.Contig1_All;CL7893.Contig2_All;CL250.Contig1_All;CL7532…
GO:0012505	endomembrane system	21	4094	0.983456	1	CL3792.Contig4_All;Unigene19313_All;CL425.Contig2_All;CL3513.Contig1_All;CL4813.Contig3_All;CL4725.Contig1_All;Unigene35272_All;CL12080.Contig4_All;CL10237.Contig1_All;CL1402.Contig3_All;CL2797.Contig5_All;Unigene2194_All;CL219.Contig12_All;CL8593.Contig1_All;Unigene30623_All;CL2817.Contig4_All;CL2817.Contig3_All;Unigene41040_All;Unigene37609_All;CL2393.Contig3_All;CL6305.Contig3_All
GO:0005694	chromosome	1	534	0.983645	1	Unigene31511_All
GO:0044435	plastid part	17	3517	0.98657	1	Unigene23564_All;CL7893.Contig2_All;Unigene25647_All;CL3491.Contig2_All;Unigene15971_All;Unigene32307_All;Unigene19322_All;CL3535.Contig3_All;Unigene29562_All;Unigene29587_All;CL3356.Contig3_All;Unigene30001_All;CL6001.Contig2_All;CL10252.Contig2_All;Unigene15304_All;Unigene28033_All;Unigene3434_All
GO:0015630	microtubule cytoskeleton	1	563	0.986942	1	CL3899.Contig2_All
GO:0009941	chloroplast envelope	7	1845	0.988137	1	CL3535.Contig3_All;CL10252.Contig2_All;CL6001.Contig2_All;Unigene29562_All;CL7893.Contig2_All;Unigene29587_All;Unigene28033_All
GO:0005768	endosome	2	838	0.988394	1	Unigene30623_All;CL2393.Contig3_All
GO:0000151	ubiquitin ligase complex	1	596	0.989895	1	CL11488.Contig2_All
GO:0009526	plastid envelope	7	1911	0.991459	1	CL7893.Contig2_All;Unigene28033_All;CL6001.Contig2_All;CL3535.Contig3_All;CL10252.Contig2_All;Unigene29562_All;Unigene29587_All
GO:0044430	cytoskeletal part	1	641	0.992879	1	CL3899.Contig2_All
GO:0005730	nucleolus	3	1147	0.99309	1	CL3946.Contig3_All;CL2938.Contig5_All;Unigene47085_All
GO:0005802	trans-Golgi network	1	663	0.994	1	Unigene30623_All
GO:0044431	Golgi apparatus part	2	995	0.996046	1	CL219.Contig12_All;Unigene30623_All
GO:0005829	cytosol	23	4828	0.996328	1	Unigene47085_All;CL7827.Contig2_All;CL1243.Contig4_All;Unigene50982_All;CL12639.Contig1_All;CL4725.Contig1_All;Unigene5957_All;CL10825.Contig2_All;Unigene37863_All;CL10222.Contig7_All;Unigene47084_All;CL12540.Contig2_All;CL3946.Contig3_All;CL586.Contig1_All;CL895.Contig1_All;Unigene39891_All;Unigene25243_All;Unigene39857_All;Unigene23564_All;CL5189.Contig2_All;CL10269.Contig1_All;CL895.Contig2_Al…
GO:0005856	cytoskeleton	1	729	0.996413	1	CL3899.Contig2_All
GO:0044446	intracellular organelle part	53	9455	0.997112	1	CL1718.Contig1_All;Unigene35953_All;Unigene19322_All;Unigene30001_All;Unigene8601_All;CL11908.Contig2_All;CL3356.Contig3_All;CL3792.Contig4_All;CL2891.Contig2_All;Unigene23564_All;CL6001.Contig2_All;CL4813.Contig3_All;Unigene32375_All;Unigene33048_All;CL586.Contig1_All;CL2393.Contig3_All;Unigene29562_All;CL2024.Contig2_All;Unigene29587_All;Unigene24128_All;Unigene28033_All;CL2938.Contig5_All;Unig…
GO:0044422	organelle part	53	9467	0.997218	1	CL2938.Contig5_All;CL1243.Contig4_All;Unigene8601_All;Unigene33048_All;Unigene15971_All;CL3326.Contig2_All;CL3899.Contig2_All;Unigene43184_All;Unigene35272_All;CL1326.Contig6_All;Unigene47085_All;CL10252.Contig2_All;Unigene2914_All;Unigene29784_All;CL2891.Contig2_All;Unigene32307_All;Unigene41449_All;CL6001.Contig2_All;Unigene3434_All;CL2024.Contig2_All;Unigene29587_All;CL4813.Contig3_All;Unigene…
GO:0098791	Golgi subcompartment	1	763	0.997249	1	Unigene30623_All
GO:0043233	organelle lumen	5	1909	0.999054	1	Unigene47085_All;CL2938.Contig5_All;CL3535.Contig3_All;Unigene29784_All;CL3946.Contig3_All
GO:0070013	intracellular organelle lumen	5	1909	0.999054	1	CL2938.Contig5_All;Unigene29784_All;Unigene47085_All;CL3946.Contig3_All;CL3535.Contig3_All
GO:0031974	membrane-enclosed lumen	5	1918	0.999104	1	CL3535.Contig3_All;CL2938.Contig5_All;Unigene47085_All;CL3946.Contig3_All;Unigene29784_All
GO:0044428	nuclear part	5	2156	0.999793	1	Unigene2914_All;Unigene47085_All;CL3946.Contig3_All;CL8928.Contig1_All;CL2938.Contig5_All
GO:0031981	nuclear lumen	3	1680	0.999795	1	CL3946.Contig3_All;CL2938.Contig5_All;Unigene47085_All
GO:0044464	cell part	246	34531	0.999971	1	Unigene30623_All;CL6032.Contig3_All;CL8002.Contig3_All;Unigene780_All;Unigene15795_All;Unigene46276_All;Unigene27049_All;CL185.Contig1_All;CL3356.Contig3_All;Unigene27935_All;CL12648.Contig6_All;CL12540.Contig2_All;CL6160.Contig3_All;CL1769.Contig3_All;Unigene8709_All;CL832.Contig5_All;CL1461.Contig1_All;Unigene8397_All;CL6760.Contig3_All;Unigene29562_All;CL5189.Contig2_All;CL2840.Contig1_All;Uni…
GO:0005623	cell	246	34534	0.999972	1	Unigene3434_All;Unigene23091_All;CL9074.Contig3_All;CL12080.Contig4_All;CL832.Contig10_All;Unigene47058_All;Unigene35953_All;CL219.Contig12_All;CL10222.Contig7_All;CL3241.Contig2_All;Unigene24126_All;Unigene15795_All;CL895.Contig1_All;Unigene33454_All;CL6442.Contig1_All;CL8505.Contig1_All;CL323.Contig2_All;CL3748.Contig1_All;CL9173.Contig2_All;CL1485.Contig2_All;Unigene37229_All;Unigene32307_All;…
GO:0043231	intracellular membrane-bounded organelle	173	27209	0.999998	1	CL3535.Contig3_All;CL4813.Contig3_All;Unigene17121_All;Unigene12565_All;Unigene37609_All;CL7532.Contig1_All;Unigene37588_All;CL6760.Contig3_All;Unigene26520_All;CL2759.Contig2_All;CL219.Contig12_All;Unigene5837_All;Unigene3474_All;Unigene7992_All;CL3946.Contig3_All;Unigene8601_All;CL1461.Contig1_All;CL2544.Contig2_All;CL10269.Contig1_All;Unigene13387_All;Unigene25839_All;CL2783.Contig1_All;Unigen…
GO:0043227	membrane-bounded organelle	173	27211	0.999998	1	Unigene8601_All;Unigene41449_All;CL6760.Contig3_All;Unigene23564_All;Unigene12565_All;CL8505.Contig1_All;Unigene780_All;Unigene11825_All;Unigene22799_All;Unigene2194_All;CL3792.Contig4_All;CL8310.Contig2_All;CL1402.Contig3_All;CL219.Contig12_All;CL1325.Contig3_All;Unigene773_All;CL11533.Contig2_All;Unigene41040_All;Unigene39891_All;Unigene47085_All;CL9074.Contig3_All;Unigene29587_All;Unigene33454…
GO:0043229	intracellular organelle	177	27958	1	1	CL8505.Contig1_All;Unigene45101_All;Unigene12572_All;Unigene44475_All;CL4725.Contig1_All;CL1402.Contig3_All;CL11533.Contig2_All;Unigene8397_All;Unigene30943_All;CL6001.Contig2_All;Unigene26520_All;CL3241.Contig2_All;Unigene20026_All;Unigene17121_All;Unigene50982_All;CL10237.Contig1_All;Unigene27165_All;Unigene47085_All;Unigene2914_All;CL8593.Contig1_All;CL12648.Contig6_All;Unigene30001_All;CL4191…
GO:0043226	organelle	177	27964	1	1	Unigene2228_All;Unigene41449_All;Unigene35644_All;CL1461.Contig1_All;CL8002.Contig3_All;Unigene28661_All;Unigene11825_All;CL5913.Contig2_All;Unigene32307_All;CL3748.Contig1_All;Unigene23358_All;CL10252.Contig2_All;Unigene44475_All;Unigene25569_All;Unigene15795_All;CL3241.Contig1_All;CL6760.Contig3_All;Unigene42512_All;Unigene26520_All;CL2938.Contig5_All;CL3491.Contig2_All;Unigene8601_All;Unigene3…
GO:0005634	nucleus	53	11779	1	1	Unigene17121_All;Unigene5837_All;Unigene20026_All;CL2891.Contig2_All;CL11488.Contig2_All;CL6471.Contig1_All;CL2938.Contig5_All;Unigene31511_All;CL9074.Contig3_All;Unigene33451_All;Unigene17510_All;Unigene18785_All;CL2329.Contig1_All;CL2788.Contig2_All;CL2544.Contig2_All;CL8505.Contig1_All;CL2544.Contig1_All;Unigene41449_All;CL8002.Contig3_All;CL288.Contig2_All;CL3946.Contig3_All;Unigene7992_All;U…
GO:0044424	intracellular part	193	31297	1	1	Unigene25647_All;CL101.Contig1_All;Unigene41449_All;Unigene44475_All;CL6471.Contig1_All;Unigene35272_All;CL10321.Contig3_All;Unigene12565_All;CL2759.Contig2_All;CL9074.Contig3_All;CL12639.Contig1_All;Unigene46276_All;Unigene28221_All;CL3513.Contig1_All;CL7687.Contig1_All;Unigene40522_All;Unigene780_All;Unigene11825_All;Unigene23989_All;CL12648.Contig6_All;Unigene791_All;Unigene28135_All;CL11908.C…
GO:0005622	intracellular	195	31593	1	1	CL3356.Contig3_All;CL2891.Contig2_All;CL8002.Contig3_All;Unigene35953_All;CL8577.Contig1_All;CL2759.Contig2_All;Unigene11825_All;CL1326.Contig6_All;Unigene50982_All;CL288.Contig2_All;CL10143.Contig3_All;Unigene43184_All;Unigene41449_All;CL8505.Contig1_All;CL12080.Contig4_All;CL10252.Contig2_All;Unigene29784_All;CL2788.Contig2_All;Unigene44356_All;Unigene12572_All;CL2817.Contig4_All;CL2453.Contig3…

## Sheet: PS-VS-PT_Function
GO ID	Description	GeneRatio (287)	BgRatio (33404)	pvalue	fdr	geneID
GO:0015145	monosaccharide transmembrane transporter activity	9	49	3.42279e-10	1.60187e-07	CL832.Contig7_All;CL832.Contig4_All;CL10682.Contig2_All;CL10682.Contig1_All;CL832.Contig5_All;CL2788.Contig1_All;CL832.Contig10_All;CL2788.Contig2_All;Unigene18785_All
GO:0008061	chitin binding	5	11	2.00256e-08	4.686e-06	CL6323.Contig3_All;CL6323.Contig1_All;Unigene11639_All;CL6323.Contig2_All;Unigene37947_All
GO:0005354	galactose transmembrane transporter activity	6	31	2.34655e-07	3.66062e-05	CL832.Contig10_All;CL10682.Contig2_All;CL832.Contig4_All;CL832.Contig7_All;CL832.Contig5_All;CL10682.Contig1_All
GO:0015149	hexose transmembrane transporter activity	6	36	5.9878e-07	7.00573e-05	CL832.Contig4_All;CL832.Contig10_All;CL10682.Contig1_All;CL832.Contig7_All;CL10682.Contig2_All;CL832.Contig5_All
GO:0016491	oxidoreductase activity	65	4149	9.72229e-07	9.10007e-05	CL832.Contig5_All;CL5522.Contig4_All;Unigene37819_All;Unigene30583_All;Unigene29784_All;CL3241.Contig2_All;Unigene25839_All;CL6211.Contig5_All;Unigene21633_All;CL6211.Contig7_All;CL3092.Contig1_All;CL10321.Contig3_All;CL5522.Contig1_All;CL6211.Contig6_All;CL2788.Contig1_All;CL2072.Contig1_All;Unigene45175_All;Unigene23615_All;Unigene19313_All;CL3973.Contig2_All;Unigene30206_All;CL10222.Contig7_Al…
GO:0008506	sucrose:proton symporter activity	3	4	2.4947e-06	0.000152721	Unigene18785_All;CL2788.Contig1_All;CL2788.Contig2_All
GO:0015146	pentose transmembrane transporter activity	4	13	3.58959e-06	0.000152721	CL832.Contig7_All;CL832.Contig10_All;CL832.Contig5_All;CL832.Contig4_All
GO:0015148	D-xylose transmembrane transporter activity	4	13	3.58959e-06	0.000152721	CL832.Contig10_All;CL832.Contig7_All;CL832.Contig4_All;CL832.Contig5_All
GO:0015575	mannitol transmembrane transporter activity	4	13	3.58959e-06	0.000152721	CL832.Contig7_All;CL832.Contig10_All;CL832.Contig5_All;CL832.Contig4_All
GO:0015576	sorbitol transmembrane transporter activity	4	13	3.58959e-06	0.000152721	CL832.Contig4_All;CL832.Contig7_All;CL832.Contig10_All;CL832.Contig5_All
GO:0015591	D-ribose transmembrane transporter activity	4	13	3.58959e-06	0.000152721	CL832.Contig4_All;CL832.Contig10_All;CL832.Contig5_All;CL832.Contig7_All
GO:0051119	sugar transmembrane transporter activity	11	225	4.48573e-06	0.000171036	CL2788.Contig2_All;CL832.Contig4_All;CL832.Contig5_All;CL425.Contig2_All;CL832.Contig10_All;CL2788.Contig1_All;CL832.Contig7_All;CL10682.Contig1_All;CL10682.Contig2_All;Unigene18785_All;CL7515.Contig2_All
GO:0015166	polyol transmembrane transporter activity	5	30	5.40343e-06	0.000171036	CL832.Contig7_All;CL832.Contig4_All;CL832.Contig10_All;CL832.Contig5_All;CL2453.Contig3_All
GO:0015665	alcohol transmembrane transporter activity	5	30	5.40343e-06	0.000171036	CL2453.Contig3_All;CL832.Contig10_All;CL832.Contig7_All;CL832.Contig4_All;CL832.Contig5_All
GO:0032440	2-alkenal reductase [NAD(P)] activity	18	601	5.48191e-06	0.000171036	CL2788.Contig1_All;CL10682.Contig1_All;CL832.Contig4_All;CL832.Contig10_All;CL12639.Contig1_All;CL6211.Contig5_All;CL6211.Contig7_All;Unigene23615_All;CL832.Contig7_All;CL2788.Contig2_All;Unigene18785_All;CL6211.Contig6_All;CL3241.Contig1_All;Unigene15978_All;Unigene8397_All;CL832.Contig5_All;CL10682.Contig2_All;CL6211.Contig1_All
GO:0015144	carbohydrate transmembrane transporter activity	11	237	7.34944e-06	0.000202326	CL832.Contig7_All;CL832.Contig4_All;CL2788.Contig1_All;CL7515.Contig2_All;CL832.Contig10_All;CL10682.Contig1_All;CL425.Contig2_All;CL10682.Contig2_All;CL2788.Contig2_All;CL832.Contig5_All;Unigene18785_All
GO:1901476	carbohydrate transporter activity	11	237	7.34944e-06	0.000202326	CL832.Contig5_All;CL425.Contig2_All;CL832.Contig7_All;CL832.Contig10_All;CL832.Contig4_All;CL2788.Contig2_All;CL7515.Contig2_All;Unigene18785_All;CL10682.Contig1_All;CL2788.Contig1_All;CL10682.Contig2_All
GO:0015168	glycerol transmembrane transporter activity	4	16	8.95306e-06	0.000232779	CL832.Contig5_All;CL832.Contig4_All;CL832.Contig7_All;CL832.Contig10_All
GO:0005355	glucose transmembrane transporter activity	4	18	1.48502e-05	0.000365785	CL832.Contig10_All;CL832.Contig5_All;CL832.Contig7_All;CL832.Contig4_All
GO:0004568	chitinase activity	3	8	3.40442e-05	0.000796635	Unigene37947_All;Unigene11639_All;Unigene23091_All
GO:0022891	substrate-specific transmembrane transporter activity	38	2213	3.77105e-05	0.000840406	CL4156.Contig6_All;CL7515.Contig2_All;Unigene27643_All;Unigene3434_All;CL832.Contig7_All;Unigene8601_All;CL3241.Contig2_All;CL11908.Contig2_All;CL7501.Contig4_All;CL2453.Contig3_All;CL2393.Contig3_All;Unigene18785_All;Unigene23989_All;CL832.Contig4_All;Unigene26911_All;CL2788.Contig1_All;CL1718.Contig1_All;CL832.Contig5_All;Unigene20026_All;Unigene15978_All;Unigene32375_All;CL3326.Contig2_All;CL1…
GO:0016628	oxidoreductase activity, acting on the CH-CH group of donors, NAD or NADP as acceptor	18	700	4.14354e-05	0.000881443	Unigene15978_All;CL832.Contig5_All;CL2788.Contig1_All;CL12639.Contig1_All;Unigene18785_All;CL2788.Contig2_All;CL10682.Contig2_All;CL6211.Contig1_All;CL3241.Contig1_All;CL832.Contig10_All;CL832.Contig4_All;Unigene8397_All;Unigene23615_All;CL6211.Contig7_All;CL6211.Contig5_All;CL10682.Contig1_All;CL6211.Contig6_All;CL832.Contig7_All
GO:0005365	myo-inositol transmembrane transporter activity	4	24	4.95148e-05	0.00100752	CL832.Contig7_All;CL832.Contig4_All;CL832.Contig5_All;CL832.Contig10_All
GO:0016829	lyase activity	21	920	5.39032e-05	0.00105111	Unigene24111_All;Unigene37863_All;CL9443.Contig2_All;CL2581.Contig1_All;Unigene41784_All;Unigene31340_All;Unigene30001_All;CL2581.Contig2_All;Unigene18941_All;CL9147.Contig2_All;Unigene23094_All;CL7532.Contig1_All;CL6033.Contig3_All;CL9621.Contig1_All;CL7827.Contig2_All;Unigene25569_All;CL9648.Contig1_All;CL7350.Contig2_All;Unigene791_All;CL1769.Contig3_All;CL2581.Contig3_All
GO:0022892	substrate-specific transporter activity	41	2553	8.1146e-05	0.00151905	CL2393.Contig3_All;CL2788.Contig1_All;Unigene27165_All;Unigene12565_All;Unigene26911_All;CL1718.Contig1_All;Unigene12572_All;Unigene27643_All;Unigene45276_All;CL10682.Contig2_All;CL4156.Contig6_All;Unigene3434_All;CL7501.Contig4_All;Unigene22907_All;Unigene23615_All;CL832.Contig4_All;CL3241.Contig1_All;Unigene20026_All;CL7728.Contig1_All;Unigene43184_All;Unigene18785_All;CL2453.Contig3_All;CL2788…
GO:0005372	water transmembrane transporter activity	4	29	0.000106995	0.00185458	Unigene12565_All;Unigene23989_All;CL4156.Contig6_All;Unigene43184_All
GO:0015250	water channel activity	4	29	0.000106995	0.00185458	CL4156.Contig6_All;Unigene23989_All;Unigene12565_All;Unigene43184_All
GO:0016297	acyl-[acyl-carrier-protein] hydrolase activity	4	32	0.000158746	0.00265332	CL7087.Contig3_All;CL7087.Contig2_All;Unigene30344_All;CL7087.Contig4_All
GO:1901618	organic hydroxy compound transmembrane transporter activity	5	61	0.000181521	0.00292938	CL832.Contig5_All;CL832.Contig10_All;CL2453.Contig3_All;CL832.Contig4_All;CL832.Contig7_All
GO:0015002	heme-copper terminal oxidase activity	4	34	0.000201982	0.00315092	Unigene21591_All;CL11908.Contig2_All;Unigene12572_All;Unigene32375_All
GO:0005222	intracellular cAMP activated cation channel activity	2	3	0.000219436	0.00331278	Unigene27643_All;Unigene22907_All
GO:0016627	oxidoreductase activity, acting on the CH-CH group of donors	18	826	0.000321421	0.00458802	CL832.Contig5_All;Unigene8397_All;Unigene15978_All;CL832.Contig4_All;CL832.Contig10_All;CL832.Contig7_All;CL6211.Contig1_All;CL12639.Contig1_All;CL6211.Contig5_All;CL2788.Contig2_All;Unigene23615_All;CL10682.Contig2_All;CL6211.Contig7_All;CL3241.Contig1_All;CL2788.Contig1_All;CL10682.Contig1_All;CL6211.Contig6_All;Unigene18785_All
GO:0016847	1-aminocyclopropane-1-carboxylate synthase activity	3	16	0.000323514	0.00458802	CL9147.Contig2_All;Unigene24111_All;Unigene31340_All
GO:0022857	transmembrane transporter activity	39	2560	0.000357669	0.00492321	CL2788.Contig2_All;Unigene32375_All;CL832.Contig4_All;Unigene22907_All;Unigene20026_All;CL1718.Contig1_All;Unigene18785_All;Unigene3434_All;CL11908.Contig2_All;CL3241.Contig2_All;Unigene27643_All;CL6160.Contig3_All;Unigene43184_All;Unigene8601_All;CL7501.Contig4_All;CL425.Contig2_All;CL832.Contig7_All;Unigene23089_All;CL3326.Contig2_All;Unigene26911_All;CL2788.Contig1_All;Unigene26713_All;Unigene…
GO:0016837	carbon-oxygen lyase activity, acting on polysaccharides	4	43	0.000505856	0.00657613	CL2581.Contig1_All;CL2581.Contig3_All;CL2581.Contig2_All;Unigene41784_All
GO:0030570	pectate lyase activity	4	43	0.000505856	0.00657613	Unigene41784_All;CL2581.Contig2_All;CL2581.Contig1_All;CL2581.Contig3_All
GO:0008515	sucrose transmembrane transporter activity	3	19	0.000549215	0.00694682	CL2788.Contig2_All;CL2788.Contig1_All;Unigene18785_All
GO:0015088	copper uptake transmembrane transporter activity	2	5	0.000723164	0.00890634	CL3241.Contig1_All;CL3241.Contig2_All
GO:0008324	cation transmembrane transporter activity	22	1206	0.000810812	0.00972975	CL2788.Contig2_All;Unigene3434_All;CL2453.Contig3_All;CL1718.Contig1_All;CL10682.Contig1_All;CL2788.Contig1_All;Unigene32375_All;Unigene20026_All;CL2393.Contig3_All;CL11908.Contig2_All;CL10682.Contig2_All;Unigene76_All;Unigene26911_All;Unigene15978_All;CL10143.Contig3_All;Unigene26713_All;Unigene22907_All;Unigene18785_All;Unigene12572_All;CL3241.Contig2_All;CL3241.Contig1_All;Unigene27643_All
GO:0015154	disaccharide transmembrane transporter activity	3	23	0.000978595	0.0113849	Unigene18785_All;CL2788.Contig1_All;CL2788.Contig2_All
GO:0003824	catalytic activity	216	22285	0.000997391	0.0113849	Unigene39147_All;CL1589.Contig3_All;Unigene7637_All;CL8388.Contig2_All;CL11908.Contig2_All;Unigene45005_All;Unigene35291_All;CL1491.Contig4_All;Unigene37947_All;Unigene18875_All;Unigene27935_All;Unigene30718_All;Unigene45276_All;Unigene44475_All;CL895.Contig1_All;Unigene29784_All;CL7501.Contig4_All;CL832.Contig10_All;Unigene29737_All;Unigene34318_All;Unigene35644_All;CL8928.Contig1_All;Unigene269…
GO:0015157	oligosaccharide transmembrane transporter activity	3	25	0.00125488	0.013983	CL2788.Contig1_All;Unigene18785_All;CL2788.Contig2_All
GO:0008964	phosphoenolpyruvate carboxylase activity	2	7	0.00150146	0.0162781	Unigene18941_All;Unigene23094_All
GO:0016790	thiolester hydrolase activity	5	97	0.00153042	0.0162781	CL7087.Contig2_All;Unigene30344_All;CL7087.Contig4_All;CL7087.Contig3_All;CL7827.Contig2_All
GO:0022838	substrate-specific channel activity	8	259	0.00190182	0.0190536	CL4156.Contig6_All;Unigene27643_All;Unigene23989_All;Unigene20026_All;Unigene12565_All;Unigene22907_All;Unigene43184_All;CL1718.Contig1_All
GO:0005215	transporter activity	44	3278	0.00199048	0.0190536	Unigene32375_All;Unigene43184_All;CL2453.Contig3_All;CL11908.Contig2_All;Unigene3434_All;Unigene46474_All;Unigene27643_All;CL2788.Contig1_All;CL3241.Contig1_All;CL2788.Contig2_All;CL3326.Contig2_All;Unigene15978_All;CL832.Contig5_All;Unigene76_All;CL1718.Contig1_All;CL832.Contig4_All;CL425.Contig2_All;Unigene12572_All;Unigene26713_All;Unigene23615_All;Unigene27165_All;CL2393.Contig3_All;Unigene23…
GO:0005262	calcium channel activity	2	8	0.0019906	0.0190536	Unigene27643_All;Unigene22907_All
GO:0015267	channel activity	8	261	0.00199492	0.0190536	Unigene22907_All;Unigene20026_All;Unigene27643_All;Unigene23989_All;Unigene43184_All;Unigene12565_All;CL4156.Contig6_All;CL1718.Contig1_All
GO:0022803	passive transmembrane transporter activity	8	261	0.00199492	0.0190536	CL1718.Contig1_All;Unigene20026_All;CL4156.Contig6_All;Unigene27643_All;Unigene12565_All;Unigene23989_All;Unigene22907_All;Unigene43184_All
GO:0022890	inorganic cation transmembrane transporter activity	16	821	0.00215229	0.0201454	Unigene32375_All;Unigene26713_All;Unigene76_All;CL2453.Contig3_All;Unigene27643_All;Unigene22907_All;CL2393.Contig3_All;CL11908.Contig2_All;Unigene15978_All;Unigene26911_All;Unigene3434_All;CL1718.Contig1_All;CL3241.Contig1_All;Unigene12572_All;Unigene20026_All;CL3241.Contig2_All
GO:0004129	cytochrome-c oxidase activity	3	31	0.00236104	0.0208484	Unigene32375_All;CL11908.Contig2_All;Unigene12572_All
GO:0016675	oxidoreductase activity, acting on a heme group of donors	3	31	0.00236104	0.0208484	CL11908.Contig2_All;Unigene12572_All;Unigene32375_All
GO:0016676	oxidoreductase activity, acting on a heme group of donors, oxygen as acceptor	3	31	0.00236104	0.0208484	Unigene32375_All;CL11908.Contig2_All;Unigene12572_All
GO:0009815	1-aminocyclopropane-1-carboxylate oxidase activity	2	9	0.00254484	0.0217678	CL1055.Contig2_All;Unigene37863_All
GO:0016835	carbon-oxygen lyase activity	9	334	0.00255818	0.0217678	Unigene41784_All;CL2581.Contig1_All;Unigene37863_All;CL9443.Contig2_All;CL2581.Contig2_All;CL9621.Contig1_All;CL1769.Contig3_All;CL7827.Contig2_All;CL2581.Contig3_All
GO:0017089	glycolipid transporter activity	2	11	0.00384407	0.0315619	CL2453.Contig3_All;Unigene27165_All
GO:0051861	glycolipid binding	2	11	0.00384407	0.0315619	CL2453.Contig3_All;Unigene27165_All
GO:0008137	NADH dehydrogenase (ubiquinone) activity	4	82	0.00552219	0.0445583	Unigene29784_All;Unigene40522_All;Unigene22799_All;Unigene35953_All
GO:0004611	phosphoenolpyruvate carboxykinase activity	2	14	0.00625302	0.0480767	Unigene23094_All;Unigene18941_All
GO:0009044	xylan 1,4-beta-xylosidase activity	2	14	0.00625302	0.0480767	CL1325.Contig4_All;CL1325.Contig3_All
GO:0050136	NADH dehydrogenase (quinone) activity	4	85	0.00626641	0.0480767	Unigene29784_All;Unigene22799_All;Unigene35953_All;Unigene40522_All
GO:0004827	proline-tRNA ligase activity	2	15	0.00717433	0.0528995	CL895.Contig1_All;CL895.Contig2_All
GO:0005351	sugar:proton symporter activity	5	141	0.00757653	0.0528995	CL2788.Contig2_All;CL10682.Contig1_All;Unigene18785_All;CL10682.Contig2_All;CL2788.Contig1_All
GO:0005402	cation:sugar symporter activity	5	141	0.00757653	0.0528995	CL2788.Contig1_All;CL10682.Contig2_All;CL2788.Contig2_All;Unigene18785_All;CL10682.Contig1_All
GO:0015295	solute:proton symporter activity	5	141	0.00757653	0.0528995	CL2788.Contig1_All;Unigene18785_All;CL10682.Contig1_All;CL2788.Contig2_All;CL10682.Contig2_All
GO:0015075	ion transmembrane transporter activity	26	1812	0.00759043	0.0528995	CL2788.Contig2_All;CL11908.Contig2_All;Unigene32375_All;CL10682.Contig2_All;Unigene26713_All;CL10143.Contig3_All;CL2393.Contig3_All;CL3326.Contig2_All;Unigene20026_All;CL2453.Contig3_All;Unigene3434_All;Unigene27643_All;CL1718.Contig1_All;CL3241.Contig2_All;Unigene22907_All;Unigene12572_All;Unigene76_All;Unigene8601_All;CL10682.Contig1_All;CL2788.Contig1_All;Unigene45276_All;CL6160.Contig3_All;Un…
GO:0072509	divalent inorganic cation transmembrane transporter activity	6	199	0.00769361	0.0528995	Unigene27643_All;CL3241.Contig2_All;Unigene15978_All;CL3241.Contig1_All;Unigene76_All;Unigene22907_All
GO:0004601	peroxidase activity	5	142	0.00779929	0.0528995	Unigene37819_All;CL4041.Contig1_All;CL10222.Contig7_All;CL12130.Contig1_All;Unigene26563_All
GO:0016684	oxidoreductase activity, acting on peroxide as acceptor	5	142	0.00779929	0.0528995	CL4041.Contig1_All;CL12130.Contig1_All;Unigene37819_All;Unigene26563_All;CL10222.Contig7_All
GO:0046906	tetrapyrrole binding	10	471	0.00799911	0.0534797	Unigene15304_All;Unigene2194_All;Unigene26563_All;CL4041.Contig1_All;CL3690.Contig1_All;CL12130.Contig1_All;Unigene19322_All;Unigene37819_All;Unigene32375_All;Unigene17958_All
GO:0016209	antioxidant activity	6	202	0.00825008	0.0543372	Unigene45175_All;CL12130.Contig1_All;CL4041.Contig1_All;CL10222.Contig7_All;Unigene37819_All;Unigene26563_All
GO:0004451	isocitrate lyase activity	1	1	0.00859179	0.0543372	Unigene791_All
GO:0008843	endochitinase activity	1	1	0.00859179	0.0543372	Unigene23091_All
GO:0035885	exochitinase activity	1	1	0.00859179	0.0543372	Unigene23091_All
GO:0015077	monovalent inorganic cation transmembrane transporter activity	11	554	0.00893032	0.0557252	Unigene26713_All;Unigene32375_All;CL11908.Contig2_All;Unigene27643_All;Unigene12572_All;Unigene26911_All;CL2453.Contig3_All;Unigene3434_All;Unigene22907_All;CL1718.Contig1_All;Unigene20026_All
GO:0005509	calcium ion binding	10	487	0.00996174	0.0613433	CL7676.Contig2_All;Unigene16377_All;CL1461.Contig1_All;Unigene17269_All;Unigene26817_All;CL10222.Contig7_All;CL6460.Contig1_All;CL1485.Contig2_All;Unigene6309_All;CL6460.Contig2_All
GO:0005221	intracellular cyclic nucleotide activated cation channel activity	2	19	0.011423	0.0676703	Unigene27643_All;Unigene22907_All
GO:0043855	cyclic nucleotide-gated ion channel activity	2	19	0.011423	0.0676703	Unigene27643_All;Unigene22907_All
GO:0097599	xylanase activity	2	19	0.011423	0.0676703	CL1325.Contig4_All;CL1325.Contig3_All
GO:0015294	solute:cation symporter activity	6	220	0.0122105	0.0714316	Unigene18785_All;CL2788.Contig2_All;CL1718.Contig1_All;CL10682.Contig2_All;CL10682.Contig1_All;CL2788.Contig1_All
GO:0004089	carbonate dehydratase activity	2	20	0.0126209	0.0729205	CL9621.Contig1_All;CL9443.Contig2_All
GO:0015085	calcium ion transmembrane transporter activity	3	58	0.0136768	0.0780579	Unigene22907_All;Unigene76_All;Unigene27643_All
GO:0008234	cysteine-type peptidase activity	6	234	0.0160979	0.0896884	CL6211.Contig1_All;Unigene8397_All;CL6211.Contig7_All;CL6211.Contig6_All;CL12639.Contig1_All;CL6211.Contig5_All
GO:0015293	symporter activity	6	234	0.0160979	0.0896884	CL1718.Contig1_All;CL10682.Contig1_All;CL2788.Contig1_All;CL2788.Contig2_All;Unigene18785_All;CL10682.Contig2_All
GO:0016711	flavonoid 3'-monooxygenase activity	1	2	0.01711	0.0942057	Unigene17958_All
GO:0030599	pectinesterase activity	3	65	0.0185335	0.100857	Unigene27400_All;Unigene42621_All;Unigene37229_All
GO:0005217	intracellular ligand-gated ion channel activity	2	25	0.0193751	0.10304	Unigene22907_All;Unigene27643_All
GO:0008519	ammonium transmembrane transporter activity	2	25	0.0193751	0.10304	Unigene26911_All;CL2453.Contig3_All
GO:0004312	fatty acid synthase activity	4	122	0.0212851	0.111926	CL7087.Contig4_All;CL7087.Contig2_All;Unigene30344_All;CL7087.Contig3_All
GO:0003954	NADH dehydrogenase activity	4	123	0.0218565	0.113654	Unigene35953_All;Unigene29784_All;Unigene22799_All;Unigene40522_All
GO:0051213	dioxygenase activity	7	330	0.0246461	0.124582	Unigene30206_All;CL3092.Contig1_All;Unigene15971_All;CL1055.Contig2_All;CL3152.Contig3_All;Unigene34137_All;Unigene37863_All
GO:0010175	sphingosine transmembrane transporter activity	1	3	0.0255553	0.124582	CL2453.Contig3_All
GO:0045543	gibberellin 2-beta-dioxygenase activity	1	3	0.0255553	0.124582	Unigene34137_All
GO:0046624	sphingolipid transporter activity	1	3	0.0255553	0.124582	CL2453.Contig3_All
GO:0051266	sirohydrochlorin ferrochelatase activity	1	3	0.0255553	0.124582	CL6033.Contig3_All
GO:0052634	C-19 gibberellin 2-beta-dioxygenase activity	1	3	0.0255553	0.124582	Unigene34137_All
GO:0016655	oxidoreductase activity, acting on NAD(P)H, quinone or similar compound as acceptor	4	131	0.026765	0.129134	Unigene29784_All;Unigene35953_All;Unigene40522_All;Unigene22799_All
GO:0016651	oxidoreductase activity, acting on NAD(P)H	6	264	0.0271377	0.129138	CL10222.Contig7_All;Unigene22799_All;Unigene35953_All;Unigene40522_All;Unigene35644_All;Unigene29784_All
GO:0004535	poly(A)-specific ribonuclease activity	2	30	0.0273176	0.129138	CL2544.Contig1_All;CL2544.Contig2_All
GO:0019843	rRNA binding	4	133	0.028087	0.131447	CL3535.Contig3_All;Unigene37588_All;CL12540.Contig2_All;Unigene29784_All
GO:0020037	heme binding	8	425	0.031448	0.141772	CL4041.Contig1_All;CL3690.Contig1_All;Unigene37819_All;Unigene32375_All;Unigene2194_All;CL12130.Contig1_All;Unigene17958_All;Unigene26563_All
GO:0045735	nutrient reservoir activity	2	33	0.0326067	0.141772	Unigene11825_All;Unigene45175_All
GO:0004190	aspartic-type endopeptidase activity	3	81	0.0327789	0.141772	Unigene35879_All;CL586.Contig1_All;Unigene34428_All
GO:0005385	zinc ion transmembrane transporter activity	3	81	0.0327789	0.141772	CL3241.Contig2_All;CL3241.Contig1_All;Unigene15978_All
GO:0016831	carboxy-lyase activity	4	140	0.033016	0.141772	Unigene23094_All;CL7532.Contig1_All;Unigene30001_All;Unigene18941_All
GO:0070001	aspartic-type peptidase activity	3	82	0.0338139	0.141772	Unigene34428_All;CL586.Contig1_All;Unigene35879_All
GO:0010436	carotenoid dioxygenase activity	1	4	0.0339283	0.141772	Unigene15971_All
GO:0015089	high-affinity copper ion transmembrane transporter activity	1	4	0.0339283	0.141772	CL2393.Contig3_All
GO:0045549	9-cis-epoxycarotenoid dioxygenase activity	1	4	0.0339283	0.141772	Unigene15971_All
GO:0046992	oxidoreductase activity, acting on X-H and Y-H to form an X-Y bond	1	4	0.0339283	0.141772	Unigene30583_All
GO:0046993	oxidoreductase activity, acting on X-H and Y-H to form an X-Y bond, with oxygen as acceptor	1	4	0.0339283	0.141772	Unigene30583_All
GO:0050468	reticuline oxidase activity	1	4	0.0339283	0.141772	Unigene30583_All
GO:0005310	dicarboxylic acid transmembrane transporter activity	2	34	0.0344519	0.142686	Unigene8601_All;CL10143.Contig3_All
GO:0016638	oxidoreductase activity, acting on the CH-NH2 group of donors	3	84	0.0359345	0.143878	Unigene37863_All;CL1402.Contig3_All;CL1055.Contig2_All
GO:0016846	carbon-sulfur lyase activity	3	84	0.0359345	0.143878	Unigene24111_All;Unigene31340_All;CL9147.Contig2_All
GO:0001871	pattern binding	2	35	0.0363367	0.143878	CL1485.Contig2_All;Unigene26931_All
GO:0005242	inward rectifier potassium channel activity	2	35	0.0363367	0.143878	Unigene22907_All;Unigene27643_All
GO:0030247	polysaccharide binding	2	35	0.0363367	0.143878	CL1485.Contig2_All;Unigene26931_All
GO:0016798	hydrolase activity, acting on glycosyl bonds	14	951	0.0365844	0.143878	CL9173.Contig2_All;CL1325.Contig3_All;Unigene30718_All;Unigene37947_All;Unigene23091_All;Unigene11639_All;Unigene780_All;CL2016.Contig5_All;CL1821.Contig4_All;CL12548.Contig1_All;Unigene38200_All;CL1325.Contig4_All;CL11424.Contig4_All;CL1821.Contig5_All
GO:0004857	enzyme inhibitor activity	3	87	0.0392408	0.153039	Unigene42621_All;Unigene37229_All;CL4197.Contig1_All
GO:0004564	beta-fructofuranosidase activity	2	37	0.0402222	0.153571	CL1821.Contig4_All;CL1821.Contig5_All
GO:0005381	iron ion transmembrane transporter activity	2	37	0.0402222	0.153571	CL3241.Contig1_All;CL3241.Contig2_All
GO:0046873	metal ion transmembrane transporter activity	9	529	0.0403616	0.153571	Unigene27643_All;Unigene20026_All;CL3241.Contig2_All;Unigene26713_All;Unigene15978_All;Unigene22907_All;CL3241.Contig1_All;CL2393.Contig3_All;Unigene76_All
GO:0008158	hedgehog receptor activity	1	5	0.0422295	0.158107	Unigene34387_All
GO:0009671	nitrate:proton symporter activity	1	5	0.0422295	0.158107	CL1718.Contig1_All
GO:0016706	oxidoreductase activity, acting on paired donors, with incorporation or reduction of molecular oxygen, 2-oxoglutarate as one donor, and incorporation of one atom each of oxygen into both donors	5	226	0.0462056	0.169072	Unigene34137_All;CL1055.Contig2_All;CL3092.Contig1_All;Unigene37863_All;CL3152.Contig3_All
GO:0016830	carbon-carbon lyase activity	5	226	0.0462056	0.169072	Unigene791_All;Unigene30001_All;Unigene18941_All;Unigene23094_All;CL7532.Contig1_All
GO:0045330	aspartyl esterase activity	2	40	0.046328	0.169072	Unigene42621_All;Unigene37229_All
GO:0005244	voltage-gated ion channel activity	4	157	0.0469644	0.169072	Unigene27643_All;Unigene22907_All;CL1718.Contig1_All;Unigene20026_All
GO:0022832	voltage-gated channel activity	4	157	0.0469644	0.169072	Unigene20026_All;CL1718.Contig1_All;Unigene27643_All;Unigene22907_All
GO:0046915	transition metal ion transmembrane transporter activity	4	160	0.0497175	0.177558	CL3241.Contig2_All;Unigene15978_All;CL2393.Contig3_All;CL3241.Contig1_All
GO:0004352	glutamate dehydrogenase (NAD+) activity	1	6	0.0504597	0.177558	CL1402.Contig3_All
GO:0047044	androstan-3-alpha,17-beta-diol dehydrogenase activity	1	6	0.0504597	0.177558	Unigene13266_All
GO:0003994	aconitate hydratase activity	1	7	0.0586194	0.200247	Unigene37863_All
GO:0004867	serine-type endopeptidase inhibitor activity	1	7	0.0586194	0.200247	CL4197.Contig1_All
GO:0015412	molybdate transmembrane-transporting ATPase activity	1	7	0.0586194	0.200247	Unigene45276_All
GO:0048027	mRNA 5'-UTR binding	1	7	0.0586194	0.200247	Unigene37863_All
GO:0016168	chlorophyll binding	2	46	0.0594639	0.20166	Unigene15304_All;Unigene19322_All
GO:0005375	copper ion transmembrane transporter activity	3	106	0.0635594	0.213904	CL2393.Contig3_All;CL3241.Contig2_All;CL3241.Contig1_All
GO:0004553	hydrolase activity, hydrolyzing O-glycosyl compounds	12	848	0.0639884	0.213904	CL1821.Contig5_All;CL9173.Contig2_All;Unigene11639_All;Unigene780_All;CL1821.Contig4_All;Unigene37947_All;CL1325.Contig3_All;CL12548.Contig1_All;CL1325.Contig4_All;Unigene23091_All;Unigene38200_All;CL11424.Contig4_All
GO:0099600	transmembrane receptor activity	4	175	0.0647808	0.215017	Unigene34387_All;Unigene27643_All;Unigene44475_All;Unigene22907_All
GO:0015078	hydrogen ion transmembrane transporter activity	6	330	0.0664321	0.21531	Unigene26713_All;CL11908.Contig2_All;Unigene12572_All;Unigene3434_All;CL1718.Contig1_All;Unigene32375_All
GO:0000339	RNA cap binding	1	8	0.0667093	0.21531	CL2938.Contig5_All
GO:0015098	molybdate ion transmembrane transporter activity	1	8	0.0667093	0.21531	Unigene45276_All
GO:0015398	high-affinity secondary active ammonium transmembrane transporter activity	1	8	0.0667093	0.21531	Unigene26911_All
GO:0005249	voltage-gated potassium channel activity	3	109	0.0679095	0.217683	Unigene20026_All;Unigene27643_All;Unigene22907_All
GO:0022843	voltage-gated cation channel activity	3	110	0.069389	0.220912	Unigene20026_All;Unigene27643_All;Unigene22907_All
GO:0005319	lipid transporter activity	3	111	0.0708831	0.224144	CL7687.Contig1_All;CL2453.Contig3_All;Unigene27165_All
GO:0008429	phosphatidylethanolamine binding	1	9	0.0747298	0.227101	Unigene30943_All
GO:0010295	(+)-abscisic acid 8'-hydroxylase activity	1	9	0.0747298	0.227101	CL3690.Contig1_All
GO:0052654	L-leucine transaminase activity	1	9	0.0747298	0.227101	CL8388.Contig2_All
GO:0052655	L-valine transaminase activity	1	9	0.0747298	0.227101	CL8388.Contig2_All
GO:0052656	L-isoleucine transaminase activity	1	9	0.0747298	0.227101	CL8388.Contig2_All
GO:0052747	sinapyl alcohol dehydrogenase activity	1	9	0.0747298	0.227101	Unigene12650_All
GO:0005267	potassium channel activity	3	116	0.0785676	0.236008	Unigene27643_All;Unigene22907_All;Unigene20026_All
GO:0000175	3'-5'-exoribonuclease activity	2	54	0.0786695	0.236008	CL2544.Contig1_All;CL2544.Contig2_All
GO:0022836	gated channel activity	4	188	0.0795466	0.23712	CL1718.Contig1_All;Unigene22907_All;Unigene27643_All;Unigene20026_All
GO:0016641	oxidoreductase activity, acting on the CH-NH2 group of donors, oxygen as acceptor	2	55	0.081191	0.240342	Unigene37863_All;CL1055.Contig2_All
GO:0004638	phosphoribosylaminoimidazole carboxylase activity	1	10	0.0826817	0.240342	Unigene30001_All
GO:0016984	ribulose-bisphosphate carboxylase activity	1	10	0.0826817	0.240342	CL7532.Contig1_All
GO:0045551	cinnamyl-alcohol dehydrogenase activity	1	10	0.0826817	0.240342	Unigene12650_All
GO:0004003	ATP-dependent DNA helicase activity	2	56	0.0837373	0.241908	CL8928.Contig1_All;Unigene2914_All
GO:0015276	ligand-gated ion channel activity	2	57	0.0863077	0.246293	Unigene27643_All;Unigene22907_All
GO:0022834	ligand-gated channel activity	2	57	0.0863077	0.246293	Unigene27643_All;Unigene22907_All
GO:0008289	lipid binding	6	357	0.0888762	0.24669	CL8310.Contig2_All;CL2453.Contig3_All;Unigene30943_All;CL10269.Contig1_All;CL3930.Contig1_All;Unigene27165_All
GO:0030145	manganese ion binding	2	58	0.0889016	0.24669	Unigene11825_All;Unigene45175_All
GO:0009055	electron carrier activity	10	712	0.0890699	0.24669	CL1589.Contig1_All;Unigene15304_All;CL11908.Contig2_All;CL1589.Contig3_All;Unigene19322_All;Unigene32375_All;Unigene12572_All;CL3690.Contig1_All;Unigene2194_All;Unigene17958_All
GO:0004034	aldose 1-epimerase activity	1	11	0.0905655	0.24669	CL12229.Contig1_All
GO:0004084	branched-chain-amino-acid transaminase activity	1	11	0.0905655	0.24669	CL8388.Contig2_All
GO:0004353	glutamate dehydrogenase [NAD(P)+] activity	1	11	0.0905655	0.24669	CL1402.Contig3_All
GO:0005094	Rho GDP-dissociation inhibitor activity	1	11	0.0905655	0.24669	CL1696.Contig4_All
GO:0016836	hydro-lyase activity	4	197	0.090664	0.24669	CL9621.Contig1_All;CL9443.Contig2_All;Unigene37863_All;CL7827.Contig2_All
GO:0008233	peptidase activity	16	1295	0.0942999	0.2551	CL7893.Contig2_All;CL6211.Contig7_All;CL6211.Contig5_All;CL586.Contig1_All;Unigene39891_All;CL2759.Contig2_All;CL5522.Contig1_All;CL6211.Contig1_All;CL5522.Contig4_All;Unigene8397_All;CL6211.Contig6_All;Unigene35879_All;Unigene34428_All;Unigene3474_All;Unigene39857_All;CL12639.Contig1_All
GO:0005261	cation channel activity	3	127	0.0966732	0.25745	Unigene27643_All;Unigene22907_All;Unigene20026_All
GO:0003843	1,3-beta-D-glucan synthase activity	2	61	0.0968189	0.25745	Unigene33904_All;Unigene13250_All
GO:0016762	xyloglucan:xyloglucosyl transferase activity	2	61	0.0968189	0.25745	CL9173.Contig2_All;CL11424.Contig4_All
GO:0004144	diacylglycerol O-acyltransferase activity	1	12	0.0983817	0.258666	Unigene16244_All
GO:0016174	NAD(P)H oxidase activity	1	12	0.0983817	0.258666	CL10222.Contig7_All
GO:0003678	DNA helicase activity	3	130	0.101881	0.266371	Unigene2914_All;CL8928.Contig1_All;CL10263.Contig2_All
GO:0008889	glycerophosphodiester phosphodiesterase activity	1	13	0.106131	0.269942	CL4545.Contig1_All
GO:0009916	alternative oxidase activity	1	13	0.106131	0.269942	Unigene23358_All
GO:0015101	organic cation transmembrane transporter activity	1	13	0.106131	0.269942	CL2453.Contig3_All
GO:0015204	urea transmembrane transporter activity	1	13	0.106131	0.269942	Unigene12565_All
GO:0016707	gibberellin 3-beta-dioxygenase activity	1	13	0.106131	0.269942	Unigene34137_All
GO:0070011	peptidase activity, acting on L-amino acid peptides	14	1130	0.110521	0.279589	CL6211.Contig6_All;Unigene3474_All;Unigene34428_All;CL6211.Contig7_All;CL12639.Contig1_All;Unigene35879_All;Unigene39891_All;CL7893.Contig2_All;CL586.Contig1_All;Unigene39857_All;CL6211.Contig1_All;Unigene8397_All;CL6211.Contig5_All;CL2759.Contig2_All
GO:0003860	3-hydroxyisobutyryl-CoA hydrolase activity	1	14	0.113814	0.283324	CL7827.Contig2_All
GO:0004866	endopeptidase inhibitor activity	1	14	0.113814	0.283324	CL4197.Contig1_All
GO:0061135	endopeptidase regulator activity	1	14	0.113814	0.283324	CL4197.Contig1_All
GO:0016701	oxidoreductase activity, acting on single donors with incorporation of molecular oxygen	4	215	0.114968	0.284682	Unigene34137_All;Unigene25839_All;Unigene15971_All;Unigene30206_All
GO:0045156	electron transporter, transferring electrons within the cyclic electron transport pathway of photosynthesis activity	1	15	0.121431	0.297538	Unigene19322_All
GO:0050664	oxidoreductase activity, acting on NAD(P)H, oxygen as acceptor	1	15	0.121431	0.297538	CL10222.Contig7_All
GO:0015926	glucosidase activity	3	148	0.135307	0.328102	CL1821.Contig4_All;Unigene780_All;CL1325.Contig4_All
GO:0016702	oxidoreductase activity, acting on single donors with incorporation of molecular oxygen, incorporation of two atoms of oxygen	3	148	0.135307	0.328102	Unigene30206_All;Unigene15971_All;Unigene34137_All
GO:0005216	ion channel activity	4	230	0.137164	0.330891	CL1718.Contig1_All;Unigene27643_All;Unigene20026_All;Unigene22907_All
GO:0015291	secondary active transmembrane transporter activity	9	685	0.138058	0.331339	Unigene26911_All;CL1718.Contig1_All;CL10682.Contig1_All;Unigene26713_All;CL6160.Contig3_All;CL2788.Contig1_All;CL10682.Contig2_All;Unigene18785_All;CL2788.Contig2_All
GO:0022804	active transmembrane transporter activity	17	1485	0.141672	0.338278	CL832.Contig10_All;CL832.Contig4_All;CL10682.Contig1_All;CL10682.Contig2_All;Unigene3434_All;CL2788.Contig2_All;Unigene18785_All;Unigene45276_All;CL832.Contig5_All;CL6160.Contig3_All;CL7501.Contig4_All;Unigene26713_All;CL1718.Contig1_All;Unigene26911_All;Unigene76_All;CL2788.Contig1_All;CL832.Contig7_All
GO:0005313	L-glutamate transmembrane transporter activity	1	18	0.143893	0.340111	CL10143.Contig3_All
GO:0016639	oxidoreductase activity, acting on the CH-NH2 group of donors, NAD or NADP as acceptor	1	18	0.143893	0.340111	CL1402.Contig3_All
GO:0030551	cyclic nucleotide binding	2	80	0.150813	0.353931	Unigene27643_All;Unigene22907_All
GO:0033772	flavonoid 3',5'-hydroxylase activity	1	19	0.151253	0.353931	Unigene17958_All
GO:0016705	oxidoreductase activity, acting on paired donors, with incorporation or reduction of molecular oxygen	9	701	0.15204	0.354003	CL3152.Contig3_All;Unigene17958_All;Unigene2194_All;Unigene34137_All;CL1055.Contig2_All;Unigene37863_All;CL3690.Contig1_All;CL3092.Contig1_All;Unigene19313_All
GO:0010333	terpene synthase activity	1	20	0.158549	0.361956	CL1769.Contig3_All
GO:0030414	peptidase inhibitor activity	1	20	0.158549	0.361956	CL4197.Contig1_All
GO:0060090	binding, bridging	1	20	0.158549	0.361956	CL11209.Contig5_All
GO:0061134	peptidase regulator activity	1	20	0.158549	0.361956	CL4197.Contig1_All
GO:0004532	exoribonuclease activity	2	85	0.165865	0.374999	CL2544.Contig1_All;CL2544.Contig2_All
GO:0016896	exoribonuclease activity, producing 5'-phosphomonoesters	2	85	0.165865	0.374999	CL2544.Contig2_All;CL2544.Contig1_All
GO:0016746	transferase activity, transferring acyl groups	10	817	0.168085	0.378192	CL7087.Contig3_All;CL1491.Contig4_All;Unigene39723_All;CL7087.Contig4_All;Unigene42391_All;Unigene16244_All;CL7087.Contig2_All;Unigene6309_All;Unigene30344_All;Unigene39018_All
GO:0051537	2 iron, 2 sulfur cluster binding	2	86	0.168906	0.378221	CL3356.Contig3_All;Unigene25839_All
GO:0015181	arginine transmembrane transporter activity	1	22	0.172955	0.383615	CL10143.Contig3_All
GO:0015189	L-lysine transmembrane transporter activity	1	22	0.172955	0.383615	CL10143.Contig3_All
GO:0016796	exonuclease activity, active with either ribo- or deoxyribonucleic acids and producing 5'-phosphomonoesters	2	90	0.181163	0.399926	CL2544.Contig1_All;CL2544.Contig2_All
GO:0008175	tRNA methyltransferase activity	1	24	0.187115	0.411126	CL2783.Contig1_All
GO:0051539	4 iron, 4 sulfur cluster binding	2	93	0.190441	0.416478	Unigene37863_All;Unigene15304_All
GO:0015079	potassium ion transmembrane transporter activity	3	176	0.193344	0.420861	Unigene20026_All;Unigene22907_All;Unigene27643_All
GO:0050508	glucuronosyl-N-acetylglucosaminyl-proteoglycan 4-alpha-N-acetylglucosaminyltransferase activity	1	26	0.201033	0.435572	Unigene2526_All
GO:0016709	oxidoreductase activity, acting on paired donors, with incorporation or reduction of molecular oxygen, NAD(P)H as one donor, and incorporation of one atom of oxygen	3	182	0.206508	0.444286	CL3690.Contig1_All;Unigene17958_All;Unigene19313_All
GO:0004784	superoxide dismutase activity	1	27	0.207903	0.444286	Unigene45175_All
GO:0016721	oxidoreductase activity, acting on superoxide radicals as acceptor	1	27	0.207903	0.444286	Unigene45175_All
GO:0015112	nitrate transmembrane transporter activity	1	28	0.214714	0.454689	CL1718.Contig1_All
GO:0016838	carbon-oxygen lyase activity, acting on phosphates	1	28	0.214714	0.454689	CL1769.Contig3_All
GO:0004103	choline kinase activity	1	29	0.221467	0.460651	Unigene17510_All
GO:0004575	sucrose alpha-glucosidase activity	1	29	0.221467	0.460651	CL1821.Contig4_All
GO:0015172	acidic amino acid transmembrane transporter activity	1	29	0.221467	0.460651	CL10143.Contig3_All
GO:0016308	1-phosphatidylinositol-4-phosphate 5-kinase activity	1	29	0.221467	0.460651	Unigene7992_All
GO:0005092	GDP-dissociation inhibitor activity	1	30	0.228162	0.470395	CL1696.Contig4_All
GO:0015179	L-amino acid transmembrane transporter activity	1	30	0.228162	0.470395	CL10143.Contig3_All
GO:0004872	receptor activity	4	287	0.234155	0.4772	Unigene22907_All;Unigene27643_All;Unigene44475_All;Unigene34387_All
GO:0060089	molecular transducer activity	4	287	0.234155	0.4772	Unigene34387_All;Unigene27643_All;Unigene22907_All;Unigene44475_All
GO:0051536	iron-sulfur cluster binding	4	288	0.235993	0.4772	CL3356.Contig3_All;Unigene25839_All;Unigene37863_All;Unigene15304_All
GO:0051540	metal cluster binding	4	288	0.235993	0.4772	Unigene37863_All;CL3356.Contig3_All;Unigene15304_All;Unigene25839_All
GO:0004497	monooxygenase activity	6	483	0.237088	0.4772	CL7532.Contig1_All;Unigene19313_All;CL3690.Contig1_All;Unigene17958_All;Unigene2194_All;Unigene25839_All
GO:0008422	beta-glucosidase activity	2	108	0.23758	0.4772	Unigene780_All;CL1325.Contig4_All
GO:0009702	L-arabinokinase activity	1	32	0.24138	0.478861	CL10825.Contig2_All
GO:0016833	oxo-acid-lyase activity	1	32	0.24138	0.478861	Unigene791_All
GO:0005342	organic acid transmembrane transporter activity	3	198	0.2425	0.478861	Unigene8601_All;CL10143.Contig3_All;CL3326.Contig2_All
GO:0046943	carboxylic acid transmembrane transporter activity	3	198	0.2425	0.478861	CL10143.Contig3_All;CL3326.Contig2_All;Unigene8601_All
GO:0016411	acylglycerol O-acyltransferase activity	1	33	0.247904	0.485004	Unigene16244_All
GO:0043138	3'-5' DNA helicase activity	1	33	0.247904	0.485004	CL10263.Contig2_All
GO:0004175	endopeptidase activity	7	592	0.24872	0.485004	Unigene3474_All;CL586.Contig1_All;Unigene35879_All;CL7893.Contig2_All;CL2759.Contig2_All;Unigene34428_All;Unigene39857_All
GO:0005247	voltage-gated chloride channel activity	1	34	0.254372	0.489902	CL1718.Contig1_All
GO:0005254	chloride channel activity	1	34	0.254372	0.489902	CL1718.Contig1_All
GO:0016289	CoA hydrolase activity	1	34	0.254372	0.489902	CL7827.Contig2_All
GO:0030246	carbohydrate binding	4	300	0.258296	0.494119	CL12229.Contig1_All;CL1055.Contig2_All;Unigene26931_All;CL1485.Contig2_All
GO:0003735	structural constituent of ribosome	8	703	0.259528	0.494119	Unigene37588_All;CL3946.Contig3_All;CL12540.Contig2_All;CL3535.Contig3_All;CL586.Contig1_All;Unigene29784_All;Unigene47085_All;CL1243.Contig4_All
GO:0004335	galactokinase activity	1	35	0.260785	0.494119	CL10825.Contig2_All
GO:0048038	quinone binding	1	35	0.260785	0.494119	Unigene35644_All
GO:0015035	protein disulfide oxidoreductase activity	2	119	0.272531	0.514293	CL1589.Contig1_All;CL1589.Contig3_All
GO:0004714	transmembrane receptor protein tyrosine kinase activity	1	38	0.279695	0.525692	Unigene44475_All
GO:1901505	carbohydrate derivative transporter activity	2	123	0.285242	0.533056	Unigene27165_All;CL2453.Contig3_All
GO:0005388	calcium-transporting ATPase activity	1	39	0.285891	0.533056	Unigene76_All
GO:0090599	alpha-glucosidase activity	1	40	0.292034	0.542348	CL1821.Contig4_All
GO:0015174	basic amino acid transmembrane transporter activity	1	43	0.310148	0.572259	CL10143.Contig3_All
GO:0015171	amino acid transmembrane transporter activity	2	131	0.310585	0.572259	CL10143.Contig3_All;CL3326.Contig2_All
GO:0004888	transmembrane signaling receptor activity	2	132	0.313741	0.574558	Unigene44475_All;Unigene34387_All
GO:0010277	chlorophyllide a oxygenase [overall] activity	1	44	0.316082	0.574558	Unigene25839_All
GO:0015108	chloride transmembrane transporter activity	1	44	0.316082	0.574558	CL1718.Contig1_All
GO:0016747	transferase activity, transferring acyl groups other than amino-acyl groups	7	643	0.316743	0.574558	Unigene42391_All;Unigene30344_All;CL1491.Contig4_All;CL7087.Contig3_All;CL7087.Contig2_All;Unigene16244_All;CL7087.Contig4_All
GO:0046872	metal ion binding	47	5095	0.321267	0.577318	CL7532.Contig1_All;CL3690.Contig1_All;Unigene76_All;Unigene23358_All;Unigene12650_All;Unigene17958_All;Unigene17269_All;CL10222.Contig7_All;Unigene32375_All;Unigene42512_All;Unigene26817_All;Unigene50982_All;CL1055.Contig2_All;Unigene25839_All;Unigene37819_All;Unigene45175_All;Unigene17017_All;Unigene16377_All;Unigene2194_All;Unigene29562_All;CL1402.Contig3_All;CL6033.Contig3_All;Unigene1918_All;…
GO:0015385	sodium:proton antiporter activity	1	45	0.321966	0.577318	Unigene26713_All
GO:0045431	flavonol synthase activity	1	45	0.321966	0.577318	CL3152.Contig3_All
GO:0031418	L-ascorbic acid binding	1	46	0.327799	0.581099	CL1055.Contig2_All
GO:0046933	proton-transporting ATP synthase activity, rotational mechanism	1	46	0.327799	0.581099	Unigene3434_All
GO:0047262	polygalacturonate 4-alpha-galacturonosyltransferase activity	1	46	0.327799	0.581099	Unigene37609_All
GO:0008308	voltage-gated anion channel activity	1	47	0.333583	0.586905	CL1718.Contig1_All
GO:0015232	heme transporter activity	1	47	0.333583	0.586905	Unigene46474_All
GO:0004812	aminoacyl-tRNA ligase activity	3	242	0.344913	0.595795	CL895.Contig1_All;CL895.Contig2_All;Unigene780_All
GO:0016875	ligase activity, forming carbon-oxygen bonds	3	242	0.344913	0.595795	CL895.Contig2_All;Unigene780_All;CL895.Contig1_All
GO:0016876	ligase activity, forming aminoacyl-tRNA and related compounds	3	242	0.344913	0.595795	CL895.Contig2_All;Unigene780_All;CL895.Contig1_All
GO:0005253	anion channel activity	1	49	0.345001	0.595795	CL1718.Contig1_All
GO:0048029	monosaccharide binding	1	49	0.345001	0.595795	CL1055.Contig2_All
GO:0004805	trehalose-phosphatase activity	1	50	0.350637	0.598898	CL323.Contig9_All
GO:0015296	anion:cation symporter activity	1	50	0.350637	0.598898	CL1718.Contig1_All
GO:0033764	steroid dehydrogenase activity, acting on the CH-OH group of donors, NAD or NADP as acceptor	1	50	0.350637	0.598898	Unigene13266_All
GO:0015036	disulfide oxidoreductase activity	2	147	0.360617	0.610082	CL1589.Contig1_All;CL1589.Contig3_All
GO:0016712	oxidoreductase activity, acting on paired donors, with incorporation or reduction of molecular oxygen, reduced flavin or flavoprotein as one donor, and incorporation of one atom of oxygen	1	52	0.361764	0.610082	Unigene2194_All
GO:0070330	aromatase activity	1	52	0.361764	0.610082	Unigene2194_All
GO:0008483	transaminase activity	2	148	0.363703	0.610082	CL8388.Contig2_All;Unigene31340_All
GO:0016769	transferase activity, transferring nitrogenous groups	2	148	0.363703	0.610082	CL8388.Contig2_All;Unigene31340_All
GO:0008762	UDP-N-acetylmuramate dehydrogenase activity	1	53	0.367256	0.613349	Unigene30583_All
GO:0030170	pyridoxal phosphate binding	3	252	0.368272	0.613349	Unigene31340_All;CL9147.Contig2_All;Unigene24111_All
GO:0008271	secondary active sulfate transmembrane transporter activity	1	58	0.394019	0.653903	CL6160.Contig3_All
GO:0015417	polyamine-transporting ATPase activity	1	59	0.399234	0.660218	CL7501.Contig4_All
GO:0004540	ribonuclease activity	3	266	0.400711	0.660326	CL8307.Contig1_All;CL2544.Contig2_All;CL2544.Contig1_All
GO:0043169	cation binding	47	5260	0.408996	0.671614	CL7676.Contig2_All;CL2759.Contig2_All;Unigene17269_All;Unigene2194_All;Unigene23358_All;Unigene19313_All;Unigene29562_All;Unigene50982_All;Unigene32375_All;CL6460.Contig2_All;CL1055.Contig2_All;CL10222.Contig7_All;Unigene42512_All;Unigene12650_All;CL3690.Contig1_All;CL12852.Contig1_All;CL6033.Contig3_All;Unigene25839_All;Unigene37819_All;CL1485.Contig2_All;Unigene1606_All;CL10321.Contig3_All;Unig…
GO:0016857	racemase and epimerase activity, acting on carbohydrates and derivatives	1	62	0.414614	0.678459	CL12229.Contig1_All
GO:0004709	MAP kinase kinase kinase activity	2	166	0.418178	0.679576	Unigene26931_All;CL1485.Contig2_All
GO:0016307	phosphatidylinositol phosphate kinase activity	1	63	0.419653	0.679576	Unigene7992_All
GO:0019842	vitamin binding	1	63	0.419653	0.679576	CL1055.Contig2_All
GO:0016787	hydrolase activity	73	8285	0.423985	0.68294	CL8307.Contig2_All;CL1325.Contig4_All;CL2544.Contig1_All;CL7087.Contig3_All;Unigene31511_All;CL4545.Contig1_All;CL12852.Contig1_All;Unigene39857_All;Unigene2914_All;CL9706.Contig1_All;Unigene36551_All;CL12639.Contig1_All;CL7087.Contig4_All;CL10682.Contig2_All;CL12548.Contig1_All;CL6583.Contig2_All;CL2759.Contig2_All;CL8928.Contig1_All;Unigene76_All;CL8307.Contig1_All;Unigene773_All;CL4191.Contig4…
GO:0016229	steroid dehydrogenase activity	1	64	0.424648	0.68294	Unigene13266_All
GO:0015203	polyamine transmembrane transporter activity	1	65	0.429601	0.686189	CL7501.Contig4_All
GO:0016703	oxidoreductase activity, acting on single donors with incorporation of molecular oxygen, incorporation of one atom of oxygen (internal monooxygenases or internal mixed function oxidases)	1	65	0.429601	0.686189	Unigene25839_All
GO:0043424	protein histidine kinase binding	1	66	0.434511	0.691671	Unigene32307_All
GO:0004300	enoyl-CoA hydratase activity	1	67	0.43938	0.694799	CL7827.Contig2_All
GO:0008514	organic anion transmembrane transporter activity	3	283	0.439445	0.694799	CL10143.Contig3_All;Unigene8601_All;CL3326.Contig2_All
GO:0019199	transmembrane receptor protein kinase activity	1	68	0.444206	0.699961	Unigene44475_All
GO:0004565	beta-galactosidase activity	1	70	0.453735	0.712577	Unigene38200_All
GO:0005451	monovalent cation:proton antiporter activity	1	73	0.467724	0.726926	Unigene26713_All
GO:0016682	oxidoreductase activity, acting on diphenols and related substances as donors, oxygen as acceptor	1	73	0.467724	0.726926	Unigene23358_All
GO:0030234	enzyme regulator activity	4	411	0.47128	0.726926	CL4197.Contig1_All;Unigene37229_All;CL1696.Contig4_All;Unigene42621_All
GO:0044769	ATPase activity, coupled to transmembrane movement of ions, rotational mechanism	1	74	0.472307	0.726926	Unigene3434_All
GO:0004527	exonuclease activity	3	298	0.472813	0.726926	CL2544.Contig2_All;Unigene1732_All;CL2544.Contig1_All
GO:0015103	inorganic anion transmembrane transporter activity	3	299	0.475006	0.726926	CL1718.Contig1_All;Unigene45276_All;CL6160.Contig3_All
GO:0008408	3'-5' exonuclease activity	2	186	0.475815	0.726926	CL2544.Contig2_All;CL2544.Contig1_All
GO:0005506	iron ion binding	5	528	0.476038	0.726926	Unigene34137_All;Unigene2194_All;Unigene17958_All;CL3690.Contig1_All;Unigene32375_All
GO:0008173	RNA methyltransferase activity	1	75	0.476851	0.726926	CL2783.Contig1_All
GO:0015116	sulfate transmembrane transporter activity	1	78	0.49025	0.744925	CL6160.Contig3_All
GO:0005198	structural molecule activity	9	1016	0.510117	0.772604	Unigene37588_All;CL219.Contig12_All;CL1243.Contig4_All;Unigene29784_All;CL12540.Contig2_All;CL3535.Contig3_All;CL586.Contig1_All;Unigene47085_All;CL3946.Contig3_All
GO:0038023	signaling receptor activity	2	200	0.514049	0.776048	Unigene34387_All;Unigene44475_All
GO:0004325	ferrochelatase activity	1	84	0.516031	0.776535	CL6033.Contig3_All
GO:0003964	RNA-directed DNA polymerase activity	1	86	0.524332	0.781489	Unigene35879_All
GO:0019825	oxygen binding	1	86	0.524332	0.781489	CL3690.Contig1_All
GO:0051184	cofactor transporter activity	1	86	0.524332	0.781489	Unigene46474_All
GO:0015925	galactosidase activity	1	87	0.52843	0.785096	Unigene38200_All
GO:0015491	cation:cation antiporter activity	1	89	0.536519	0.794592	Unigene26713_All
GO:0003993	acid phosphatase activity	1	91	0.544471	0.800216	CL12852.Contig1_All
GO:0016667	oxidoreductase activity, acting on a sulfur group of donors	2	212	0.545328	0.800216	CL1589.Contig3_All;CL1589.Contig1_All
GO:0019203	carbohydrate phosphatase activity	1	92	0.548395	0.800216	CL323.Contig9_All
GO:0003746	translation elongation factor activity	1	93	0.552286	0.800216	Unigene47058_All
GO:0015081	sodium ion transmembrane transporter activity	1	93	0.552286	0.800216	Unigene26713_All
GO:0016679	oxidoreductase activity, acting on diphenols and related substances as donors	1	93	0.552286	0.800216	Unigene23358_All
GO:1901682	sulfur compound transmembrane transporter activity	1	93	0.552286	0.800216	CL6160.Contig3_All
GO:0000989	transcription factor activity, transcription factor binding	1	94	0.556143	0.800846	CL11209.Contig5_All
GO:0003712	transcription cofactor activity	1	94	0.556143	0.800846	CL11209.Contig5_All
GO:0016788	hydrolase activity, acting on ester bonds	20	2377	0.571955	0.821089	CL2544.Contig1_All;Unigene33947_All;CL7087.Contig3_All;Unigene1732_All;CL323.Contig9_All;CL6583.Contig2_All;CL7827.Contig2_All;CL2544.Contig2_All;Unigene27400_All;Unigene37229_All;CL8307.Contig1_All;CL7087.Contig4_All;CL6032.Contig3_All;Unigene30344_All;CL8881.Contig2_All;CL12852.Contig1_All;Unigene50982_All;Unigene42621_All;CL4545.Contig1_All;CL7087.Contig2_All
GO:0008094	DNA-dependent ATPase activity	3	348	0.576673	0.825331	CL8928.Contig1_All;Unigene31511_All;Unigene2914_All
GO:0004842	ubiquitin-protein transferase activity	4	474	0.582918	0.825383	Unigene24147_All;CL8401.Contig1_All;Unigene31484_All;CL11488.Contig2_All
GO:0003729	mRNA binding	1	102	0.585834	0.825383	Unigene37863_All
GO:0015299	solute:proton antiporter activity	1	102	0.585834	0.825383	Unigene26713_All
GO:0044822	poly(A) RNA binding	1	102	0.585834	0.825383	Unigene37863_All
GO:0016758	transferase activity, transferring hexosyl groups	8	963	0.587815	0.825383	CL11424.Contig4_All;Unigene47085_All;Unigene2526_All;CL9173.Contig2_All;Unigene33904_All;Unigene13250_All;CL9923.Contig1_All;Unigene37609_All
GO:0042887	amide transmembrane transporter activity	1	103	0.589403	0.825383	Unigene12565_All
GO:0004702	receptor signaling protein serine/threonine kinase activity	2	230	0.589562	0.825383	Unigene26931_All;CL1485.Contig2_All
GO:0052689	carboxylic ester hydrolase activity	4	480	0.592835	0.825383	Unigene42621_All;Unigene27400_All;Unigene37229_All;Unigene33947_All
GO:0004713	protein tyrosine kinase activity	4	481	0.594474	0.825383	Unigene17510_All;Unigene44475_All;Unigene34318_All;Unigene30252_All
GO:0098772	molecular function regulator	4	481	0.594474	0.825383	CL1696.Contig4_All;Unigene37229_All;CL4197.Contig1_All;Unigene42621_All
GO:0019787	ubiquitin-like protein transferase activity	4	482	0.59611	0.825383	CL11488.Contig2_All;Unigene31484_All;CL8401.Contig1_All;Unigene24147_All
GO:0015198	oligopeptide transporter activity	1	107	0.603376	0.83298	CL7728.Contig1_All
GO:0004222	metalloendopeptidase activity	1	108	0.606795	0.835236	CL2759.Contig2_All
GO:0016854	racemase and epimerase activity	1	110	0.613545	0.842049	CL12229.Contig1_All
GO:0015298	solute:cation antiporter activity	1	114	0.626699	0.853492	Unigene26713_All
GO:0005516	calmodulin binding	3	375	0.627167	0.853492	Unigene76_All;Unigene22907_All;Unigene27643_All
GO:0008509	anion transmembrane transporter activity	6	751	0.627353	0.853492	Unigene8601_All;CL6160.Contig3_All;CL10143.Contig3_All;Unigene45276_All;CL3326.Contig2_All;CL1718.Contig1_All
GO:0004252	serine-type endopeptidase activity	2	249	0.632709	0.858283	CL7893.Contig2_All;Unigene39857_All
GO:0000988	transcription factor activity, protein binding	1	117	0.636271	0.860621	CL11209.Contig5_All
GO:0046982	protein heterodimerization activity	2	256	0.64769	0.872917	CL12648.Contig6_All;CL11209.Contig5_All
GO:0008194	UDP-glycosyltransferase activity	5	644	0.650941	0.872917	CL9923.Contig1_All;Unigene33904_All;Unigene13250_All;Unigene2526_All;Unigene37609_All
GO:0008375	acetylglucosaminyltransferase activity	1	122	0.651684	0.872917	Unigene2526_All
GO:0003918	DNA topoisomerase type II (ATP-hydrolyzing) activity	1	123	0.654688	0.872917	Unigene31511_All
GO:0061505	DNA topoisomerase II activity	1	123	0.654688	0.872917	Unigene31511_All
GO:0008017	microtubule binding	1	127	0.666447	0.886071	CL3899.Contig2_All
GO:0099516	ion antiporter activity	1	129	0.672175	0.891156	Unigene26713_All
GO:0035251	UDP-glucosyltransferase activity	3	406	0.679858	0.8966	CL9923.Contig1_All;Unigene13250_All;Unigene33904_All
GO:0005543	phospholipid binding	2	272	0.680113	0.8966	CL10269.Contig1_All;Unigene30943_All
GO:0019901	protein kinase binding	1	134	0.686072	0.900791	Unigene32307_All
GO:0000287	magnesium ion binding	2	278	0.69163	0.900791	Unigene15304_All;CL7532.Contig1_All
GO:0008236	serine-type peptidase activity	3	416	0.695634	0.900791	CL7893.Contig2_All;Unigene39857_All;Unigene39891_All
GO:0017171	serine hydrolase activity	3	416	0.695634	0.900791	Unigene39891_All;Unigene39857_All;CL7893.Contig2_All
GO:0003755	peptidyl-prolyl cis-trans isomerase activity	1	138	0.696765	0.900791	Unigene32307_All
GO:0003916	DNA topoisomerase activity	1	138	0.696765	0.900791	Unigene31511_All
GO:0008081	phosphoric diester hydrolase activity	1	138	0.696765	0.900791	CL4545.Contig1_All
GO:0008135	translation factor activity, RNA binding	3	420	0.701778	0.903606	CL2938.Contig5_All;CL12648.Contig6_All;Unigene47058_All
GO:0003743	translation initiation factor activity	2	284	0.702805	0.903606	CL12648.Contig6_All;CL2938.Contig5_All
GO:0042802	identical protein binding	3	424	0.707828	0.907387	Unigene44475_All;Unigene31340_All;Unigene31511_All
GO:0019900	kinase binding	1	143	0.709623	0.907387	Unigene32307_All
GO:0050897	cobalt ion binding	1	145	0.714613	0.910692	CL1402.Contig3_All
GO:0046527	glucosyltransferase activity	3	430	0.716727	0.910692	Unigene13250_All;Unigene33904_All;CL9923.Contig1_All
GO:0051287	NAD binding	1	147	0.719517	0.910692	Unigene35644_All
GO:0031406	carboxylic acid binding	1	148	0.721937	0.910692	CL1055.Contig2_All
GO:0043177	organic acid binding	1	148	0.721937	0.910692	CL1055.Contig2_All
GO:0034061	DNA polymerase activity	1	149	0.724337	0.911263	Unigene35879_All
GO:0004386	helicase activity	5	711	0.733332	0.918145	CL10263.Contig2_All;Unigene2914_All;CL10682.Contig2_All;CL10682.Contig1_All;CL8928.Contig1_All
GO:0019200	carbohydrate kinase activity	1	153	0.733731	0.918145	CL10825.Contig2_All
GO:0015662	ATPase activity, coupled to transmembrane movement of ions, phosphorylative mechanism	1	154	0.736029	0.918565	Unigene76_All
GO:0016859	cis-trans isomerase activity	1	157	0.742806	0.924557	Unigene32307_All
GO:0003682	chromatin binding	2	311	0.748992	0.927841	Unigene35879_All;Unigene3568_All
GO:0008374	O-acyltransferase activity	1	160	0.74941	0.927841	Unigene16244_All
GO:0004871	signal transducer activity	4	593	0.751795	0.928338	Unigene34387_All;CL1485.Contig2_All;Unigene26931_All;Unigene44475_All
GO:0016740	transferase activity	75	9281	0.754413	0.928688	Unigene16244_All;CL7087.Contig2_All;Unigene30344_All;CL6471.Contig1_All;Unigene47085_All;CL4994.Contig2_All;CL7087.Contig4_All;Unigene24147_All;Unigene7992_All;Unigene18875_All;CL4520.Contig1_All;Unigene773_All;Unigene17510_All;Unigene27935_All;Unigene18878_All;Unigene28661_All;Unigene33451_All;Unigene33969_All;Unigene26601_All;Unigene2526_All;CL4043.Contig1_All;CL4994.Contig3_All;Unigene45004_Al…
GO:0016820	hydrolase activity, acting on acid anhydrides, catalyzing transmembrane movement of substances	5	732	0.756047	0.928688	Unigene45276_All;Unigene76_All;Unigene3434_All;CL7501.Contig4_All;Unigene12572_All
GO:0030695	GTPase regulator activity	1	170	0.770225	0.940751	CL1696.Contig4_All
GO:0005507	copper ion binding	3	472	0.773231	0.940751	Unigene32375_All;CL1402.Contig3_All;Unigene37863_All
GO:0015197	peptide transporter activity	1	172	0.774176	0.940751	CL7728.Contig1_All
GO:0016301	kinase activity	28	3672	0.775613	0.940751	CL4545.Contig1_All;CL6471.Contig1_All;CL10825.Contig2_All;Unigene18880_All;Unigene5957_All;Unigene26931_All;Unigene7992_All;Unigene18875_All;Unigene42433_All;Unigene29737_All;Unigene26601_All;Unigene33454_All;Unigene1877_All;CL3044.Contig2_All;Unigene27935_All;Unigene17510_All;Unigene18878_All;Unigene33451_All;Unigene45004_All;Unigene30252_All;CL7170.Contig2_All;Unigene33969_All;Unigene44475_All;…
GO:0004715	non-membrane spanning protein tyrosine kinase activity	1	174	0.77806	0.940751	Unigene30252_All
GO:0015631	tubulin binding	1	175	0.779977	0.940751	CL3899.Contig2_All
GO:0004674	protein serine/threonine kinase activity	14	1932	0.780338	0.940751	Unigene30252_All;Unigene17510_All;Unigene33451_All;Unigene27935_All;Unigene2228_All;Unigene26931_All;CL7170.Contig2_All;CL6471.Contig1_All;Unigene5957_All;Unigene1877_All;Unigene33454_All;Unigene34318_All;Unigene44475_All;CL1485.Contig2_All
GO:0019829	cation-transporting ATPase activity	2	333	0.781949	0.940751	Unigene76_All;Unigene3434_All
GO:0005057	receptor signaling protein activity	2	338	0.788891	0.94452	CL1485.Contig2_All;Unigene26931_All
GO:0016757	transferase activity, transferring glycosyl groups	11	1563	0.790813	0.94452	Unigene47085_All;CL7301.Contig5_All;CL11424.Contig4_All;CL9839.Contig2_All;CL9923.Contig1_All;Unigene33904_All;Unigene41040_All;Unigene37609_All;Unigene2526_All;Unigene13250_All;CL9173.Contig2_All
GO:0003899	DNA-directed RNA polymerase activity	1	181	0.791136	0.94452	Unigene28661_All
GO:0060589	nucleoside-triphosphatase regulator activity	1	184	0.796503	0.948507	CL1696.Contig4_All
GO:0046983	protein dimerization activity	4	649	0.810741	0.961819	Unigene44475_All;CL12648.Contig6_All;CL5383.Contig2_All;CL11209.Contig5_All
GO:0034062	RNA polymerase activity	1	193	0.811791	0.961819	Unigene28661_All
GO:0008237	metallopeptidase activity	1	199	0.821342	0.970433	CL2759.Contig2_All
GO:0016616	oxidoreductase activity, acting on the CH-OH group of donors, NAD or NADP as acceptor	3	517	0.823209	0.970433	Unigene13266_All;Unigene30583_All;Unigene12650_All
GO:0042625	ATPase coupled ion transmembrane transporter activity	3	524	0.830079	0.976072	Unigene45276_All;Unigene76_All;Unigene3434_All
GO:0004518	nuclease activity	4	675	0.833969	0.978189	Unigene1732_All;CL2544.Contig2_All;CL8307.Contig1_All;CL2544.Contig1_All
GO:0042803	protein homodimerization activity	1	216	0.84586	0.989656	Unigene44475_All
GO:0016853	isomerase activity	5	850	0.857409	1	CL7827.Contig2_All;CL12229.Contig1_All;Unigene25647_All;Unigene31511_All;Unigene32307_All
GO:0051082	unfolded protein binding	1	232	0.865863	1	CL8224.Contig2_All
GO:0004672	protein kinase activity	18	2623	0.868504	1	CL6557.Contig1_All;Unigene44475_All;Unigene27935_All;Unigene33454_All;Unigene33451_All;CL6471.Contig1_All;Unigene30252_All;Unigene26931_All;Unigene26601_All;Unigene2228_All;Unigene1877_All;Unigene17510_All;CL3044.Contig2_All;CL1485.Contig2_All;Unigene33969_All;CL7170.Contig2_All;Unigene34318_All;Unigene5957_All
GO:0044877	macromolecular complex binding	3	569	0.868993	1	Unigene3568_All;CL3899.Contig2_All;Unigene35879_All
GO:0016614	oxidoreductase activity, acting on CH-OH group of donors	3	574	0.872793	1	Unigene13266_All;Unigene12650_All;Unigene30583_All
GO:0042626	ATPase activity, coupled to transmembrane movement of substances	4	728	0.874011	1	Unigene76_All;Unigene3434_All;CL7501.Contig4_All;Unigene45276_All
GO:0043492	ATPase activity, coupled to movement of substances	4	730	0.875344	1	Unigene76_All;Unigene45276_All;CL7501.Contig4_All;Unigene3434_All
GO:0004722	protein serine/threonine phosphatase activity	1	247	0.882258	1	Unigene50982_All
GO:0016772	transferase activity, transferring phosphorus-containing groups	33	4594	0.886942	1	CL6471.Contig1_All;Unigene18880_All;Unigene5957_All;Unigene29737_All;Unigene18875_All;Unigene33454_All;Unigene33969_All;Unigene23246_All;Unigene2228_All;Unigene35879_All;Unigene34318_All;Unigene18878_All;Unigene27935_All;Unigene33451_All;Unigene28661_All;Unigene30252_All;CL6557.Contig1_All;CL10825.Contig2_All;Unigene44475_All;Unigene26931_All;Unigene17510_All;CL4520.Contig1_All;CL3044.Contig2_All…
GO:0016874	ligase activity	5	905	0.891095	1	Unigene780_All;CL895.Contig2_All;CL895.Contig1_All;CL2122.Contig12_All;Unigene1673_All
GO:0043225	anion transmembrane-transporting ATPase activity	1	268	0.901911	1	Unigene45276_All
GO:0050660	flavin adenine dinucleotide binding	1	268	0.901911	1	Unigene30583_All
GO:0008026	ATP-dependent helicase activity	2	452	0.902049	1	Unigene2914_All;CL8928.Contig1_All
GO:0070035	purine NTP-dependent helicase activity	2	452	0.902049	1	Unigene2914_All;CL8928.Contig1_All
GO:0032403	protein complex binding	1	277	0.909298	1	CL3899.Contig2_All
GO:0008168	methyltransferase activity	4	795	0.912515	1	CL4994.Contig2_All;Unigene28221_All;Unigene8556_All;CL2783.Contig1_All
GO:0015297	antiporter activity	1	291	0.919703	1	Unigene26713_All
GO:0016741	transferase activity, transferring one-carbon groups	4	813	0.9209	1	Unigene8556_All;CL4994.Contig2_All;CL2783.Contig1_All;Unigene28221_All
GO:0043565	sequence-specific DNA binding	1	305	0.928918	1	Unigene17121_All
GO:0015405	P-P-bond-hydrolysis-driven transmembrane transporter activity	4	846	0.934427	1	Unigene45276_All;Unigene76_All;CL7501.Contig4_All;Unigene3434_All
GO:0015399	primary active transmembrane transporter activity	4	850	0.935916	1	Unigene45276_All;Unigene3434_All;Unigene76_All;CL7501.Contig4_All
GO:0003924	GTPase activity	1	322	0.938702	1	Unigene47058_All
GO:0016773	phosphotransferase activity, alcohol group as acceptor	20	3164	0.945351	1	CL1485.Contig2_All;Unigene44475_All;Unigene33969_All;CL6471.Contig1_All;CL7170.Contig2_All;Unigene26601_All;Unigene33454_All;Unigene5957_All;Unigene1877_All;CL3044.Contig2_All;Unigene2228_All;Unigene17510_All;Unigene30252_All;CL6557.Contig1_All;Unigene26931_All;Unigene27935_All;CL10825.Contig2_All;Unigene7992_All;Unigene34318_All;Unigene33451_All
GO:0048037	cofactor binding	5	1053	0.949913	1	Unigene24111_All;CL9147.Contig2_All;Unigene30583_All;Unigene31340_All;Unigene35644_All
GO:0019899	enzyme binding	1	361	0.95637	1	Unigene32307_All
GO:0008092	cytoskeletal protein binding	1	368	0.958955	1	CL3899.Contig2_All
GO:0003700	transcription factor activity, sequence-specific DNA binding	3	783	0.965676	1	Unigene24669_All;CL8002.Contig3_All;Unigene17121_All
GO:0001071	nucleic acid binding transcription factor activity	3	785	0.966125	1	Unigene17121_All;CL8002.Contig3_All;Unigene24669_All
GO:0042578	phosphoric ester hydrolase activity	4	975	0.969488	1	CL12852.Contig1_All;CL323.Contig9_All;Unigene50982_All;CL4545.Contig1_All
GO:0043167	ion binding	80	10986	0.971218	1	CL12852.Contig1_All;CL10682.Contig1_All;Unigene33454_All;CL7676.Contig2_All;Unigene76_All;Unigene34318_All;CL10269.Contig1_All;CL7532.Contig1_All;Unigene17958_All;Unigene24111_All;Unigene30943_All;Unigene29587_All;Unigene11825_All;Unigene45175_All;CL6033.Contig3_All;Unigene42512_All;Unigene31340_All;Unigene32375_All;CL6460.Contig2_All;CL10321.Contig3_All;Unigene5957_All;Unigene45276_All;Unigene79…
GO:0016791	phosphatase activity	3	815	0.972234	1	Unigene50982_All;CL323.Contig9_All;CL12852.Contig1_All
GO:0016779	nucleotidyltransferase activity	2	680	0.981317	1	Unigene35879_All;Unigene28661_All
GO:0046914	transition metal ion binding	16	2936	0.984114	1	Unigene17958_All;CL2759.Contig2_All;Unigene34137_All;Unigene45175_All;Unigene37863_All;CL9621.Contig1_All;CL1402.Contig3_All;CL5189.Contig2_All;Unigene11825_All;Unigene1606_All;Unigene12650_All;CL9443.Contig2_All;Unigene2194_All;Unigene32375_All;CL3690.Contig1_All;Unigene42512_All
GO:0004721	phosphoprotein phosphatase activity	1	490	0.985871	1	Unigene50982_All
GO:0003723	RNA binding	9	1932	0.986647	1	CL2938.Contig5_All;CL3535.Contig3_All;Unigene37588_All;Unigene47058_All;Unigene37863_All;Unigene35879_All;Unigene29784_All;CL12540.Contig2_All;CL12648.Contig6_All
GO:0097367	carbohydrate derivative binding	36	5771	0.988843	1	Unigene33454_All;CL7501.Contig4_All;Unigene46474_All;Unigene26931_All;Unigene17510_All;CL895.Contig1_All;CL895.Contig2_All;Unigene45276_All;CL1485.Contig2_All;Unigene31368_All;Unigene27165_All;Unigene773_All;Unigene31511_All;CL1402.Contig3_All;CL10682.Contig1_All;CL6323.Contig2_All;CL6471.Contig1_All;Unigene34318_All;Unigene44475_All;Unigene2914_All;CL2453.Contig3_All;Unigene33451_All;Unigene76_A…
GO:0050662	coenzyme binding	2	753	0.989261	1	Unigene35644_All;Unigene30583_All
GO:0042623	ATPase activity, coupled	7	1681	0.990782	1	CL7501.Contig4_All;Unigene31511_All;Unigene2914_All;Unigene76_All;Unigene3434_All;Unigene45276_All;CL8928.Contig1_All
GO:0008270	zinc ion binding	8	1886	0.992682	1	Unigene42512_All;CL9443.Contig2_All;CL2759.Contig2_All;Unigene12650_All;CL1402.Contig3_All;Unigene1606_All;CL5189.Contig2_All;CL9621.Contig1_All
GO:0005525	GTP binding	1	572	0.993116	1	Unigene47058_All
GO:0032561	guanyl ribonucleotide binding	1	572	0.993116	1	Unigene47058_All
GO:0019001	guanyl nucleotide binding	1	574	0.993236	1	Unigene47058_All
GO:0016817	hydrolase activity, acting on acid anhydrides	15	3027	0.994487	1	CL10682.Contig1_All;Unigene31511_All;Unigene2914_All;CL8928.Contig1_All;Unigene76_All;Unigene45276_All;CL10682.Contig2_All;Unigene36551_All;Unigene47058_All;Unigene3434_All;Unigene773_All;Unigene12572_All;CL10263.Contig2_All;CL7501.Contig4_All;Unigene31368_All
GO:0016887	ATPase activity	8	1984	0.995775	1	Unigene3434_All;CL8928.Contig1_All;Unigene2914_All;Unigene76_All;Unigene31511_All;Unigene45276_All;CL7501.Contig4_All;Unigene36551_All
GO:0005524	ATP binding	28	5017	0.996757	1	CL7501.Contig4_All;CL895.Contig2_All;CL1485.Contig2_All;Unigene2914_All;CL10682.Contig2_All;CL1402.Contig3_All;Unigene45276_All;Unigene31511_All;Unigene34318_All;Unigene33451_All;Unigene773_All;Unigene780_All;CL10682.Contig1_All;CL10825.Contig2_All;Unigene26931_All;Unigene30252_All;Unigene31368_All;Unigene17510_All;Unigene33454_All;Unigene36551_All;Unigene7992_All;Unigene76_All;Unigene46474_All;C…
GO:0016818	hydrolase activity, acting on acid anhydrides, in phosphorus-containing anhydrides	14	2997	0.996933	1	Unigene36551_All;CL10682.Contig1_All;CL8928.Contig1_All;Unigene31368_All;Unigene47058_All;Unigene3434_All;CL7501.Contig4_All;Unigene45276_All;Unigene76_All;Unigene2914_All;CL10263.Contig2_All;Unigene31511_All;CL10682.Contig2_All;Unigene773_All
GO:0017111	nucleoside-triphosphatase activity	13	2857	0.997146	1	CL10682.Contig1_All;Unigene47058_All;CL10682.Contig2_All;CL10263.Contig2_All;Unigene3434_All;Unigene76_All;Unigene36551_All;Unigene773_All;Unigene2914_All;CL8928.Contig1_All;Unigene31511_All;Unigene45276_All;CL7501.Contig4_All
GO:0032559	adenyl ribonucleotide binding	28	5068	0.99737	1	Unigene780_All;CL7501.Contig4_All;CL1402.Contig3_All;CL10825.Contig2_All;Unigene7992_All;Unigene45276_All;Unigene2228_All;Unigene2914_All;Unigene34318_All;Unigene46474_All;Unigene33454_All;Unigene5957_All;Unigene26931_All;CL10682.Contig2_All;CL6471.Contig1_All;Unigene17510_All;Unigene31511_All;Unigene76_All;Unigene30252_All;CL10682.Contig1_All;Unigene33451_All;Unigene44475_All;Unigene773_All;CL89…
GO:0030554	adenyl nucleotide binding	28	5072	0.997413	1	Unigene36551_All;Unigene76_All;CL1402.Contig3_All;Unigene26931_All;Unigene46474_All;Unigene33451_All;Unigene31368_All;CL6471.Contig1_All;CL1485.Contig2_All;Unigene31511_All;Unigene34318_All;CL10682.Contig1_All;Unigene2228_All;Unigene773_All;Unigene780_All;CL7501.Contig4_All;CL895.Contig2_All;Unigene7992_All;Unigene2914_All;Unigene5957_All;CL10682.Contig2_All;Unigene17510_All;Unigene45276_All;Unig…
GO:0016462	pyrophosphatase activity	13	2974	0.998445	1	Unigene3434_All;Unigene773_All;Unigene31511_All;CL8928.Contig1_All;Unigene2914_All;CL10263.Contig2_All;Unigene45276_All;CL10682.Contig2_All;Unigene36551_All;CL10682.Contig1_All;CL7501.Contig4_All;Unigene76_All;Unigene47058_All
GO:0003677	DNA binding	9	2432	0.999173	1	Unigene24669_All;Unigene28661_All;Unigene2914_All;Unigene35879_All;Unigene17121_All;Unigene3568_All;CL8002.Contig3_All;CL11209.Contig5_All;CL8224.Contig2_All
GO:0035639	purine ribonucleoside triphosphate binding	29	5575	0.999461	1	Unigene5957_All;CL6471.Contig1_All;Unigene34318_All;Unigene44475_All;Unigene31368_All;CL895.Contig1_All;Unigene773_All;CL10682.Contig1_All;Unigene2914_All;Unigene26931_All;Unigene2228_All;Unigene31511_All;CL10825.Contig2_All;Unigene7992_All;Unigene36551_All;CL10682.Contig2_All;CL1485.Contig2_All;Unigene17510_All;Unigene76_All;Unigene46474_All;Unigene45276_All;CL7501.Contig4_All;Unigene33451_All;U…
GO:0043168	anion binding	36	6594	0.99954	1	Unigene17510_All;CL1402.Contig3_All;CL1485.Contig2_All;CL6471.Contig1_All;CL10269.Contig1_All;Unigene45276_All;Unigene30252_All;Unigene30583_All;Unigene780_All;Unigene36551_All;CL10682.Contig2_All;Unigene31511_All;Unigene34318_All;Unigene30943_All;Unigene33451_All;CL10825.Contig2_All;Unigene773_All;Unigene31340_All;Unigene24111_All;Unigene2914_All;Unigene31368_All;CL9147.Contig2_All;CL10682.Conti…
GO:0001883	purine nucleoside binding	29	5625	0.999571	1	Unigene31368_All;CL10825.Contig2_All;Unigene45276_All;CL895.Contig1_All;CL1402.Contig3_All;Unigene7992_All;Unigene76_All;Unigene47058_All;CL6471.Contig1_All;Unigene44475_All;CL895.Contig2_All;Unigene46474_All;Unigene34318_All;Unigene17510_All;Unigene780_All;Unigene31511_All;Unigene5957_All;CL10682.Contig2_All;Unigene2228_All;Unigene33454_All;CL10682.Contig1_All;Unigene36551_All;Unigene2914_All;Un…
GO:0032550	purine ribonucleoside binding	29	5625	0.999571	1	CL1485.Contig2_All;Unigene33454_All;Unigene17510_All;CL895.Contig1_All;Unigene31368_All;Unigene34318_All;CL7501.Contig4_All;Unigene76_All;CL10682.Contig2_All;Unigene46474_All;Unigene5957_All;CL10682.Contig1_All;Unigene30252_All;Unigene44475_All;CL10825.Contig2_All;Unigene773_All;Unigene33451_All;CL895.Contig2_All;Unigene26931_All;Unigene780_All;Unigene2228_All;Unigene2914_All;Unigene45276_All;Uni…
GO:0032555	purine ribonucleotide binding	29	5626	0.999573	1	Unigene2228_All;Unigene2914_All;CL6471.Contig1_All;CL10682.Contig2_All;Unigene7992_All;Unigene76_All;CL1402.Contig3_All;CL10825.Contig2_All;CL7501.Contig4_All;Unigene46474_All;Unigene45276_All;Unigene33451_All;Unigene33454_All;Unigene31511_All;Unigene34318_All;CL1485.Contig2_All;CL895.Contig2_All;Unigene36551_All;Unigene780_All;Unigene30252_All;Unigene5957_All;CL10682.Contig1_All;Unigene47058_All…
GO:0017076	purine nucleotide binding	29	5639	0.999598	1	Unigene30252_All;CL895.Contig2_All;CL6471.Contig1_All;CL1485.Contig2_All;Unigene31511_All;Unigene2228_All;Unigene34318_All;Unigene46474_All;CL1402.Contig3_All;Unigene26931_All;Unigene44475_All;CL10682.Contig1_All;Unigene780_All;Unigene773_All;Unigene7992_All;Unigene33454_All;CL7501.Contig4_All;Unigene45276_All;Unigene33451_All;Unigene76_All;CL10682.Contig2_All;Unigene31368_All;Unigene5957_All;Uni…
GO:0032549	ribonucleoside binding	29	5664	0.999642	1	Unigene26931_All;Unigene2914_All;CL1402.Contig3_All;Unigene34318_All;CL1485.Contig2_All;CL895.Contig2_All;Unigene44475_All;Unigene46474_All;CL7501.Contig4_All;Unigene45276_All;Unigene773_All;Unigene33454_All;Unigene47058_All;Unigene76_All;Unigene36551_All;CL6471.Contig1_All;Unigene31511_All;Unigene780_All;Unigene5957_All;CL10682.Contig2_All;CL10682.Contig1_All;Unigene7992_All;Unigene30252_All;Uni…
GO:0001882	nucleoside binding	29	5665	0.999643	1	Unigene33451_All;Unigene17510_All;Unigene780_All;Unigene34318_All;CL10825.Contig2_All;Unigene7992_All;Unigene2914_All;Unigene45276_All;Unigene5957_All;CL1485.Contig2_All;Unigene36551_All;CL10682.Contig1_All;CL895.Contig1_All;Unigene2228_All;CL895.Contig2_All;Unigene30252_All;CL1402.Contig3_All;Unigene47058_All;Unigene31511_All;Unigene44475_All;CL10682.Contig2_All;Unigene33454_All;CL7501.Contig4_A…
GO:0032553	ribonucleotide binding	29	5708	0.999708	1	Unigene2914_All;Unigene31511_All;Unigene76_All;Unigene26931_All;CL6471.Contig1_All;Unigene2228_All;Unigene780_All;CL895.Contig2_All;Unigene7992_All;Unigene33454_All;CL10682.Contig2_All;CL1485.Contig2_All;CL1402.Contig3_All;Unigene46474_All;Unigene31368_All;CL895.Contig1_All;CL7501.Contig4_All;CL10682.Contig1_All;CL10825.Contig2_All;Unigene773_All;Unigene47058_All;Unigene17510_All;Unigene44475_All…
GO:0000166	nucleotide binding	44	8395	0.999981	1	Unigene22907_All;Unigene5957_All;Unigene17510_All;Unigene26931_All;Unigene47058_All;CL6471.Contig1_All;CL1485.Contig2_All;Unigene773_All;Unigene76_All;CL895.Contig1_All;Unigene13266_All;Unigene27643_All;Unigene780_All;Unigene31368_All;Unigene34318_All;Unigene7992_All;CL3044.Contig2_All;Unigene35644_All;Unigene18875_All;Unigene12650_All;CL7170.Contig2_All;Unigene46474_All;Unigene33454_All;CL10682.…
GO:1901265	nucleoside phosphate binding	44	8395	0.999981	1	Unigene2914_All;Unigene31368_All;Unigene47058_All;CL895.Contig1_All;Unigene22907_All;Unigene18878_All;CL10682.Contig2_All;Unigene46474_All;Unigene27935_All;CL7170.Contig2_All;Unigene31511_All;Unigene13266_All;Unigene780_All;Unigene36551_All;Unigene18880_All;Unigene44475_All;CL1402.Contig3_All;CL7501.Contig4_All;Unigene45005_All;Unigene1606_All;Unigene2228_All;Unigene30252_All;Unigene33454_All;CL6…
GO:0036094	small molecule binding	45	8594	0.999986	1	Unigene773_All;Unigene7992_All;Unigene34318_All;Unigene26931_All;Unigene31511_All;CL895.Contig2_All;CL10682.Contig1_All;CL7170.Contig2_All;Unigene45276_All;Unigene18875_All;Unigene35644_All;Unigene31368_All;Unigene45005_All;CL1485.Contig2_All;CL1055.Contig2_All;Unigene780_All;Unigene33451_All;Unigene46474_All;CL7501.Contig4_All;Unigene47058_All;Unigene22907_All;Unigene30252_All;CL895.Contig1_All;…
GO:0005515	protein binding	22	5460	0.999996	1	CL2453.Contig3_All;CL8224.Contig2_All;Unigene76_All;Unigene32307_All;Unigene27643_All;Unigene45101_All;Unigene44475_All;Unigene22907_All;CL1696.Contig4_All;Unigene25243_All;CL5383.Contig2_All;CL11209.Contig5_All;CL11216.Contig2_All;Unigene31511_All;CL3899.Contig2_All;CL4156.Contig6_All;CL2938.Contig5_All;CL12639.Contig1_All;Unigene24128_All;CL10269.Contig1_All;Unigene31340_All;CL12648.Contig6_All
GO:1901363	heterocyclic compound binding	77	13344	0.999999	1	Unigene26563_All;Unigene45005_All;Unigene33454_All;CL2544.Contig2_All;Unigene32375_All;Unigene36551_All;CL7170.Contig2_All;Unigene35644_All;Unigene2228_All;Unigene17510_All;Unigene45004_All;Unigene26931_All;CL895.Contig2_All;Unigene19322_All;Unigene18875_All;Unigene27643_All;Unigene46474_All;Unigene35879_All;Unigene5957_All;Unigene33451_All;Unigene773_All;CL11209.Contig5_All;CL8002.Contig3_All;CL…
GO:0097159	organic cyclic compound binding	77	13355	0.999999	1	Unigene1732_All;Unigene5957_All;Unigene37863_All;Unigene18880_All;Unigene30252_All;Unigene32375_All;Unigene26563_All;CL6471.Contig1_All;CL895.Contig1_All;Unigene31511_All;Unigene45005_All;CL2511.Contig1_All;Unigene23185_All;CL10682.Contig2_All;CL10682.Contig1_All;Unigene33454_All;CL3535.Contig3_All;Unigene3568_All;Unigene19322_All;CL1402.Contig3_All;Unigene45004_All;Unigene2194_All;Unigene33451_A…
GO:0003676	nucleic acid binding	20	5490	0.999999	1	Unigene35879_All;Unigene28661_All;Unigene2914_All;CL11209.Contig5_All;Unigene47058_All;Unigene3568_All;CL2544.Contig1_All;Unigene17121_All;CL3535.Contig3_All;Unigene1732_All;CL8224.Contig2_All;Unigene37863_All;Unigene37588_All;Unigene29784_All;CL12648.Contig6_All;CL2938.Contig5_All;CL12540.Contig2_All;CL8002.Contig3_All;Unigene24669_All;CL2544.Contig2_All
GO:0005488	binding	136	20606	1	1	Unigene19322_All;Unigene27935_All;CL11216.Contig2_All;CL9621.Contig1_All;Unigene11825_All;CL8224.Contig2_All;CL6460.Contig2_All;Unigene12650_All;CL5189.Contig2_All;CL6460.Contig1_All;Unigene35644_All;Unigene36551_All;CL7170.Contig2_All;Unigene47058_All;Unigene37947_All;Unigene38200_All;Unigene25839_All;Unigene34318_All;CL1696.Contig4_All;Unigene29562_All;CL9443.Contig2_All;Unigene2228_All;Unigene…

## Sheet: PS-VS-PT_Biological process
GO ID	Description	GeneRatio (318)	BgRatio (34934)	pvalue	fdr	geneID
GO:0015749	monosaccharide transport	9	31	6.48037e-12	8.39208e-09	CL832.Contig4_All;Unigene18785_All;CL2788.Contig2_All;CL832.Contig7_All;CL10682.Contig2_All;CL10682.Contig1_All;CL832.Contig10_All;CL832.Contig5_All;CL2788.Contig1_All
GO:0015757	galactose transport	6	15	2.53532e-09	1.31944e-06	CL10682.Contig1_All;CL832.Contig7_All;CL832.Contig5_All;CL10682.Contig2_All;CL832.Contig10_All;CL832.Contig4_All
GO:0010200	response to chitin	20	426	3.05662e-09	1.31944e-06	CL7687.Contig1_All;Unigene44475_All;Unigene27165_All;CL1668.Contig2_All;CL6134.Contig2_All;CL1821.Contig5_All;CL288.Contig2_All;Unigene37947_All;CL5913.Contig2_All;Unigene31340_All;Unigene20555_All;CL9858.Contig2_All;CL2544.Contig1_All;Unigene17510_All;CL1668.Contig1_All;Unigene30252_All;Unigene42512_All;CL2544.Contig2_All;CL9839.Contig2_All;Unigene76_All
GO:0008645	hexose transport	6	17	6.17365e-09	1.99872e-06	CL10682.Contig1_All;CL832.Contig10_All;CL10682.Contig2_All;CL832.Contig7_All;CL832.Contig4_All;CL832.Contig5_All
GO:0010243	response to organonitrogen compound	21	517	1.54353e-08	3.99775e-06	CL2544.Contig2_All;CL288.Contig2_All;Unigene27165_All;CL9839.Contig2_All;CL2544.Contig1_All;CL1668.Contig2_All;CL10222.Contig7_All;CL1821.Contig5_All;Unigene44475_All;Unigene76_All;Unigene31340_All;CL9858.Contig2_All;Unigene30252_All;CL1668.Contig1_All;CL5913.Contig2_All;Unigene42512_All;CL7687.Contig1_All;Unigene37947_All;Unigene17510_All;CL6134.Contig2_All;Unigene20555_All
GO:0002679	respiratory burst involved in defense response	8	75	4.29022e-07	7.93692e-05	Unigene27165_All;CL1821.Contig5_All;CL2544.Contig1_All;Unigene37947_All;CL7687.Contig1_All;Unigene76_All;CL9858.Contig2_All;CL2544.Contig2_All
GO:0045730	respiratory burst	8	75	4.29022e-07	7.93692e-05	Unigene27165_All;CL1821.Contig5_All;CL9858.Contig2_All;CL7687.Contig1_All;CL2544.Contig2_All;CL2544.Contig1_All;Unigene76_All;Unigene37947_All
GO:0009719	response to endogenous stimulus	54	2951	6.40833e-07	0.000103735	Unigene8397_All;CL8593.Contig2_All;CL1821.Contig5_All;Unigene76_All;CL1668.Contig2_All;Unigene17510_All;CL194.Contig1_All;CL6323.Contig2_All;Unigene27165_All;CL3092.Contig1_All;CL2544.Contig1_All;CL2544.Contig2_All;CL10263.Contig2_All;Unigene24147_All;CL9074.Contig3_All;Unigene37947_All;CL12080.Contig4_All;Unigene44475_All;Unigene17121_All;CL6323.Contig1_All;Unigene33969_All;Unigene37229_All;Unig…
GO:0080027	response to herbivore	3	3	7.4725e-07	0.000107521	CL6323.Contig3_All;CL6323.Contig1_All;CL6323.Contig2_All
GO:0015850	organic hydroxy compound transport	6	36	8.3996e-07	0.000108775	CL832.Contig7_All;CL832.Contig4_All;CL832.Contig5_All;Unigene34387_All;Unigene45276_All;CL832.Contig10_All
GO:0097305	response to alcohol	32	1358	1.04909e-06	0.000123506	CL12080.Contig4_All;CL9074.Contig3_All;CL3690.Contig1_All;CL10521.Contig2_All;CL8593.Contig1_All;Unigene27935_All;CL6134.Contig2_All;Unigene37229_All;Unigene20555_All;CL6557.Contig1_All;CL10263.Contig2_All;Unigene37831_All;CL2393.Contig3_All;Unigene33969_All;Unigene16411_All;CL3930.Contig1_All;Unigene24147_All;CL4156.Contig6_All;CL2544.Contig1_All;CL2544.Contig2_All;Unigene45276_All;Unigene27165_…
GO:1901700	response to oxygen-containing compound	65	3965	1.81102e-06	0.000195439	Unigene16411_All;Unigene76_All;Unigene37863_All;CL1668.Contig1_All;CL12639.Contig1_All;Unigene31340_All;CL10527.Contig1_All;CL5913.Contig2_All;CL8593.Contig2_All;Unigene37831_All;CL6134.Contig2_All;Unigene33969_All;CL1668.Contig2_All;Unigene24147_All;CL8505.Contig1_All;CL2544.Contig1_All;Unigene25569_All;CL3690.Contig1_All;CL1718.Contig1_All;Unigene31193_All;Unigene30252_All;CL6557.Contig1_All;CL…
GO:0033993	response to lipid	33	1473	2.10285e-06	0.000209476	CL3930.Contig1_All;CL4156.Contig6_All;CL8505.Contig1_All;Unigene23358_All;CL10521.Contig2_All;Unigene24147_All;Unigene16411_All;CL2544.Contig1_All;CL2393.Contig3_All;CL10263.Contig2_All;CL2544.Contig2_All;CL194.Contig1_All;Unigene37609_All;CL6134.Contig2_All;Unigene23091_All;CL3690.Contig1_All;Unigene27935_All;CL9074.Contig3_All;Unigene42100_All;Unigene42512_All;Unigene45276_All;CL8593.Contig1_Al…
GO:0015750	pentose transport	4	13	4.51536e-06	0.000324855	CL832.Contig7_All;CL832.Contig5_All;CL832.Contig10_All;CL832.Contig4_All
GO:0015752	D-ribose transport	4	13	4.51536e-06	0.000324855	CL832.Contig5_All;CL832.Contig10_All;CL832.Contig4_All;CL832.Contig7_All
GO:0015753	D-xylose transport	4	13	4.51536e-06	0.000324855	CL832.Contig7_All;CL832.Contig10_All;CL832.Contig5_All;CL832.Contig4_All
GO:0015795	sorbitol transport	4	13	4.51536e-06	0.000324855	CL832.Contig10_All;CL832.Contig7_All;CL832.Contig5_All;CL832.Contig4_All
GO:0015797	mannitol transport	4	13	4.51536e-06	0.000324855	CL832.Contig4_All;CL832.Contig7_All;CL832.Contig10_All;CL832.Contig5_All
GO:0008643	carbohydrate transport	11	218	5.77414e-06	0.000393553	CL832.Contig4_All;CL832.Contig5_All;CL10682.Contig2_All;CL425.Contig2_All;CL2788.Contig2_All;Unigene23615_All;CL832.Contig7_All;CL2788.Contig1_All;CL10682.Contig1_All;Unigene18785_All;CL832.Contig10_All
GO:0015758	glucose transport	4	15	8.49702e-06	0.000550182	CL832.Contig4_All;CL832.Contig7_All;CL832.Contig10_All;CL832.Contig5_All
GO:0015793	glycerol transport	4	16	1.12481e-05	0.000674876	CL832.Contig7_All;CL832.Contig4_All;CL832.Contig10_All;CL832.Contig5_All
GO:0009738	abscisic acid-activated signaling pathway	13	328	1.14651e-05	0.000674876	Unigene27935_All;CL7687.Contig1_All;CL2544.Contig2_All;CL2544.Contig1_All;CL6134.Contig2_All;CL9074.Contig3_All;Unigene23358_All;CL12080.Contig4_All;Unigene37609_All;CL8505.Contig1_All;Unigene37831_All;Unigene33969_All;Unigene27165_All
GO:0071215	cellular response to abscisic acid stimulus	14	382	1.27943e-05	0.000720376	CL9074.Contig3_All;CL2544.Contig1_All;CL6134.Contig2_All;CL7687.Contig1_All;Unigene27935_All;CL2544.Contig2_All;CL10263.Contig2_All;Unigene37609_All;Unigene27165_All;CL12080.Contig4_All;Unigene23358_All;Unigene33969_All;CL8505.Contig1_All;Unigene37831_All
GO:0015798	myo-inositol transport	4	18	1.86416e-05	0.00100587	CL832.Contig10_All;CL832.Contig5_All;CL832.Contig4_All;CL832.Contig7_All
GO:1901698	response to nitrogen compound	27	1239	2.99227e-05	0.00155	CL1668.Contig2_All;CL1718.Contig1_All;CL7687.Contig1_All;CL3092.Contig1_All;Unigene30252_All;CL3930.Contig1_All;Unigene44475_All;CL2544.Contig2_All;Unigene37863_All;Unigene37947_All;Unigene20555_All;Unigene27165_All;CL10222.Contig7_All;Unigene28033_All;Unigene31340_All;Unigene76_All;CL2544.Contig1_All;Unigene17510_All;Unigene11825_All;Unigene42512_All;CL1668.Contig1_All;CL1821.Contig5_All;CL6134.…
GO:0015791	polyol transport	4	21	3.56831e-05	0.0016507	CL832.Contig4_All;CL832.Contig10_All;CL832.Contig5_All;CL832.Contig7_All
GO:0006026	aminoglycan catabolic process	3	8	4.04511e-05	0.0016507	Unigene11639_All;Unigene37947_All;Unigene23091_All
GO:0006030	chitin metabolic process	3	8	4.04511e-05	0.0016507	Unigene11639_All;Unigene23091_All;Unigene37947_All
GO:0006032	chitin catabolic process	3	8	4.04511e-05	0.0016507	Unigene11639_All;Unigene23091_All;Unigene37947_All
GO:0046348	amino sugar catabolic process	3	8	4.04511e-05	0.0016507	Unigene37947_All;Unigene23091_All;Unigene11639_All
GO:1901072	glucosamine-containing compound catabolic process	3	8	4.04511e-05	0.0016507	Unigene23091_All;Unigene37947_All;Unigene11639_All
GO:0009620	response to fungus	21	850	4.07896e-05	0.0016507	Unigene8397_All;CL7687.Contig1_All;CL6323.Contig3_All;CL10222.Contig7_All;CL8577.Contig2_All;CL3690.Contig1_All;CL8505.Contig1_All;CL6323.Contig2_All;CL10237.Contig1_All;Unigene17510_All;CL6014.Contig3_All;Unigene30252_All;Unigene27165_All;Unigene16989_All;CL3930.Contig1_All;CL12639.Contig1_All;Unigene19607_All;CL8577.Contig1_All;CL6323.Contig1_All;CL1485.Contig2_All;CL6134.Contig2_All
GO:0010033	response to organic substance	69	4809	7.10856e-05	0.00278957	Unigene26817_All;CL9074.Contig3_All;CL9858.Contig2_All;CL6014.Contig3_All;Unigene45276_All;CL1668.Contig1_All;Unigene37229_All;Unigene27165_All;CL6921.Contig2_All;Unigene37947_All;CL288.Contig2_All;CL10222.Contig7_All;CL6323.Contig3_All;CL8593.Contig1_All;CL6172.Contig1_All;Unigene42512_All;Unigene20555_All;CL6134.Contig2_All;Unigene37609_All;CL9839.Contig2_All;Unigene27935_All;Unigene24147_All;C…
GO:0000288	nuclear-transcribed mRNA catabolic process, deadenylation-dependent decay	2	2	8.26042e-05	0.00305636	CL2544.Contig1_All;CL2544.Contig2_All
GO:0000289	nuclear-transcribed mRNA poly(A) tail shortening	2	2	8.26042e-05	0.00305636	CL2544.Contig2_All;CL2544.Contig1_All
GO:0045333	cellular respiration	10	243	8.61167e-05	0.00309781	Unigene18941_All;Unigene32375_All;Unigene12572_All;Unigene35953_All;Unigene791_All;Unigene40522_All;Unigene22799_All;Unigene23094_All;Unigene21591_All;CL10222.Contig7_All
GO:0009737	response to abscisic acid	25	1190	0.000105339	0.00368688	CL2544.Contig2_All;Unigene23091_All;CL3930.Contig1_All;Unigene33969_All;CL9074.Contig3_All;CL12080.Contig4_All;CL10521.Contig2_All;Unigene45276_All;Unigene23358_All;CL3690.Contig1_All;Unigene24147_All;CL194.Contig1_All;CL8505.Contig1_All;Unigene37609_All;Unigene27165_All;Unigene27935_All;CL2393.Contig3_All;CL4156.Contig6_All;CL7687.Contig1_All;Unigene17121_All;CL10263.Contig2_All;Unigene37831_All…
GO:0015980	energy derivation by oxidation of organic compounds	10	254	0.000123869	0.00418504	Unigene21591_All;Unigene23094_All;Unigene18941_All;Unigene791_All;Unigene32375_All;CL10222.Contig7_All;Unigene40522_All;Unigene12572_All;Unigene35953_All;Unigene22799_All
GO:0071396	cellular response to lipid	15	532	0.000126036	0.00418504	CL10263.Contig2_All;CL2544.Contig2_All;Unigene33969_All;Unigene37831_All;Unigene23358_All;Unigene27165_All;Unigene27935_All;CL8505.Contig1_All;CL6134.Contig2_All;CL12080.Contig4_All;CL9074.Contig3_All;CL2544.Contig1_All;CL7687.Contig1_All;Unigene37609_All;Unigene37863_All
GO:0097306	cellular response to alcohol	14	475	0.000133544	0.00432347	CL2544.Contig2_All;Unigene23358_All;Unigene37831_All;Unigene37609_All;Unigene27165_All;CL2544.Contig1_All;Unigene27935_All;CL9074.Contig3_All;CL8505.Contig1_All;CL10263.Contig2_All;CL6134.Contig2_All;CL12080.Contig4_All;CL7687.Contig1_All;Unigene33969_All
GO:0001101	response to acid chemical	42	2554	0.000149236	0.00471367	Unigene23091_All;CL12080.Contig4_All;CL194.Contig1_All;Unigene45276_All;Unigene24669_All;CL1718.Contig1_All;CL4156.Contig6_All;CL8505.Contig1_All;Unigene23358_All;CL6134.Contig2_All;CL9074.Contig3_All;CL10521.Contig2_All;Unigene33969_All;CL12639.Contig1_All;CL2544.Contig2_All;Unigene27935_All;CL3930.Contig1_All;Unigene15971_All;CL1847.Contig3_All;CL10263.Contig2_All;Unigene25569_All;Unigene37947_…
GO:1901071	glucosamine-containing compound metabolic process	3	12	0.000154671	0.00476903	Unigene11639_All;Unigene23091_All;Unigene37947_All
GO:0006022	aminoglycan metabolic process	3	13	0.000199718	0.00601476	Unigene11639_All;Unigene37947_All;Unigene23091_All
GO:0009723	response to ethylene	14	508	0.000265303	0.00761835	CL2544.Contig1_All;CL2544.Contig2_All;CL6323.Contig2_All;CL7687.Contig1_All;Unigene27165_All;CL9074.Contig3_All;Unigene33969_All;CL6323.Contig3_All;CL3092.Contig1_All;Unigene23358_All;Unigene27935_All;CL6323.Contig1_All;CL12080.Contig4_All;Unigene8397_All
GO:0015849	organic acid transport	14	509	0.000270613	0.00761835	Unigene11825_All;CL10143.Contig3_All;CL2891.Contig2_All;Unigene8601_All;CL7728.Contig1_All;CL3930.Contig1_All;CL1821.Contig5_All;Unigene41449_All;CL2891.Contig1_All;Unigene37947_All;Unigene31193_All;Unigene45276_All;CL5913.Contig2_All;Unigene37229_All
GO:0046942	carboxylic acid transport	14	509	0.000270613	0.00761835	Unigene8601_All;CL5913.Contig2_All;CL2891.Contig2_All;Unigene45276_All;Unigene37229_All;Unigene37947_All;Unigene31193_All;Unigene11825_All;Unigene41449_All;CL2891.Contig1_All;CL10143.Contig3_All;CL3930.Contig1_All;CL7728.Contig1_All;CL1821.Contig5_All
GO:0055114	oxidation-reduction process	53	3613	0.000342206	0.00886179	CL832.Contig5_All;CL1402.Contig3_All;CL3241.Contig1_All;CL12639.Contig1_All;CL10682.Contig1_All;CL12130.Contig1_All;CL10222.Contig7_All;Unigene32375_All;Unigene12650_All;Unigene26563_All;CL2788.Contig2_All;CL2788.Contig1_All;CL7827.Contig2_All;CL3690.Contig1_All;Unigene15978_All;Unigene21591_All;Unigene19322_All;Unigene35644_All;CL6211.Contig5_All;Unigene22799_All;CL7532.Contig1_All;Unigene35953_…
GO:0015711	organic anion transport	15	588	0.000366323	0.00886179	CL12080.Contig4_All;Unigene45276_All;CL10143.Contig3_All;Unigene41449_All;CL3930.Contig1_All;CL7728.Contig1_All;CL2891.Contig1_All;Unigene37947_All;Unigene8601_All;CL2891.Contig2_All;CL1821.Contig5_All;CL5913.Contig2_All;Unigene31193_All;Unigene11825_All;Unigene37229_All
GO:0009692	ethylene metabolic process	6	103	0.00037017	0.00886179	CL2544.Contig2_All;Unigene31340_All;CL2544.Contig1_All;Unigene37863_All;CL1055.Contig2_All;Unigene44475_All
GO:0009693	ethylene biosynthetic process	6	103	0.00037017	0.00886179	CL1055.Contig2_All;Unigene44475_All;CL2544.Contig2_All;Unigene37863_All;CL2544.Contig1_All;Unigene31340_All
GO:0043449	cellular alkene metabolic process	6	103	0.00037017	0.00886179	CL2544.Contig1_All;CL2544.Contig2_All;CL1055.Contig2_All;Unigene37863_All;Unigene31340_All;Unigene44475_All
GO:0043450	alkene biosynthetic process	6	103	0.00037017	0.00886179	Unigene31340_All;CL2544.Contig2_All;CL1055.Contig2_All;Unigene37863_All;Unigene44475_All;CL2544.Contig1_All
GO:1900673	olefin metabolic process	6	103	0.00037017	0.00886179	CL2544.Contig2_All;Unigene31340_All;Unigene37863_All;Unigene44475_All;CL2544.Contig1_All;CL1055.Contig2_All
GO:1900674	olefin biosynthetic process	6	103	0.00037017	0.00886179	CL2544.Contig2_All;Unigene37863_All;CL2544.Contig1_All;Unigene44475_All;CL1055.Contig2_All;Unigene31340_All
GO:0018871	1-aminocyclopropane-1-carboxylate metabolic process	3	16	0.000383212	0.00886179	CL9147.Contig2_All;Unigene31340_All;Unigene24111_All
GO:0042218	1-aminocyclopropane-1-carboxylate biosynthetic process	3	16	0.000383212	0.00886179	Unigene24111_All;CL9147.Contig2_All;Unigene31340_All
GO:0015824	proline transport	6	105	0.000410378	0.00932349	CL2891.Contig1_All;Unigene41449_All;CL2891.Contig2_All;Unigene37947_All;Unigene37229_All;CL10143.Contig3_All
GO:0009725	response to hormone	42	2727	0.000581663	0.0129871	Unigene17510_All;CL6323.Contig3_All;CL7687.Contig1_All;Unigene8397_All;CL10521.Contig2_All;Unigene24147_All;CL6557.Contig1_All;CL12080.Contig4_All;CL6323.Contig1_All;Unigene23091_All;Unigene37609_All;Unigene31340_All;CL10263.Contig2_All;CL2544.Contig1_All;Unigene27935_All;CL3690.Contig1_All;Unigene33969_All;Unigene20555_All;Unigene37229_All;Unigene16411_All;Unigene45276_All;CL194.Contig1_All;CL90…
GO:0071229	cellular response to acid chemical	19	910	0.000761054	0.0167045	CL2544.Contig2_All;Unigene30252_All;CL10263.Contig2_All;Unigene37831_All;CL9074.Contig3_All;CL8505.Contig1_All;CL7687.Contig1_All;Unigene27165_All;CL12080.Contig4_All;Unigene33969_All;CL2544.Contig1_All;Unigene23358_All;Unigene37609_All;Unigene31193_All;CL6134.Contig2_All;CL3930.Contig1_All;Unigene27935_All;Unigene24126_All;Unigene37863_All
GO:0015804	neutral amino acid transport	6	119	0.000795949	0.0171792	CL2891.Contig1_All;CL2891.Contig2_All;Unigene37947_All;Unigene37229_All;Unigene41449_All;CL10143.Contig3_All
GO:0022900	electron transport chain	11	382	0.000832044	0.0176639	Unigene29784_All;Unigene23358_All;Unigene40522_All;Unigene21591_All;CL3690.Contig1_All;Unigene22799_All;Unigene32375_All;Unigene35953_All;Unigene15304_All;Unigene19322_All;Unigene12572_All
GO:0050832	defense response to fungus	14	574	0.000879829	0.0183771	CL6323.Contig2_All;Unigene8397_All;CL8577.Contig2_All;CL10222.Contig7_All;CL6323.Contig1_All;CL7687.Contig1_All;CL12639.Contig1_All;CL8577.Contig1_All;CL6323.Contig3_All;Unigene27165_All;CL3690.Contig1_All;Unigene30252_All;CL3930.Contig1_All;CL8505.Contig1_All
GO:0006865	amino acid transport	12	456	0.0010678	0.0219492	Unigene11825_All;CL7728.Contig1_All;Unigene31193_All;Unigene37229_All;Unigene37947_All;CL3930.Contig1_All;CL10143.Contig3_All;CL1821.Contig5_All;CL2891.Contig1_All;Unigene41449_All;CL5913.Contig2_All;CL2891.Contig2_All
GO:0007263	nitric oxide mediated signal transduction	2	6	0.00120947	0.024473	Unigene22907_All;Unigene27643_All
GO:0015976	carbon utilization	2	7	0.00168308	0.0335322	CL9621.Contig1_All;CL9443.Contig2_All
GO:0042221	response to chemical	87	7131	0.00173244	0.0339926	Unigene19607_All;Unigene27265_All;CL7501.Contig4_All;CL1485.Contig2_All;Unigene37609_All;CL10237.Contig1_All;CL9839.Contig2_All;Unigene30252_All;Unigene20555_All;Unigene76_All;CL2544.Contig2_All;CL6172.Contig1_All;Unigene33969_All;Unigene42512_All;CL4156.Contig6_All;CL6134.Contig2_All;CL9858.Contig2_All;Unigene16411_All;CL1668.Contig1_All;CL8593.Contig1_All;CL1668.Contig2_All;CL3092.Contig1_All;C…
GO:0009741	response to brassinosteroid	7	194	0.00209723	0.0404875	CL8593.Contig2_All;Unigene20555_All;Unigene16411_All;Unigene37229_All;Unigene42100_All;Unigene42512_All;CL8593.Contig1_All
GO:0006091	generation of precursor metabolites and energy	23	1306	0.00212599	0.0404875	Unigene12572_All;CL10222.Contig7_All;Unigene29562_All;CL3491.Contig2_All;Unigene791_All;Unigene28661_All;CL12639.Contig1_All;CL3930.Contig1_All;CL3535.Contig3_All;Unigene32375_All;Unigene19322_All;Unigene23094_All;Unigene29784_All;Unigene23358_All;CL3690.Contig1_All;Unigene37863_All;Unigene21591_All;Unigene35953_All;Unigene29587_All;Unigene18941_All;Unigene22799_All;Unigene15304_All;Unigene40522_…
GO:0006820	anion transport	19	999	0.00220986	0.0406854	CL1821.Contig5_All;CL3930.Contig1_All;Unigene11825_All;CL2891.Contig2_All;CL10143.Contig3_All;Unigene26520_All;CL5913.Contig2_All;Unigene37229_All;Unigene37947_All;Unigene31193_All;CL1718.Contig1_All;Unigene41449_All;CL6160.Contig3_All;CL2891.Contig1_All;CL7728.Contig1_All;Unigene8601_All;CL12080.Contig4_All;Unigene45276_All;Unigene28033_All
GO:0006869	lipid transport	7	196	0.00222165	0.0406854	Unigene45276_All;CL3930.Contig1_All;Unigene27165_All;CL12080.Contig4_All;Unigene34387_All;CL8310.Contig2_All;CL2453.Contig3_All
GO:2000038	regulation of stomatal complex development	2	8	0.00223063	0.0406854	Unigene13387_All;Unigene23654_All
GO:0009060	aerobic respiration	6	146	0.00226855	0.0408023	Unigene32375_All;Unigene23094_All;Unigene18941_All;Unigene791_All;CL10222.Contig7_All;Unigene12572_All
GO:0036294	cellular response to decreased oxygen levels	2	9	0.00285073	0.0492226	CL1668.Contig1_All;CL1668.Contig2_All
GO:0071453	cellular response to oxygen levels	2	9	0.00285073	0.0492226	CL1668.Contig1_All;CL1668.Contig2_All
GO:0071456	cellular response to hypoxia	2	9	0.00285073	0.0492226	CL1668.Contig1_All;CL1668.Contig2_All
GO:0071281	cellular response to iron ion	3	32	0.00304791	0.0519348	CL3092.Contig1_All;Unigene31340_All;Unigene37863_All
GO:0022904	respiratory electron transport chain	5	110	0.00340301	0.0572324	Unigene40522_All;Unigene22799_All;Unigene35953_All;Unigene12572_All;Unigene21591_All
GO:0008300	isoprenoid catabolic process	2	10	0.00354203	0.0580625	CL3690.Contig1_All;Unigene34137_All
GO:0016115	terpenoid catabolic process	2	10	0.00354203	0.0580625	Unigene34137_All;CL3690.Contig1_All
GO:0009626	plant-type hypersensitive response	3	35	0.00394191	0.0638096	Unigene22907_All;Unigene27643_All;Unigene37947_All
GO:0046836	glycolipid transport	2	11	0.0043032	0.0687981	Unigene27165_All;CL2453.Contig3_All
GO:0044765	single-organism transport	74	6076	0.00443163	0.0699874	CL6921.Contig2_All;Unigene25667_All;CL10682.Contig2_All;Unigene23089_All;CL2788.Contig2_All;CL832.Contig7_All;Unigene26911_All;Unigene15978_All;CL10143.Contig3_All;Unigene34387_All;CL2891.Contig2_All;CL2891.Contig1_All;CL832.Contig4_All;Unigene28033_All;CL3930.Contig1_All;Unigene23615_All;Unigene37947_All;Unigene26713_All;Unigene3434_All;Unigene34137_All;CL12639.Contig1_All;CL832.Contig5_All;CL42…
GO:0006811	ion transport	33	2247	0.00475458	0.0741829	CL12080.Contig4_All;Unigene11825_All;Unigene42512_All;Unigene76_All;CL7728.Contig1_All;Unigene45276_All;CL2891.Contig2_All;CL2891.Contig1_All;Unigene28033_All;Unigene15978_All;CL3535.Contig3_All;CL10143.Contig3_All;CL6160.Contig3_All;Unigene37229_All;Unigene20026_All;CL3241.Contig2_All;Unigene37947_All;Unigene22907_All;CL1821.Contig5_All;CL5913.Contig2_All;Unigene8601_All;Unigene41449_All;Unigene…
GO:0055072	iron ion homeostasis	4	75	0.00493192	0.0758703	CL3356.Contig3_All;CL3241.Contig1_All;Unigene37863_All;CL3241.Contig2_All
GO:0034050	host programmed cell death induced by symbiont	3	38	0.00497991	0.0758703	Unigene22907_All;Unigene27643_All;Unigene37947_All
GO:1902578	single-organism localization	74	6137	0.00567727	0.0837375	Unigene76_All;CL3535.Contig3_All;Unigene22907_All;CL5913.Contig2_All;Unigene12565_All;CL288.Contig2_All;Unigene43184_All;Unigene34137_All;CL1821.Contig5_All;Unigene42512_All;CL10252.Contig2_All;Unigene25667_All;CL10521.Contig2_All;Unigene37229_All;CL8310.Contig2_All;CL7728.Contig1_All;Unigene11825_All;CL832.Contig10_All;Unigene12572_All;CL12080.Contig4_All;CL10682.Contig1_All;Unigene27165_All;CL8…
GO:0006833	water transport	7	233	0.00571967	0.0837375	CL4156.Contig6_All;Unigene43184_All;CL12639.Contig1_All;CL3241.Contig1_All;Unigene23989_All;Unigene37863_All;CL3241.Contig2_All
GO:0042044	fluid transport	7	233	0.00571967	0.0837375	CL4156.Contig6_All;Unigene23989_All;CL12639.Contig1_All;CL3241.Contig1_All;Unigene37863_All;Unigene43184_All;CL3241.Contig2_All
GO:0006040	amino sugar metabolic process	3	40	0.00575493	0.0837375	Unigene37947_All;Unigene11639_All;Unigene23091_All
GO:0010167	response to nitrate	6	179	0.0061336	0.0882557	Unigene37947_All;CL1821.Contig5_All;Unigene11825_All;CL1718.Contig1_All;Unigene28033_All;CL3930.Contig1_All
GO:0002238	response to molecule of fungal origin	4	82	0.00675501	0.096129	Unigene16989_All;CL10237.Contig1_All;CL6014.Contig3_All;Unigene19607_All
GO:0006119	oxidative phosphorylation	4	83	0.00704718	0.0991968	Unigene22799_All;Unigene40522_All;Unigene32375_All;Unigene35953_All
GO:0055085	transmembrane transport	32	2224	0.00723395	0.100731	Unigene22907_All;Unigene8601_All;CL4156.Contig6_All;Unigene23615_All;CL10682.Contig2_All;CL10252.Contig2_All;CL832.Contig5_All;CL832.Contig7_All;Unigene43184_All;Unigene26713_All;Unigene18785_All;Unigene27643_All;CL3943.Contig1_All;CL3241.Contig2_All;Unigene23089_All;CL10682.Contig1_All;Unigene26911_All;Unigene23989_All;Unigene15978_All;CL6160.Contig3_All;Unigene12572_All;CL10143.Contig3_All;CL77…
GO:0009612	response to mechanical stimulus	4	84	0.00734758	0.101225	CL288.Contig2_All;CL2544.Contig2_All;CL8593.Contig1_All;CL2544.Contig1_All
GO:0071248	cellular response to metal ion	3	44	0.00751132	0.10189	Unigene31340_All;CL3092.Contig1_All;Unigene37863_All
GO:0055076	transition metal ion homeostasis	5	133	0.00755325	0.10189	Unigene76_All;CL3356.Contig3_All;CL3241.Contig1_All;CL3241.Contig2_All;Unigene37863_All
GO:0015706	nitrate transport	6	189	0.00792325	0.104912	Unigene28033_All;CL3930.Contig1_All;CL1821.Contig5_All;Unigene37947_All;CL1718.Contig1_All;Unigene11825_All
GO:0006433	prolyl-tRNA aminoacylation	2	15	0.00802032	0.104912	CL895.Contig1_All;CL895.Contig2_All
GO:0045493	xylan catabolic process	2	15	0.00802032	0.104912	CL1325.Contig3_All;CL1325.Contig4_All
GO:0030968	endoplasmic reticulum unfolded protein response	8	314	0.00846977	0.10915	Unigene76_All;CL7687.Contig1_All;Unigene27165_All;CL8505.Contig1_All;Unigene17121_All;Unigene37609_All;CL6134.Contig2_All;CL6921.Contig2_All
GO:0002376	immune system process	22	1385	0.00860926	0.10915	Unigene8397_All;Unigene76_All;CL6323.Contig2_All;Unigene37947_All;CL1821.Contig5_All;CL8505.Contig1_All;Unigene22907_All;Unigene27165_All;CL9858.Contig2_All;Unigene22618_All;Unigene31193_All;CL7687.Contig1_All;CL6323.Contig1_All;CL3930.Contig1_All;CL6323.Contig3_All;Unigene30252_All;CL2544.Contig1_All;Unigene27643_All;Unigene24126_All;CL2544.Contig2_All;CL2453.Contig3_All;Unigene11825_All
GO:0006986	response to unfolded protein	8	316	0.00878028	0.10915	Unigene17121_All;CL6921.Contig2_All;CL8505.Contig1_All;Unigene37609_All;CL6134.Contig2_All;Unigene76_All;CL7687.Contig1_All;Unigene27165_All
GO:0034620	cellular response to unfolded protein	8	316	0.00878028	0.10915	CL6134.Contig2_All;CL7687.Contig1_All;Unigene27165_All;Unigene37609_All;CL6921.Contig2_All;CL8505.Contig1_All;Unigene76_All;Unigene17121_All
GO:0035967	cellular response to topologically incorrect protein	8	316	0.00878028	0.10915	Unigene17121_All;CL8505.Contig1_All;CL6134.Contig2_All;Unigene27165_All;Unigene37609_All;CL6921.Contig2_All;Unigene76_All;CL7687.Contig1_All
GO:0071241	cellular response to inorganic substance	3	47	0.00901443	0.10915	Unigene31340_All;Unigene37863_All;CL3092.Contig1_All
GO:0010083	regulation of vegetative meristem growth	1	1	0.00910288	0.10915	CL9648.Contig1_All
GO:2000122	negative regulation of stomatal complex development	1	1	0.00910288	0.10915	Unigene23654_All
GO:2000123	positive regulation of stomatal complex development	1	1	0.00910288	0.10915	Unigene13387_All
GO:0006101	citrate metabolic process	4	90	0.00932784	0.110822	Unigene791_All;Unigene23094_All;Unigene37863_All;Unigene18941_All
GO:0043207	response to external biotic stimulus	37	2727	0.00983861	0.114784	CL3690.Contig1_All;CL2453.Contig3_All;CL2788.Contig2_All;CL10629.Contig1_All;Unigene27165_All;CL1485.Contig2_All;CL12639.Contig1_All;Unigene76_All;CL8505.Contig1_All;Unigene24126_All;CL3241.Contig1_All;CL2788.Contig1_All;CL7687.Contig1_All;Unigene8397_All;CL2938.Contig5_All;Unigene30252_All;CL8577.Contig2_All;CL10629.Contig2_All;CL6134.Contig2_All;Unigene19607_All;CL3241.Contig2_All;Unigene11825_…
GO:0051707	response to other organism	37	2727	0.00983861	0.114784	CL2544.Contig2_All;CL2453.Contig3_All;Unigene22618_All;CL10629.Contig2_All;Unigene19607_All;Unigene76_All;CL12639.Contig1_All;CL6323.Contig1_All;CL10222.Contig7_All;CL10237.Contig1_All;CL2544.Contig1_All;Unigene31193_All;CL2938.Contig5_All;CL3690.Contig1_All;CL1485.Contig2_All;Unigene17510_All;CL3241.Contig1_All;CL2788.Contig1_All;CL8577.Contig1_All;CL6323.Contig2_All;CL6014.Contig3_All;CL7687.Co…
GO:0072350	tricarboxylic acid metabolic process	4	92	0.0100578	0.116293	Unigene37863_All;Unigene18941_All;Unigene23094_All;Unigene791_All
GO:0009817	defense response to fungus, incompatible interaction	4	93	0.0104362	0.119601	Unigene8397_All;CL6323.Contig2_All;CL6323.Contig1_All;CL6323.Contig3_All
GO:0009607	response to biotic stimulus	37	2762	0.0118703	0.134843	CL6014.Contig3_All;CL10237.Contig1_All;Unigene27165_All;CL2453.Contig3_All;CL12639.Contig1_All;CL6134.Contig2_All;CL10629.Contig2_All;Unigene31193_All;CL6323.Contig2_All;CL1485.Contig2_All;Unigene18785_All;CL3930.Contig1_All;CL3690.Contig1_All;Unigene11825_All;CL8577.Contig1_All;CL3241.Contig2_All;CL10629.Contig1_All;CL10222.Contig7_All;Unigene30252_All;Unigene24126_All;CL6323.Contig1_All;CL8577.…
GO:0009835	fruit ripening	2	19	0.0127528	0.142369	Unigene31340_All;CL1055.Contig2_All
GO:0071695	anatomical structure maturation	2	19	0.0127528	0.142369	Unigene31340_All;CL1055.Contig2_All
GO:0035556	intracellular signal transduction	15	867	0.0139241	0.154117	CL8505.Contig1_All;CL2544.Contig1_All;CL6134.Contig2_All;Unigene33969_All;CL9074.Contig3_All;Unigene23358_All;CL12080.Contig4_All;CL9858.Contig2_All;CL7170.Contig2_All;Unigene27165_All;CL6557.Contig1_All;CL7687.Contig1_All;Unigene37609_All;CL2544.Contig2_All;Unigene27935_All
GO:0070588	calcium ion transmembrane transport	2	20	0.0140854	0.154581	Unigene27643_All;Unigene76_All
GO:0009827	plant-type cell wall modification	6	218	0.0152003	0.162911	Unigene13547_All;Unigene33904_All;CL3513.Contig1_All;Unigene13250_All;Unigene7992_All;Unigene16269_All
GO:0009814	defense response, incompatible interaction	13	718	0.0152124	0.162911	Unigene31193_All;CL2544.Contig2_All;CL6323.Contig1_All;CL6323.Contig3_All;Unigene8397_All;Unigene30252_All;CL6323.Contig2_All;Unigene11825_All;CL2544.Contig1_All;CL8505.Contig1_All;CL2453.Contig3_All;CL3930.Contig1_All;Unigene24126_All
GO:0015977	carbon fixation	3	57	0.0152218	0.162911	Unigene18941_All;Unigene23094_All;CL7532.Contig1_All
GO:0051704	multi-organism process	49	3961	0.0163389	0.173434	CL3241.Contig1_All;CL2453.Contig3_All;CL6323.Contig1_All;Unigene16269_All;CL6323.Contig3_All;CL10222.Contig7_All;CL6014.Contig3_All;CL8505.Contig1_All;Unigene19607_All;CL2544.Contig2_All;CL3930.Contig1_All;CL2092.Contig1_All;CL8577.Contig1_All;CL11216.Contig2_All;Unigene13250_All;CL2788.Contig1_All;CL3513.Contig1_All;Unigene31193_All;Unigene22618_All;CL8577.Contig2_All;Unigene12905_All;Unigene339…
GO:0010045	response to nickel cation	1	2	0.0181232	0.186266	CL1485.Contig2_All
GO:0015886	heme transport	1	2	0.0181232	0.186266	Unigene46474_All
GO:0032491	detection of molecule of fungal origin	1	2	0.0181232	0.186266	Unigene19607_All
GO:1901678	iron coordination entity transport	1	2	0.0181232	0.186266	Unigene46474_All
GO:0034755	iron ion transmembrane transport	2	24	0.0199788	0.202129	CL3241.Contig2_All;CL3241.Contig1_All
GO:0071732	cellular response to nitric oxide	2	24	0.0199788	0.202129	Unigene37863_All;CL3092.Contig1_All
GO:0071577	zinc II ion transmembrane transport	3	65	0.0215532	0.215042	CL3241.Contig1_All;Unigene15978_All;CL3241.Contig2_All
GO:1902170	cellular response to reactive nitrogen species	2	25	0.0215872	0.215042	CL3092.Contig1_All;Unigene37863_All
GO:0006810	transport	81	7220	0.0218239	0.21574	Unigene24128_All;Unigene37229_All;Unigene23989_All;CL832.Contig10_All;CL12207.Contig1_All;CL832.Contig7_All;Unigene42512_All;CL6014.Contig3_All;CL5189.Contig2_All;CL7728.Contig1_All;CL2393.Contig3_All;Unigene18785_All;CL12639.Contig1_All;CL1821.Contig5_All;CL3535.Contig3_All;Unigene7992_All;CL832.Contig4_All;CL10252.Contig2_All;CL2453.Contig3_All;Unigene22799_All;CL10682.Contig1_All;CL3930.Contig…
GO:0045490	pectin catabolic process	2	26	0.0232476	0.228073	Unigene37229_All;Unigene42621_All
GO:0071731	response to nitric oxide	2	27	0.0249587	0.240032	Unigene37863_All;CL3092.Contig1_All
GO:1901701	cellular response to oxygen-containing compound	20	1366	0.0260146	0.240032	CL7687.Contig1_All;CL8505.Contig1_All;Unigene37831_All;CL2544.Contig1_All;CL6134.Contig2_All;Unigene27165_All;CL3930.Contig1_All;Unigene27935_All;Unigene24126_All;Unigene23358_All;CL12080.Contig4_All;Unigene30252_All;CL2544.Contig2_All;CL9074.Contig3_All;Unigene37609_All;CL10263.Contig2_All;Unigene31193_All;CL3092.Contig1_All;Unigene33969_All;Unigene37863_All
GO:0010583	response to cyclopentenone	4	123	0.0263126	0.240032	CL10143.Contig3_All;Unigene17121_All;CL7501.Contig4_All;CL9074.Contig3_All
GO:0009235	cobalamin metabolic process	1	3	0.0270616	0.240032	CL6033.Contig3_All
GO:0009236	cobalamin biosynthetic process	1	3	0.0270616	0.240032	CL6033.Contig3_All
GO:0010262	somatic embryogenesis	1	3	0.0270616	0.240032	Unigene37947_All
GO:0016103	diterpenoid catabolic process	1	3	0.0270616	0.240032	Unigene34137_All
GO:0045487	gibberellin catabolic process	1	3	0.0270616	0.240032	Unigene34137_All
GO:0051501	diterpene phytoalexin metabolic process	1	3	0.0270616	0.240032	Unigene13266_All
GO:0051502	diterpene phytoalexin biosynthetic process	1	3	0.0270616	0.240032	Unigene13266_All
GO:0051504	diterpene phytoalexin precursor biosynthetic process pathway	1	3	0.0270616	0.240032	Unigene13266_All
GO:0060860	regulation of floral organ abscission	1	3	0.0270616	0.240032	Unigene34318_All
GO:0060862	negative regulation of floral organ abscission	1	3	0.0270616	0.240032	Unigene34318_All
GO:2000033	regulation of seed dormancy process	1	3	0.0270616	0.240032	Unigene37831_All
GO:0034976	response to endoplasmic reticulum stress	11	627	0.0297514	0.262096	CL6172.Contig1_All;CL8505.Contig1_All;Unigene37609_All;CL6134.Contig2_All;Unigene27165_All;Unigene31193_All;Unigene17121_All;Unigene76_All;CL7687.Contig1_All;CL6921.Contig2_All;Unigene11825_All
GO:0006099	tricarboxylic acid cycle	3	74	0.0301466	0.263783	Unigene23094_All;Unigene791_All;Unigene18941_All
GO:0016998	cell wall macromolecule catabolic process	2	30	0.0303862	0.264095	Unigene37947_All;Unigene11639_All
GO:0071705	nitrogen compound transport	20	1391	0.0306377	0.264506	Unigene41449_All;Unigene46474_All;Unigene31193_All;CL2891.Contig2_All;Unigene28033_All;CL1718.Contig1_All;Unigene37229_All;Unigene26911_All;CL3943.Contig1_All;CL3930.Contig1_All;CL5913.Contig2_All;CL2788.Contig1_All;CL2891.Contig1_All;CL10143.Contig3_All;Unigene12565_All;CL7728.Contig1_All;Unigene37947_All;Unigene11825_All;CL1821.Contig5_All;CL2788.Contig2_All
GO:0006879	cellular iron ion homeostasis	2	31	0.03229	0.276924	CL3241.Contig2_All;CL3241.Contig1_All
GO:0006950	response to stress	84	7667	0.0330352	0.281451	CL8505.Contig1_All;CL7687.Contig1_All;CL4191.Contig4_All;Unigene17121_All;CL6323.Contig1_All;Unigene27265_All;CL6172.Contig1_All;CL10527.Contig1_All;CL3930.Contig1_All;Unigene30382_All;Unigene22907_All;Unigene76_All;Unigene27935_All;Unigene27165_All;CL1402.Contig3_All;Unigene25569_All;Unigene26563_All;CL288.Contig2_All;CL6014.Contig3_All;CL10222.Contig7_All;CL1718.Contig1_All;CL8577.Contig1_All;U…
GO:0042773	ATP synthesis coupled electron transport	3	77	0.0333555	0.282323	Unigene40522_All;Unigene22799_All;Unigene35953_All
GO:0080092	regulation of pollen tube growth	2	32	0.0342395	0.287923	Unigene33904_All;Unigene13250_All
GO:0014074	response to purine-containing compound	1	4	0.0359189	0.295004	CL10222.Contig7_All
GO:0033198	response to ATP	1	4	0.0359189	0.295004	CL10222.Contig7_All
GO:0015698	inorganic anion transport	8	412	0.0359928	0.295004	CL6160.Contig3_All;CL1718.Contig1_All;CL3930.Contig1_All;Unigene11825_All;Unigene26520_All;CL1821.Contig5_All;Unigene28033_All;Unigene37947_All
GO:0055080	cation homeostasis	8	412	0.0359928	0.295004	CL3241.Contig1_All;Unigene42512_All;CL3241.Contig2_All;Unigene76_All;Unigene37863_All;Unigene26713_All;CL3356.Contig3_All;CL1718.Contig1_All
GO:0006829	zinc II ion transport	3	80	0.0367348	0.295475	CL3241.Contig2_All;Unigene15978_All;CL3241.Contig1_All
GO:0010106	cellular response to iron ion starvation	3	80	0.0367348	0.295475	CL1718.Contig1_All;CL3241.Contig1_All;CL3241.Contig2_All
GO:0046916	cellular transition metal ion homeostasis	3	80	0.0367348	0.295475	CL3241.Contig1_All;Unigene76_All;CL3241.Contig2_All
GO:0014070	response to organic cyclic compound	20	1432	0.0395218	0.314327	CL7501.Contig4_All;CL10222.Contig7_All;CL3930.Contig1_All;Unigene24126_All;Unigene37229_All;CL2453.Contig3_All;Unigene17121_All;Unigene20555_All;CL8593.Contig2_All;Unigene30252_All;CL9074.Contig3_All;Unigene42512_All;Unigene16411_All;CL10143.Contig3_All;CL8505.Contig1_All;CL7687.Contig1_All;Unigene31193_All;CL8593.Contig1_All;Unigene27165_All;Unigene42100_All
GO:0098662	inorganic cation transmembrane transport	8	420	0.039564	0.314327	Unigene27643_All;CL3241.Contig1_All;Unigene26911_All;Unigene3434_All;CL3241.Contig2_All;Unigene76_All;Unigene15978_All;Unigene12572_All
GO:0051234	establishment of localization	81	7429	0.0402729	0.317804	CL10252.Contig2_All;CL2393.Contig3_All;CL185.Contig1_All;Unigene25667_All;CL832.Contig7_All;CL10143.Contig3_All;Unigene23989_All;CL5189.Contig2_All;Unigene32375_All;Unigene11825_All;CL2788.Contig1_All;Unigene22907_All;Unigene46276_All;CL6014.Contig3_All;Unigene28033_All;CL8505.Contig1_All;Unigene20026_All;Unigene16989_All;Unigene8601_All;CL12080.Contig4_All;CL6921.Contig2_All;CL5913.Contig2_All;C…
GO:0098655	cation transmembrane transport	8	422	0.0404924	0.317804	Unigene12572_All;Unigene76_All;CL3241.Contig1_All;CL3241.Contig2_All;Unigene27643_All;Unigene15978_All;Unigene3434_All;Unigene26911_All
GO:0018298	protein-chromophore linkage	2	36	0.0424744	0.32887	Unigene15304_All;Unigene19322_All
GO:0010769	regulation of cell morphogenesis involved in differentiation	2	37	0.0446377	0.32887	Unigene13250_All;Unigene33904_All
GO:0060284	regulation of cell development	2	37	0.0446377	0.32887	Unigene13250_All;Unigene33904_All
GO:0015918	sterol transport	1	5	0.0446958	0.32887	Unigene34387_All
GO:0019354	siroheme biosynthetic process	1	5	0.0446958	0.32887	CL6033.Contig3_All
GO:0019646	aerobic electron transport chain	1	5	0.0446958	0.32887	Unigene12572_All
GO:0030301	cholesterol transport	1	5	0.0446958	0.32887	Unigene34387_All
GO:0042777	plasma membrane ATP synthesis coupled proton transport	1	5	0.0446958	0.32887	Unigene3434_All
GO:0046156	siroheme metabolic process	1	5	0.0446958	0.32887	CL6033.Contig3_All
GO:0070542	response to fatty acid	1	5	0.0446958	0.32887	Unigene37863_All
GO:0071398	cellular response to fatty acid	1	5	0.0446958	0.32887	Unigene37863_All
GO:0042538	hyperosmotic salinity response	5	214	0.0467466	0.342016	Unigene33969_All;Unigene27935_All;Unigene17121_All;Unigene15971_All;CL10521.Contig2_All
GO:0009863	salicylic acid mediated signaling pathway	7	362	0.0489161	0.355878	Unigene31193_All;CL8505.Contig1_All;CL7687.Contig1_All;Unigene30252_All;Unigene27165_All;Unigene24126_All;CL3930.Contig1_All
GO:0010039	response to iron ion	3	90	0.0492061	0.355988	Unigene37863_All;CL3092.Contig1_All;Unigene31340_All
GO:0010941	regulation of cell death	9	520	0.0499219	0.35916	CL3930.Contig1_All;CL10222.Contig7_All;CL288.Contig2_All;CL8505.Contig1_All;CL6921.Contig2_All;Unigene27165_All;CL10143.Contig3_All;CL7687.Contig1_All;Unigene34318_All
GO:0098660	inorganic ion transmembrane transport	8	443	0.0511242	0.362011	CL3241.Contig2_All;CL3241.Contig1_All;Unigene3434_All;Unigene15978_All;Unigene27643_All;Unigene26911_All;Unigene12572_All;Unigene76_All
GO:0006972	hyperosmotic response	7	369	0.0531574	0.362011	Unigene37863_All;CL12639.Contig1_All;Unigene33969_All;Unigene15971_All;Unigene27935_All;CL10521.Contig2_All;Unigene17121_All
GO:0010275	NAD(P)H dehydrogenase complex assembly	1	6	0.0533931	0.362011	Unigene32307_All
GO:0010375	stomatal complex patterning	1	6	0.0533931	0.362011	Unigene13387_All
GO:0015680	intracellular copper ion transport	1	6	0.0533931	0.362011	CL2393.Contig3_All
GO:0016107	sesquiterpenoid catabolic process	1	6	0.0533931	0.362011	CL3690.Contig1_All
GO:0043290	apocarotenoid catabolic process	1	6	0.0533931	0.362011	CL3690.Contig1_All
GO:0046345	abscisic acid catabolic process	1	6	0.0533931	0.362011	CL3690.Contig1_All
GO:0046864	isoprenoid transport	1	6	0.0533931	0.362011	Unigene45276_All
GO:0046865	terpenoid transport	1	6	0.0533931	0.362011	Unigene45276_All
GO:0080168	abscisic acid transport	1	6	0.0533931	0.362011	Unigene45276_All
GO:0034220	ion transmembrane transport	9	528	0.053945	0.363848	CL3241.Contig1_All;Unigene26911_All;CL3241.Contig2_All;Unigene12572_All;Unigene15978_All;Unigene27643_All;Unigene3434_All;CL10143.Contig3_All;Unigene76_All
GO:1901136	carbohydrate derivative catabolic process	3	95	0.0561192	0.376551	Unigene11639_All;Unigene37947_All;Unigene23091_All
GO:0032940	secretion by cell	4	159	0.0579451	0.384786	Unigene34137_All;CL10521.Contig2_All;Unigene22799_All;CL3690.Contig1_All
GO:0009266	response to temperature stimulus	25	1965	0.0582464	0.384786	Unigene16989_All;Unigene37863_All;Unigene28501_All;Unigene39891_All;Unigene37229_All;CL6172.Contig1_All;CL194.Contig1_All;CL3930.Contig1_All;CL12639.Contig1_All;CL8505.Contig1_All;CL6921.Contig2_All;CL10521.Contig2_All;CL8520.Contig2_All;CL6011.Contig2_All;CL6014.Contig3_All;Unigene26520_All;Unigene39857_All;Unigene17121_All;Unigene24669_All;Unigene11825_All;CL10222.Contig7_All;CL7687.Contig1_All…
GO:0071446	cellular response to salicylic acid stimulus	7	378	0.0589401	0.384786	Unigene24126_All;Unigene27165_All;CL8505.Contig1_All;Unigene30252_All;CL7687.Contig1_All;Unigene31193_All;CL3930.Contig1_All
GO:0012501	programmed cell death	3	97	0.059007	0.384786	Unigene22907_All;Unigene27643_All;Unigene37947_All
GO:0046903	secretion	4	160	0.0590246	0.384786	CL10521.Contig2_All;Unigene34137_All;CL3690.Contig1_All;Unigene22799_All
GO:0080135	regulation of cellular response to stress	8	457	0.0591293	0.384786	CL288.Contig2_All;CL8505.Contig1_All;Unigene27165_All;CL3930.Contig1_All;CL10143.Contig3_All;CL7687.Contig1_All;Unigene26520_All;CL6921.Contig2_All
GO:0050801	ion homeostasis	8	461	0.0615539	0.393651	Unigene76_All;CL3356.Contig3_All;Unigene37863_All;CL3241.Contig2_All;Unigene26713_All;CL3241.Contig1_All;Unigene42512_All;CL1718.Contig1_All
GO:0046683	response to organophosphorus	1	7	0.0620114	0.393651	CL10222.Contig7_All
GO:0048838	release of seed from dormancy	1	7	0.0620114	0.393651	CL3690.Contig1_All
GO:0051322	anaphase	1	7	0.0620114	0.393651	CL3899.Contig2_All
GO:0097438	exit from dormancy	1	7	0.0620114	0.393651	CL3690.Contig1_All
GO:0000272	polysaccharide catabolic process	4	163	0.0623271	0.393725	Unigene42621_All;CL1325.Contig4_All;Unigene37229_All;CL1325.Contig3_All
GO:0055065	metal ion homeostasis	5	235	0.0645634	0.405872	Unigene76_All;CL3356.Contig3_All;CL3241.Contig2_All;Unigene37863_All;CL3241.Contig1_All
GO:0045087	innate immune response	16	1164	0.0683224	0.417188	CL3930.Contig1_All;CL6323.Contig2_All;Unigene11825_All;CL2544.Contig1_All;Unigene30252_All;Unigene37947_All;Unigene8397_All;Unigene24126_All;CL6323.Contig1_All;Unigene31193_All;CL8505.Contig1_All;Unigene22907_All;CL2453.Contig3_All;CL2544.Contig2_All;CL6323.Contig3_All;Unigene27643_All
GO:0032870	cellular response to hormone stimulus	16	1167	0.0695421	0.417188	CL8505.Contig1_All;CL5383.Contig2_All;CL6134.Contig2_All;Unigene27165_All;Unigene23358_All;CL9074.Contig3_All;CL3092.Contig1_All;CL12080.Contig4_All;CL2544.Contig1_All;CL7687.Contig1_All;CL10263.Contig2_All;Unigene37609_All;CL2544.Contig2_All;Unigene37831_All;Unigene27935_All;Unigene33969_All
GO:0007568	aging	7	394	0.0701445	0.417188	CL8307.Contig2_All;CL3356.Contig3_All;Unigene8397_All;CL1055.Contig2_All;Unigene31340_All;CL9858.Contig2_All;CL8307.Contig1_All
GO:0002697	regulation of immune effector process	1	8	0.0705515	0.417188	Unigene50982_All
GO:0008535	respiratory chain complex IV assembly	1	8	0.0705515	0.417188	Unigene46474_All
GO:0010077	maintenance of inflorescence meristem identity	1	8	0.0705515	0.417188	CL9648.Contig1_All
GO:0032104	regulation of response to extracellular stimulus	1	8	0.0705515	0.417188	Unigene26520_All
GO:0032106	positive regulation of response to extracellular stimulus	1	8	0.0705515	0.417188	Unigene26520_All
GO:0032107	regulation of response to nutrient levels	1	8	0.0705515	0.417188	Unigene26520_All
GO:0032109	positive regulation of response to nutrient levels	1	8	0.0705515	0.417188	Unigene26520_All
GO:0048832	specification of organ number	1	8	0.0705515	0.417188	CL9648.Contig1_All
GO:0050688	regulation of defense response to virus	1	8	0.0705515	0.417188	Unigene50982_All
GO:0080040	positive regulation of cellular response to phosphate starvation	1	8	0.0705515	0.417188	Unigene26520_All
GO:0071495	cellular response to endogenous stimulus	16	1171	0.0711912	0.419057	CL8505.Contig1_All;Unigene37831_All;CL10263.Contig2_All;Unigene23358_All;CL5383.Contig2_All;CL6134.Contig2_All;Unigene27935_All;CL2544.Contig2_All;CL12080.Contig4_All;Unigene37609_All;CL3092.Contig1_All;Unigene33969_All;CL7687.Contig1_All;Unigene27165_All;CL9074.Contig3_All;CL2544.Contig1_All
GO:0043069	negative regulation of programmed cell death	5	243	0.0722251	0.423219	CL10143.Contig3_All;CL3930.Contig1_All;CL10222.Contig7_All;CL6921.Contig2_All;CL8505.Contig1_All
GO:0098771	inorganic ion homeostasis	6	319	0.072723	0.424218	CL3241.Contig2_All;Unigene37863_All;Unigene26713_All;Unigene76_All;CL3241.Contig1_All;CL3356.Contig3_All
GO:0051179	localization	82	7768	0.0736817	0.427317	Unigene34387_All;CL3690.Contig1_All;Unigene37229_All;CL2891.Contig2_All;CL2788.Contig2_All;CL5189.Contig2_All;Unigene26520_All;Unigene76_All;Unigene20026_All;Unigene37947_All;Unigene26911_All;Unigene41449_All;CL2891.Contig1_All;CL3930.Contig1_All;CL2938.Contig5_All;Unigene12572_All;Unigene32375_All;Unigene35272_All;Unigene18785_All;CL1402.Contig3_All;Unigene17269_All;CL3943.Contig1_All;CL8310.Con…
GO:0042545	cell wall modification	8	480	0.0739143	0.427317	CL3513.Contig1_All;Unigene42621_All;Unigene16269_All;Unigene7992_All;Unigene33904_All;Unigene37229_All;Unigene13547_All;Unigene13250_All
GO:0016101	diterpenoid metabolic process	2	50	0.0760806	0.437886	Unigene34137_All;Unigene13266_All
GO:0006955	immune response	16	1185	0.077168	0.442179	CL6323.Contig1_All;Unigene8397_All;CL2544.Contig2_All;Unigene37947_All;CL2544.Contig1_All;Unigene11825_All;CL3930.Contig1_All;CL8505.Contig1_All;Unigene31193_All;Unigene24126_All;CL2453.Contig3_All;CL6323.Contig2_All;Unigene30252_All;Unigene27643_All;CL6323.Contig3_All;Unigene22907_All
GO:0010270	photosystem II oxygen evolving complex assembly	1	9	0.0790141	0.448786	CL3491.Contig2_All
GO:0051938	L-glutamate import	1	9	0.0790141	0.448786	CL10143.Contig3_All
GO:0001666	response to hypoxia	3	111	0.0810894	0.454592	CL1668.Contig2_All;CL8593.Contig1_All;CL1668.Contig1_All
GO:0036293	response to decreased oxygen levels	3	111	0.0810894	0.454592	CL1668.Contig1_All;CL8593.Contig1_All;CL1668.Contig2_All
GO:0070482	response to oxygen levels	3	111	0.0810894	0.454592	CL1668.Contig2_All;CL1668.Contig1_All;CL8593.Contig1_All
GO:0006826	iron ion transport	3	112	0.0827863	0.462105	CL1718.Contig1_All;CL3241.Contig2_All;CL3241.Contig1_All
GO:0006835	dicarboxylic acid transport	2	53	0.0841008	0.467427	CL10143.Contig3_All;Unigene8601_All
GO:0060548	negative regulation of cell death	5	255	0.0846079	0.468236	CL10222.Contig7_All;CL10143.Contig3_All;CL6921.Contig2_All;CL3930.Contig1_All;CL8505.Contig1_All
GO:0030048	actin filament-based movement	3	114	0.0862257	0.471998	Unigene17269_All;CL4545.Contig1_All;Unigene7992_All
GO:0009913	epidermal cell differentiation	2	54	0.0868292	0.471998	Unigene31511_All;Unigene33048_All
GO:0030855	epithelial cell differentiation	2	54	0.0868292	0.471998	Unigene33048_All;Unigene31511_All
GO:0070417	cellular response to cold	2	54	0.0868292	0.471998	Unigene26520_All;CL10263.Contig2_All
GO:0010076	maintenance of floral meristem identity	1	10	0.0873999	0.471998	CL9648.Contig1_All
GO:0009414	response to water deprivation	12	846	0.0880077	0.471998	Unigene24669_All;Unigene27935_All;CL12639.Contig1_All;Unigene17121_All;Unigene15971_All;CL1847.Contig3_All;Unigene25569_All;Unigene28501_All;CL3690.Contig1_All;CL10521.Contig2_All;CL194.Contig1_All;Unigene33969_All
GO:0010363	regulation of plant-type hypersensitive response	7	417	0.0883314	0.471998	CL7687.Contig1_All;CL3930.Contig1_All;CL6921.Contig2_All;CL8505.Contig1_All;Unigene27165_All;CL288.Contig2_All;CL10143.Contig3_All
GO:0010876	lipid localization	7	417	0.0883314	0.471998	Unigene27165_All;CL8310.Contig2_All;CL12080.Contig4_All;Unigene45276_All;Unigene34387_All;CL3930.Contig1_All;CL2453.Contig3_All
GO:0044036	cell wall macromolecule metabolic process	10	671	0.0885679	0.471998	CL1325.Contig3_All;Unigene33451_All;CL1325.Contig4_All;Unigene37863_All;Unigene17510_All;Unigene2228_All;Unigene37947_All;Unigene33454_All;CL6305.Contig3_All;Unigene11639_All
GO:0008544	epidermis development	2	56	0.0923642	0.489897	Unigene31511_All;Unigene33048_All
GO:0043067	regulation of programmed cell death	8	506	0.0930982	0.489897	CL10222.Contig7_All;CL6921.Contig2_All;CL288.Contig2_All;Unigene27165_All;CL10143.Contig3_All;CL7687.Contig1_All;CL3930.Contig1_All;CL8505.Contig1_All
GO:0009415	response to water	12	857	0.0944785	0.489897	Unigene33969_All;Unigene28501_All;Unigene15971_All;Unigene25569_All;CL3690.Contig1_All;CL12639.Contig1_All;CL194.Contig1_All;Unigene24669_All;Unigene17121_All;Unigene27935_All;CL10521.Contig2_All;CL1847.Contig3_All
GO:0006952	defense response	28	2369	0.0951299	0.489897	CL2453.Contig3_All;CL8577.Contig1_All;Unigene24126_All;CL3690.Contig1_All;Unigene22618_All;CL2544.Contig2_All;CL10629.Contig1_All;Unigene76_All;CL9858.Contig2_All;CL6323.Contig3_All;CL1821.Contig5_All;Unigene27643_All;Unigene30252_All;CL2544.Contig1_All;Unigene8397_All;Unigene11825_All;CL12639.Contig1_All;CL8577.Contig2_All;CL10222.Contig7_All;Unigene22907_All;Unigene27165_All;CL6323.Contig1_All;…
GO:0043091	L-arginine import	1	11	0.0957095	0.489897	CL10143.Contig3_All
GO:0043092	L-amino acid import	1	11	0.0957095	0.489897	CL10143.Contig3_All
GO:0071918	urea transmembrane transport	1	11	0.0957095	0.489897	Unigene12565_All
GO:0080120	CAAX-box protein maturation	1	11	0.0957095	0.489897	Unigene3474_All
GO:0090467	arginine import	1	11	0.0957095	0.489897	CL10143.Contig3_All
GO:1902023	L-arginine transport	1	11	0.0957095	0.489897	CL10143.Contig3_All
GO:0019932	second-messenger-mediated signaling	3	120	0.0968977	0.494026	Unigene17269_All;Unigene27643_All;Unigene22907_All
GO:0009631	cold acclimation	2	58	0.0979988	0.49768	CL194.Contig1_All;Unigene24669_All
GO:0009755	hormone-mediated signaling pathway	14	1046	0.0989245	0.500419	CL8505.Contig1_All;CL2544.Contig2_All;Unigene33969_All;Unigene27935_All;CL6134.Contig2_All;Unigene37609_All;CL12080.Contig4_All;CL5383.Contig2_All;Unigene37831_All;CL7687.Contig1_All;CL9074.Contig3_All;Unigene23358_All;Unigene27165_All;CL2544.Contig1_All
GO:0071702	organic substance transport	44	3976	0.0997436	0.502599	CL288.Contig2_All;CL2891.Contig2_All;CL219.Contig12_All;Unigene12565_All;CL1821.Contig5_All;CL3930.Contig1_All;Unigene8601_All;CL6921.Contig2_All;Unigene18785_All;Unigene45276_All;CL10682.Contig2_All;CL12080.Contig4_All;CL832.Contig5_All;CL185.Contig1_All;Unigene37947_All;CL10143.Contig3_All;CL832.Contig7_All;Unigene46474_All;CL3943.Contig1_All;Unigene11825_All;CL2453.Contig3_All;CL2891.Contig1_A…
GO:0034614	cellular response to reactive oxygen species	2	59	0.100852	0.506213	CL3092.Contig1_All;Unigene37863_All
GO:0001578	microtubule bundle formation	1	12	0.103944	0.509876	CL3899.Contig2_All
GO:0007585	respiratory gaseous exchange	1	12	0.103944	0.509876	Unigene23358_All
GO:0009828	plant-type cell wall loosening	1	12	0.103944	0.509876	Unigene13547_All
GO:0009830	cell wall modification involved in abscission	1	12	0.103944	0.509876	Unigene16269_All
GO:0010731	protein glutathionylation	1	12	0.103944	0.509876	Unigene23564_All
GO:0044277	cell wall disassembly	1	12	0.103944	0.509876	Unigene16269_All
GO:0010286	heat acclimation	3	125	0.106179	0.515225	CL7687.Contig1_All;Unigene27165_All;CL6921.Contig2_All
GO:0006012	galactose metabolic process	2	61	0.106626	0.515225	CL10825.Contig2_All;CL12229.Contig1_All
GO:0006074	(1->3)-beta-D-glucan metabolic process	2	61	0.106626	0.515225	Unigene33904_All;Unigene13250_All
GO:0006075	(1->3)-beta-D-glucan biosynthetic process	2	61	0.106626	0.515225	Unigene33904_All;Unigene13250_All
GO:0080134	regulation of response to stress	12	882	0.110238	0.529955	Unigene30252_All;Unigene34318_All;Unigene26520_All;CL10629.Contig2_All;CL10143.Contig3_All;CL288.Contig2_All;CL6921.Contig2_All;CL7687.Contig1_All;Unigene27165_All;CL3930.Contig1_All;CL8505.Contig1_All;Unigene50982_All
GO:0009627	systemic acquired resistance	8	527	0.110492	0.529955	Unigene11825_All;CL8505.Contig1_All;CL3930.Contig1_All;Unigene31193_All;CL6323.Contig3_All;Unigene30252_All;CL6323.Contig2_All;CL6323.Contig1_All
GO:0006812	cation transport	19	1539	0.111854	0.533587	CL2891.Contig2_All;Unigene3434_All;Unigene37229_All;Unigene15978_All;Unigene27643_All;CL10143.Contig3_All;Unigene26911_All;CL3241.Contig2_All;Unigene76_All;CL2891.Contig1_All;CL3241.Contig1_All;Unigene37947_All;CL2393.Contig3_All;Unigene42512_All;Unigene41449_All;CL1718.Contig1_All;Unigene26713_All;Unigene20026_All;Unigene12572_All
GO:0015840	urea transport	1	13	0.112103	0.533587	Unigene12565_All
GO:0032101	regulation of response to external stimulus	2	63	0.112486	0.533587	Unigene26520_All;Unigene50982_All
GO:0009409	response to cold	16	1261	0.115294	0.54365	Unigene16989_All;Unigene24669_All;Unigene11825_All;CL10521.Contig2_All;Unigene37229_All;CL10263.Contig2_All;Unigene39857_All;CL6011.Contig2_All;CL194.Contig1_All;Unigene28501_All;CL8505.Contig1_All;CL8520.Contig2_All;Unigene39891_All;CL3930.Contig1_All;CL6014.Contig3_All;Unigene26520_All
GO:0010584	pollen exine formation	2	64	0.115447	0.54365	Unigene33904_All;Unigene13250_All
GO:0009751	response to salicylic acid	8	535	0.117557	0.551579	Unigene24126_All;CL7687.Contig1_All;CL2453.Contig3_All;CL8505.Contig1_All;Unigene27165_All;Unigene31193_All;Unigene30252_All;CL3930.Contig1_All
GO:0071554	cell wall organization or biogenesis	22	1842	0.118769	0.553895	Unigene13547_All;CL6305.Contig3_All;Unigene42621_All;Unigene33454_All;Unigene17510_All;Unigene2228_All;CL1325.Contig4_All;CL1718.Contig1_All;Unigene37229_All;CL1325.Contig3_All;Unigene33904_All;CL7301.Contig5_All;Unigene33451_All;Unigene7992_All;Unigene37863_All;Unigene11639_All;Unigene37947_All;Unigene16269_All;Unigene31066_All;Unigene13250_All;CL1326.Contig6_All;CL3513.Contig1_All
GO:0031113	regulation of microtubule polymerization	1	14	0.120189	0.553895	CL3899.Contig2_All
GO:0031116	positive regulation of microtubule polymerization	1	14	0.120189	0.553895	CL3899.Contig2_All
GO:0048445	carpel morphogenesis	1	14	0.120189	0.553895	Unigene16269_All
GO:2000034	regulation of seed maturation	1	14	0.120189	0.553895	Unigene37831_All
GO:0070838	divalent metal ion transport	7	455	0.123653	0.562779	Unigene76_All;Unigene42512_All;CL3241.Contig2_All;CL3241.Contig1_All;Unigene15978_All;CL1718.Contig1_All;Unigene27643_All
GO:0008219	cell death	4	209	0.124294	0.562779	Unigene37947_All;Unigene27643_All;CL2453.Contig3_All;Unigene22907_All
GO:0016265	death	4	209	0.124294	0.562779	Unigene22907_All;CL2453.Contig3_All;Unigene37947_All;Unigene27643_All
GO:0048235	pollen sperm cell differentiation	2	67	0.124446	0.562779	Unigene12565_All;CL3792.Contig4_All
GO:0009126	purine nucleoside monophosphate metabolic process	10	722	0.125676	0.562779	Unigene22799_All;Unigene32375_All;Unigene40522_All;Unigene30001_All;Unigene76_All;CL12639.Contig1_All;Unigene35953_All;Unigene3434_All;Unigene12572_All;Unigene37863_All
GO:0009167	purine ribonucleoside monophosphate metabolic process	10	722	0.125676	0.562779	Unigene37863_All;Unigene12572_All;Unigene76_All;Unigene30001_All;Unigene3434_All;CL12639.Contig1_All;Unigene35953_All;Unigene22799_All;Unigene40522_All;Unigene32375_All
GO:0072511	divalent inorganic cation transport	7	457	0.125688	0.562779	Unigene76_All;CL3241.Contig1_All;CL1718.Contig1_All;Unigene27643_All;Unigene15978_All;Unigene42512_All;CL3241.Contig2_All
GO:0048878	chemical homeostasis	8	544	0.125786	0.562779	Unigene26713_All;CL3241.Contig2_All;CL3356.Contig3_All;Unigene37863_All;Unigene76_All;Unigene42512_All;CL3241.Contig1_All;CL1718.Contig1_All
GO:0002213	defense response to insect	2	68	0.127482	0.562779	CL2544.Contig2_All;CL2544.Contig1_All
GO:0002682	regulation of immune system process	8	546	0.127655	0.562779	CL10143.Contig3_All;CL288.Contig2_All;CL3930.Contig1_All;Unigene27165_All;CL8505.Contig1_All;CL7687.Contig1_All;CL6921.Contig2_All;Unigene50982_All
GO:0006097	glyoxylate cycle	1	15	0.128201	0.562779	Unigene791_All
GO:0006120	mitochondrial electron transport, NADH to ubiquinone	1	15	0.128201	0.562779	Unigene22799_All
GO:0030912	response to deep water	1	15	0.128201	0.562779	CL3690.Contig1_All
GO:0080050	regulation of seed development	1	15	0.128201	0.562779	Unigene37831_All
GO:0070887	cellular response to chemical stimulus	27	2356	0.129561	0.56683	CL5383.Contig2_All;Unigene76_All;CL10263.Contig2_All;CL2544.Contig1_All;CL3930.Contig1_All;Unigene17121_All;Unigene23358_All;Unigene33969_All;CL1668.Contig1_All;Unigene31193_All;CL8505.Contig1_All;Unigene37831_All;Unigene30252_All;Unigene37609_All;CL7687.Contig1_All;Unigene27165_All;Unigene24126_All;Unigene27935_All;Unigene31340_All;CL9074.Contig3_All;CL1668.Contig2_All;CL3092.Contig1_All;CL2544.…
GO:0031347	regulation of defense response	11	823	0.13349	0.573168	Unigene50982_All;Unigene30252_All;CL6921.Contig2_All;CL7687.Contig1_All;Unigene34318_All;CL3930.Contig1_All;CL10143.Contig3_All;CL10629.Contig2_All;CL8505.Contig1_All;Unigene27165_All;CL288.Contig2_All
GO:0033554	cellular response to stress	27	2368	0.135003	0.573168	CL3241.Contig2_All;Unigene37863_All;Unigene76_All;CL1668.Contig1_All;CL6134.Contig2_All;CL1718.Contig1_All;Unigene37609_All;Unigene31193_All;CL3241.Contig1_All;Unigene37947_All;CL3092.Contig1_All;CL7687.Contig1_All;CL1668.Contig2_All;Unigene30252_All;Unigene2914_All;CL4191.Contig4_All;Unigene26520_All;CL8505.Contig1_All;Unigene27165_All;Unigene22907_All;Unigene27643_All;CL10263.Contig2_All;Unigen…
GO:0006612	protein targeting to membrane	7	467	0.136114	0.573168	CL288.Contig2_All;CL8505.Contig1_All;CL10143.Contig3_All;CL3930.Contig1_All;CL7687.Contig1_All;Unigene27165_All;CL6921.Contig2_All
GO:0009403	toxin biosynthetic process	1	16	0.13614	0.573168	Unigene13266_All
GO:0010942	positive regulation of cell death	1	16	0.13614	0.573168	Unigene34318_All
GO:0031112	positive regulation of microtubule polymerization or depolymerization	1	16	0.13614	0.573168	CL3899.Contig2_All
GO:0046487	glyoxylate metabolic process	1	16	0.13614	0.573168	Unigene791_All
GO:0052314	phytoalexin metabolic process	1	16	0.13614	0.573168	Unigene13266_All
GO:0052315	phytoalexin biosynthetic process	1	16	0.13614	0.573168	Unigene13266_All
GO:0060429	epithelium development	2	71	0.136694	0.573168	Unigene33048_All;Unigene31511_All
GO:0002252	immune effector process	8	558	0.13917	0.573168	Unigene37947_All;CL7687.Contig1_All;Unigene76_All;Unigene27165_All;CL9858.Contig2_All;CL2544.Contig1_All;CL1821.Contig5_All;CL2544.Contig2_All
GO:0006662	glycerol ether metabolic process	2	72	0.139796	0.573168	CL1589.Contig3_All;CL1589.Contig1_All
GO:0010208	pollen wall assembly	2	72	0.139796	0.573168	Unigene33904_All;Unigene13250_All
GO:0010927	cellular component assembly involved in morphogenesis	2	72	0.139796	0.573168	Unigene33904_All;Unigene13250_All
GO:0015985	energy coupled proton transport, down electrochemical gradient	2	72	0.139796	0.573168	Unigene12572_All;Unigene3434_All
GO:0015986	ATP synthesis coupled proton transport	2	72	0.139796	0.573168	Unigene12572_All;Unigene3434_All
GO:0018904	ether metabolic process	2	72	0.139796	0.573168	CL1589.Contig3_All;CL1589.Contig1_All
GO:0085029	extracellular matrix assembly	2	72	0.139796	0.573168	Unigene13250_All;Unigene33904_All
GO:0030003	cellular cation homeostasis	5	300	0.140006	0.573168	Unigene76_All;Unigene42512_All;CL3241.Contig2_All;CL3241.Contig1_All;CL1718.Contig1_All
GO:0009697	salicylic acid biosynthetic process	4	219	0.140304	0.573168	CL3930.Contig1_All;Unigene30252_All;CL7687.Contig1_All;Unigene27165_All
GO:1990267	response to transition metal nanoparticle	4	219	0.140304	0.573168	CL1485.Contig2_All;CL3092.Contig1_All;Unigene31340_All;Unigene37863_All
GO:0007165	signal transduction	32	2882	0.141144	0.573962	CL3930.Contig1_All;CL6557.Contig1_All;CL7687.Contig1_All;Unigene30252_All;Unigene37609_All;CL12080.Contig4_All;CL7170.Contig2_All;Unigene34318_All;Unigene23358_All;CL6921.Contig2_All;Unigene24126_All;CL2544.Contig2_All;CL2544.Contig1_All;Unigene22618_All;Unigene27935_All;CL5383.Contig2_All;Unigene22907_All;CL6172.Contig1_All;CL9074.Contig3_All;Unigene31193_All;Unigene27165_All;Unigene27643_All;CL…
GO:0042537	benzene-containing compound metabolic process	5	301	0.141385	0.573962	CL1402.Contig3_All;CL3930.Contig1_All;CL7687.Contig1_All;Unigene27165_All;Unigene30252_All
GO:0009696	salicylic acid metabolic process	4	221	0.143601	0.579784	CL7687.Contig1_All;Unigene30252_All;CL3930.Contig1_All;Unigene27165_All
GO:0051365	cellular response to potassium ion starvation	1	17	0.144007	0.579784	Unigene37863_All
GO:0009404	toxin metabolic process	5	303	0.144162	0.579784	CL9074.Contig3_All;Unigene13266_All;CL7501.Contig4_All;CL10143.Contig3_All;Unigene17121_All
GO:0015813	L-glutamate transport	1	18	0.151803	0.608622	CL10143.Contig3_All
GO:0072657	protein localization to membrane	7	483	0.153645	0.612215	CL7687.Contig1_All;CL8505.Contig1_All;CL288.Contig2_All;CL6921.Contig2_All;Unigene27165_All;CL3930.Contig1_All;CL10143.Contig3_All
GO:0090150	establishment of protein localization to membrane	7	483	0.153645	0.612215	CL3930.Contig1_All;CL6921.Contig2_All;CL8505.Contig1_All;CL10143.Contig3_All;CL7687.Contig1_All;Unigene27165_All;CL288.Contig2_All
GO:0046034	ATP metabolic process	9	664	0.154449	0.613531	Unigene37863_All;Unigene32375_All;Unigene76_All;Unigene40522_All;Unigene35953_All;Unigene12572_All;Unigene22799_All;Unigene3434_All;CL12639.Contig1_All
GO:0009127	purine nucleoside monophosphate biosynthetic process	4	230	0.158805	0.626987	Unigene76_All;Unigene3434_All;Unigene12572_All;Unigene30001_All
GO:0009168	purine ribonucleoside monophosphate biosynthetic process	4	230	0.158805	0.626987	Unigene12572_All;Unigene76_All;Unigene3434_All;Unigene30001_All
GO:0015819	lysine transport	1	19	0.159528	0.62793	CL10143.Contig3_All
GO:0009144	purine nucleoside triphosphate metabolic process	9	672	0.162186	0.633898	CL12639.Contig1_All;Unigene76_All;Unigene32375_All;Unigene22799_All;Unigene37863_All;Unigene12572_All;Unigene40522_All;Unigene3434_All;Unigene35953_All
GO:0009205	purine ribonucleoside triphosphate metabolic process	9	672	0.162186	0.633898	Unigene37863_All;Unigene32375_All;Unigene12572_All;Unigene35953_All;CL12639.Contig1_All;Unigene76_All;Unigene40522_All;Unigene3434_All;Unigene22799_All
GO:0050896	response to stimulus	131	13403	0.162513	0.633898	Unigene17510_All;CL3241.Contig2_All;Unigene37819_All;Unigene33969_All;CL1668.Contig1_All;CL9839.Contig2_All;Unigene29562_All;CL9074.Contig3_All;Unigene45276_All;Unigene16435_All;CL1821.Contig5_All;CL944.Contig4_All;Unigene17121_All;Unigene24147_All;Unigene34318_All;CL6033.Contig3_All;Unigene8397_All;Unigene42512_All;Unigene31340_All;Unigene26520_All;CL3930.Contig1_All;CL8520.Contig2_All;CL7501.Co…
GO:0009161	ribonucleoside monophosphate metabolic process	10	766	0.163539	0.635985	Unigene30001_All;CL12639.Contig1_All;Unigene35953_All;Unigene76_All;Unigene3434_All;Unigene32375_All;Unigene40522_All;Unigene37863_All;Unigene12572_All;Unigene22799_All
GO:0035966	response to topologically incorrect protein	9	676	0.166123	0.644098	Unigene27165_All;Unigene37609_All;CL6921.Contig2_All;CL6134.Contig2_All;Unigene17121_All;Unigene76_All;CL8505.Contig1_All;Unigene5837_All;CL7687.Contig1_All
GO:0015807	L-amino acid transport	1	20	0.167183	0.645563	CL10143.Contig3_All
GO:0046189	phenol-containing compound biosynthetic process	4	235	0.167497	0.645563	CL3930.Contig1_All;Unigene27165_All;Unigene30252_All;CL7687.Contig1_All
GO:0009123	nucleoside monophosphate metabolic process	10	775	0.171908	0.660595	Unigene12572_All;Unigene32375_All;Unigene30001_All;Unigene35953_All;Unigene37863_All;Unigene22799_All;Unigene76_All;Unigene3434_All;CL12639.Contig1_All;Unigene40522_All
GO:0009611	response to wounding	7	501	0.174547	0.664087	CL4197.Contig1_All;CL2544.Contig1_All;CL288.Contig2_All;Unigene17510_All;CL6134.Contig2_All;CL1821.Contig5_All;CL2544.Contig2_All
GO:0006873	cellular ion homeostasis	5	324	0.174681	0.664087	CL3241.Contig1_All;CL3241.Contig2_All;CL1718.Contig1_All;Unigene42512_All;Unigene76_All
GO:0098581	detection of external biotic stimulus	1	21	0.174768	0.664087	Unigene19607_All
GO:0009846	pollen germination	3	158	0.174868	0.664087	Unigene7992_All;Unigene33904_All;Unigene13250_All
GO:0007154	cell communication	38	3575	0.177322	0.671437	Unigene33969_All;CL1442.Contig1_All;Unigene17269_All;CL9074.Contig3_All;CL9858.Contig2_All;CL6172.Contig1_All;Unigene76_All;Unigene37609_All;CL6134.Contig2_All;Unigene27165_All;CL7170.Contig2_All;CL4191.Contig4_All;Unigene34318_All;Unigene17121_All;Unigene27643_All;Unigene27935_All;CL5383.Contig2_All;CL7687.Contig1_All;CL8307.Contig1_All;Unigene22618_All;Unigene24126_All;Unigene30252_All;CL194.Co…
GO:0009199	ribonucleoside triphosphate metabolic process	9	690	0.180253	0.680548	CL12639.Contig1_All;Unigene32375_All;Unigene37863_All;Unigene76_All;Unigene35953_All;Unigene12572_All;Unigene40522_All;Unigene3434_All;Unigene22799_All
GO:0015696	ammonium transport	2	85	0.181326	0.680631	CL10143.Contig3_All;Unigene26911_All
GO:0034599	cellular response to oxidative stress	2	85	0.181326	0.680631	CL3092.Contig1_All;Unigene37863_All
GO:0072488	ammonium transmembrane transport	1	22	0.182285	0.682251	Unigene26911_All
GO:0009624	response to nematode	4	244	0.183554	0.682414	CL2788.Contig1_All;CL2788.Contig2_All;Unigene76_All;Unigene18785_All
GO:0006655	phosphatidylglycerol biosynthetic process	3	162	0.183909	0.682414	Unigene46276_All;Unigene12416_All;Unigene6309_All
GO:0006875	cellular metal ion homeostasis	3	162	0.183909	0.682414	Unigene76_All;CL3241.Contig1_All;CL3241.Contig2_All
GO:0009605	response to external stimulus	43	4108	0.184677	0.683307	CL8577.Contig2_All;Unigene16989_All;Unigene18785_All;CL3241.Contig1_All;CL6134.Contig2_All;Unigene24126_All;CL8577.Contig1_All;CL2453.Contig3_All;CL6323.Contig1_All;CL7687.Contig1_All;CL2788.Contig2_All;Unigene76_All;Unigene30252_All;CL2788.Contig1_All;CL2544.Contig1_All;CL6323.Contig2_All;CL10629.Contig2_All;CL1485.Contig2_All;CL10629.Contig1_All;CL12639.Contig1_All;Unigene11825_All;CL288.Contig…
GO:0018958	phenol-containing compound metabolic process	4	246	0.18719	0.690628	Unigene30252_All;CL7687.Contig1_All;Unigene27165_All;CL3930.Contig1_All
GO:0009877	nodulation	1	23	0.189733	0.695877	Unigene38719_All
GO:0032103	positive regulation of response to external stimulus	1	23	0.189733	0.695877	Unigene26520_All
GO:0009150	purine ribonucleotide metabolic process	10	794	0.190224	0.695877	Unigene35953_All;Unigene76_All;Unigene40522_All;Unigene37863_All;CL12639.Contig1_All;Unigene32375_All;Unigene3434_All;Unigene30001_All;Unigene12572_All;Unigene22799_All
GO:0046471	phosphatidylglycerol metabolic process	3	165	0.19077	0.695909	Unigene46276_All;Unigene12416_All;Unigene6309_All
GO:0009141	nucleoside triphosphate metabolic process	9	701	0.191724	0.697425	Unigene35953_All;Unigene76_All;CL12639.Contig1_All;Unigene37863_All;Unigene32375_All;Unigene3434_All;Unigene40522_All;Unigene22799_All;Unigene12572_All
GO:0071310	cellular response to organic substance	24	2177	0.192721	0.699084	CL8505.Contig1_All;Unigene17121_All;Unigene24126_All;CL3092.Contig1_All;CL2544.Contig2_All;CL3930.Contig1_All;Unigene27935_All;Unigene33969_All;CL10263.Contig2_All;CL12080.Contig4_All;Unigene30252_All;CL5383.Contig2_All;CL6921.Contig2_All;Unigene76_All;CL2544.Contig1_All;Unigene27165_All;Unigene37831_All;CL6134.Contig2_All;Unigene37609_All;CL9074.Contig3_All;CL7687.Contig1_All;Unigene23358_All;Un…
GO:0006984	ER-nucleus signaling pathway	1	24	0.197114	0.707098	CL6172.Contig1_All
GO:0007164	establishment of tissue polarity	1	24	0.197114	0.707098	Unigene7992_All
GO:0009957	epidermal cell fate specification	1	24	0.197114	0.707098	Unigene31511_All
GO:0019755	one-carbon compound transport	1	24	0.197114	0.707098	Unigene12565_All
GO:0000041	transition metal ion transport	5	341	0.201029	0.715322	CL1718.Contig1_All;CL3241.Contig2_All;CL3241.Contig1_All;CL2393.Contig3_All;Unigene15978_All
GO:0009556	microsporogenesis	2	91	0.201064	0.715322	Unigene13250_All;Unigene33904_All
GO:0048232	male gamete generation	2	91	0.201064	0.715322	CL3792.Contig4_All;Unigene12565_All
GO:0055082	cellular chemical homeostasis	5	342	0.20262	0.718885	Unigene42512_All;CL3241.Contig2_All;Unigene76_All;CL3241.Contig1_All;CL1718.Contig1_All
GO:0006754	ATP biosynthetic process	3	172	0.207022	0.728914	Unigene3434_All;Unigene76_All;Unigene12572_All
GO:0019375	galactolipid biosynthetic process	3	172	0.207022	0.728914	Unigene26520_All;CL1326.Contig6_All;Unigene33048_All
GO:0030198	extracellular matrix organization	2	93	0.207698	0.728914	Unigene33904_All;Unigene13250_All
GO:0043062	extracellular structure organization	2	93	0.207698	0.728914	Unigene33904_All;Unigene13250_All
GO:0019725	cellular homeostasis	7	529	0.209305	0.732568	CL1718.Contig1_All;Unigene76_All;CL3241.Contig2_All;CL1589.Contig1_All;CL1589.Contig3_All;CL3241.Contig1_All;Unigene42512_All
GO:0015809	arginine transport	1	26	0.211674	0.737042	CL10143.Contig3_All
GO:0019374	galactolipid metabolic process	3	174	0.211722	0.737042	Unigene26520_All;CL1326.Contig6_All;Unigene33048_All
GO:0071369	cellular response to ethylene stimulus	3	175	0.21408	0.742626	CL2544.Contig1_All;CL2544.Contig2_All;CL3092.Contig1_All
GO:0045088	regulation of innate immune response	7	533	0.214473	0.742626	CL7687.Contig1_All;CL10143.Contig3_All;CL3930.Contig1_All;CL6921.Contig2_All;Unigene27165_All;CL8505.Contig1_All;CL288.Contig2_All
GO:0048236	plant-type spore development	2	96	0.217692	0.751762	Unigene33904_All;Unigene13250_All
GO:0072583	clathrin-mediated endocytosis	1	27	0.218856	0.753772	Unigene7992_All
GO:0050776	regulation of immune response	7	538	0.220997	0.757781	Unigene27165_All;CL7687.Contig1_All;CL8505.Contig1_All;CL288.Contig2_All;CL10143.Contig3_All;CL6921.Contig2_All;CL3930.Contig1_All
GO:0043900	regulation of multi-organism process	3	178	0.22119	0.757781	Unigene13250_All;Unigene33904_All;Unigene50982_All
GO:0009152	purine ribonucleotide biosynthetic process	4	266	0.22472	0.76779	Unigene3434_All;Unigene12572_All;Unigene76_All;Unigene30001_All
GO:0009145	purine nucleoside triphosphate biosynthetic process	3	180	0.225956	0.76779	Unigene76_All;Unigene3434_All;Unigene12572_All
GO:0009206	purine ribonucleoside triphosphate biosynthetic process	3	180	0.225956	0.76779	Unigene12572_All;Unigene76_All;Unigene3434_All
GO:0023052	signaling	32	3055	0.227076	0.76779	Unigene76_All;Unigene30252_All;CL7170.Contig2_All;CL8505.Contig1_All;Unigene22907_All;CL6172.Contig1_All;CL6557.Contig1_All;Unigene37609_All;CL9074.Contig3_All;CL12080.Contig4_All;Unigene31193_All;CL2544.Contig2_All;CL1442.Contig1_All;Unigene17121_All;Unigene27643_All;Unigene23358_All;Unigene34318_All;Unigene27165_All;CL6921.Contig2_All;CL9858.Contig2_All;CL7687.Contig1_All;CL3930.Contig1_All;CL5…
GO:0044700	single organism signaling	32	3055	0.227076	0.76779	Unigene22907_All;CL7170.Contig2_All;Unigene31193_All;Unigene17121_All;CL6557.Contig1_All;Unigene33969_All;CL194.Contig1_All;Unigene37609_All;CL8505.Contig1_All;Unigene27165_All;Unigene22618_All;CL1442.Contig1_All;CL3930.Contig1_All;CL2544.Contig2_All;Unigene34318_All;Unigene30252_All;CL5383.Contig2_All;Unigene23358_All;CL6172.Contig1_All;CL9074.Contig3_All;CL9858.Contig2_All;Unigene37831_All;CL69…
GO:0006970	response to osmotic stress	20	1830	0.230621	0.777745	Unigene17121_All;CL1847.Contig3_All;Unigene26713_All;CL6323.Contig3_All;CL6323.Contig1_All;CL3930.Contig1_All;CL10521.Contig2_All;CL194.Contig1_All;CL6323.Contig2_All;Unigene27935_All;Unigene28501_All;Unigene25569_All;Unigene35272_All;Unigene23091_All;CL1402.Contig3_All;Unigene15971_All;Unigene45175_All;Unigene33969_All;CL12639.Contig1_All;Unigene37863_All
GO:0009156	ribonucleoside monophosphate biosynthetic process	4	270	0.232453	0.777746	Unigene12572_All;Unigene3434_All;Unigene76_All;Unigene30001_All
GO:0015800	acidic amino acid transport	1	29	0.233024	0.777746	CL10143.Contig3_All
GO:0046246	terpene biosynthetic process	1	29	0.233024	0.777746	Unigene13266_All
GO:0046835	carbohydrate phosphorylation	1	29	0.233024	0.777746	CL10825.Contig2_All
GO:0009772	photosynthetic electron transport in photosystem II	1	30	0.240011	0.798702	Unigene19322_All
GO:0009625	response to insect	2	103	0.241153	0.798702	CL2544.Contig1_All;CL2544.Contig2_All
GO:0055046	microgametogenesis	2	103	0.241153	0.798702	CL3792.Contig4_All;Unigene12565_All
GO:0015979	photosynthesis	10	845	0.243317	0.803815	Unigene28661_All;CL3535.Contig3_All;Unigene15304_All;Unigene37863_All;CL3930.Contig1_All;CL3491.Contig2_All;Unigene29587_All;Unigene29562_All;CL7532.Contig1_All;Unigene19322_All
GO:0009664	plant-type cell wall organization	7	557	0.246405	0.807528	CL3513.Contig1_All;Unigene7992_All;Unigene16269_All;Unigene31066_All;Unigene33904_All;Unigene13250_All;Unigene13547_All
GO:0006163	purine nucleotide metabolic process	10	848	0.246598	0.807528	Unigene35953_All;Unigene30001_All;Unigene37863_All;Unigene22799_All;Unigene76_All;Unigene32375_All;Unigene40522_All;CL12639.Contig1_All;Unigene3434_All;Unigene12572_All
GO:0006102	isocitrate metabolic process	1	31	0.246935	0.807528	Unigene37863_All
GO:0031110	regulation of microtubule polymerization or depolymerization	1	31	0.246935	0.807528	CL3899.Contig2_All
GO:0009765	photosynthesis, light harvesting	2	105	0.24788	0.808576	Unigene29587_All;Unigene29562_All
GO:0009124	nucleoside monophosphate biosynthetic process	4	279	0.250079	0.813699	Unigene3434_All;Unigene12572_All;Unigene76_All;Unigene30001_All
GO:0006882	cellular zinc ion homeostasis	1	32	0.253796	0.823725	Unigene76_All
GO:0006071	glycerol metabolic process	1	33	0.260595	0.841573	CL4545.Contig1_All
GO:0022403	cell cycle phase	1	33	0.260595	0.841573	CL3899.Contig2_All
GO:0006863	purine nucleobase transport	2	109	0.261351	0.841914	CL2788.Contig1_All;CL2788.Contig2_All
GO:0015851	nucleobase transport	2	110	0.26472	0.850471	CL2788.Contig2_All;CL2788.Contig1_All
GO:0009407	toxin catabolic process	4	287	0.265978	0.850471	Unigene17121_All;CL7501.Contig4_All;CL10143.Contig3_All;CL9074.Contig3_All
GO:0090487	secondary metabolite catabolic process	4	287	0.265978	0.850471	CL10143.Contig3_All;CL7501.Contig4_All;Unigene17121_All;CL9074.Contig3_All
GO:0009201	ribonucleoside triphosphate biosynthetic process	3	198	0.26961	0.859963	Unigene76_All;Unigene3434_All;Unigene12572_All
GO:0006821	chloride transport	1	35	0.274008	0.869707	CL1718.Contig1_All
GO:0015718	monocarboxylic acid transport	1	35	0.274008	0.869707	Unigene45276_All
GO:0046128	purine ribonucleoside metabolic process	9	774	0.274868	0.870302	Unigene22799_All;Unigene32375_All;Unigene37863_All;Unigene12572_All;Unigene76_All;CL12639.Contig1_All;Unigene40522_All;Unigene3434_All;Unigene35953_All
GO:0042278	purine nucleoside metabolic process	9	775	0.276077	0.872001	Unigene12572_All;Unigene37863_All;Unigene3434_All;Unigene22799_All;Unigene35953_All;Unigene76_All;CL12639.Contig1_All;Unigene40522_All;Unigene32375_All
GO:0042744	hydrogen peroxide catabolic process	3	201	0.276987	0.872743	Unigene23564_All;CL12639.Contig1_All;CL11209.Contig5_All
GO:0019400	alditol metabolic process	1	36	0.280623	0.882056	CL4545.Contig1_All
GO:0080167	response to karrikin	4	295	0.282056	0.884413	CL1821.Contig5_All;Unigene30382_All;Unigene41600_All;Unigene26817_All
GO:1901264	carbohydrate derivative transport	2	116	0.284928	0.88758	Unigene27165_All;CL2453.Contig3_All
GO:0009267	cellular response to starvation	6	488	0.28611	0.88758	Unigene37863_All;CL3241.Contig1_All;CL4191.Contig4_All;CL3241.Contig2_All;Unigene30252_All;CL1718.Contig1_All
GO:0010497	plasmodesmata-mediated intercellular transport	1	37	0.287178	0.88758	Unigene11825_All
GO:0042214	terpene metabolic process	1	37	0.287178	0.88758	Unigene13266_All
GO:0044848	biological phase	1	37	0.287178	0.88758	CL3899.Contig2_All
GO:0055069	zinc ion homeostasis	1	37	0.287178	0.88758	Unigene76_All
GO:0009142	nucleoside triphosphate biosynthetic process	3	206	0.289323	0.892079	Unigene3434_All;Unigene76_All;Unigene12572_All
GO:0006189	'de novo' IMP biosynthetic process	1	38	0.293674	0.899073	Unigene30001_All
GO:0006367	transcription initiation from RNA polymerase II promoter	1	38	0.293674	0.899073	CL12648.Contig6_All
GO:0009567	double fertilization forming a zygote and endosperm	1	38	0.293674	0.899073	Unigene12905_All
GO:0071669	plant-type cell wall organization or biogenesis	9	791	0.295635	0.902942	CL6305.Contig3_All;CL3513.Contig1_All;Unigene13250_All;Unigene16269_All;CL1718.Contig1_All;Unigene33904_All;Unigene13547_All;Unigene31066_All;Unigene7992_All
GO:0009651	response to salt stress	17	1610	0.299607	0.912921	Unigene28501_All;CL3930.Contig1_All;Unigene45175_All;Unigene27935_All;Unigene35272_All;Unigene23091_All;Unigene33969_All;Unigene17121_All;CL1402.Contig3_All;Unigene37863_All;Unigene15971_All;CL6323.Contig1_All;CL10521.Contig2_All;CL6323.Contig2_All;Unigene26713_All;CL12639.Contig1_All;CL6323.Contig3_All
GO:0006289	nucleotide-excision repair	2	121	0.301728	0.915282	Unigene2914_All;CL8928.Contig1_All
GO:0042594	response to starvation	6	498	0.301796	0.915282	Unigene37863_All;CL3241.Contig1_All;CL1718.Contig1_All;CL4191.Contig4_All;CL3241.Contig2_All;Unigene30252_All
GO:0000165	MAPK cascade	4	306	0.304392	0.921	CL2544.Contig1_All;CL8505.Contig1_All;CL7170.Contig2_All;CL2544.Contig2_All
GO:0016102	diterpenoid biosynthetic process	1	40	0.306489	0.925182	Unigene13266_All
GO:1902600	hydrogen ion transmembrane transport	2	124	0.311776	0.938954	Unigene12572_All;Unigene3434_All
GO:0006817	phosphate ion transport	1	42	0.319072	0.947702	Unigene26520_All
GO:0009566	fertilization	1	42	0.319072	0.947702	Unigene12905_All
GO:0019253	reductive pentose-phosphate cycle	1	42	0.319072	0.947702	CL7532.Contig1_All
GO:0019566	arabinose metabolic process	1	42	0.319072	0.947702	CL10825.Contig2_All
GO:0048506	regulation of timing of meristematic phase transition	1	42	0.319072	0.947702	Unigene30943_All
GO:0048510	regulation of timing of transition from vegetative to reproductive phase	1	42	0.319072	0.947702	Unigene30943_All
GO:0006164	purine nucleotide biosynthetic process	4	316	0.32486	0.953019	Unigene76_All;Unigene3434_All;Unigene30001_All;Unigene12572_All
GO:0009685	gibberellin metabolic process	1	43	0.325278	0.953019	Unigene34137_All
GO:0016098	monoterpenoid metabolic process	1	43	0.325278	0.953019	Unigene19313_All
GO:0016099	monoterpenoid biosynthetic process	1	43	0.325278	0.953019	Unigene19313_All
GO:0019685	photosynthesis, dark reaction	1	43	0.325278	0.953019	CL7532.Contig1_All
GO:0042775	mitochondrial ATP synthesis coupled electron transport	1	43	0.325278	0.953019	Unigene22799_All
GO:0031669	cellular response to nutrient levels	6	514	0.327205	0.956501	CL4191.Contig4_All;Unigene30252_All;Unigene37863_All;CL1718.Contig1_All;CL3241.Contig2_All;CL3241.Contig1_All
GO:0042592	homeostatic process	11	1023	0.32994	0.960175	CL3241.Contig1_All;Unigene42512_All;CL1718.Contig1_All;Unigene37863_All;CL3356.Contig3_All;CL10263.Contig2_All;Unigene26713_All;CL1589.Contig3_All;Unigene76_All;CL3241.Contig2_All;CL1589.Contig1_All
GO:0006188	IMP biosynthetic process	1	44	0.331427	0.960175	Unigene30001_All
GO:0006898	receptor-mediated endocytosis	1	44	0.331427	0.960175	Unigene7992_All
GO:0046040	IMP metabolic process	1	44	0.331427	0.960175	Unigene30001_All
GO:0010393	galacturonan metabolic process	2	131	0.335094	0.966474	Unigene42621_All;Unigene37229_All
GO:0045488	pectin metabolic process	2	131	0.335094	0.966474	Unigene37229_All;Unigene42621_All
GO:0032886	regulation of microtubule-based process	1	45	0.337521	0.969156	CL3899.Contig2_All
GO:0070507	regulation of microtubule cytoskeleton organization	1	45	0.337521	0.969156	CL3899.Contig2_All
GO:0072521	purine-containing compound metabolic process	10	929	0.340088	0.974366	Unigene22799_All;Unigene40522_All;Unigene12572_All;Unigene35953_All;Unigene32375_All;Unigene30001_All;Unigene76_All;Unigene3434_All;CL12639.Contig1_All;Unigene37863_All
GO:0098542	defense response to other organism	20	1973	0.342344	0.978666	CL2544.Contig2_All;CL6323.Contig3_All;CL8577.Contig2_All;CL12639.Contig1_All;Unigene31193_All;Unigene8397_All;CL6323.Contig2_All;CL6323.Contig1_All;CL7687.Contig1_All;CL10222.Contig7_All;CL2544.Contig1_All;CL8505.Contig1_All;Unigene27165_All;Unigene24126_All;CL3690.Contig1_All;Unigene11825_All;CL8577.Contig1_All;Unigene30252_All;CL2453.Contig3_All;CL3930.Contig1_All
GO:0050994	regulation of lipid catabolic process	1	46	0.343559	0.979975	Unigene24147_All
GO:0010114	response to red light	3	229	0.346367	0.985815	Unigene34137_All;Unigene29587_All;Unigene29562_All
GO:0009119	ribonucleoside metabolic process	9	833	0.34843	0.989282	Unigene37863_All;Unigene76_All;Unigene40522_All;Unigene12572_All;Unigene3434_All;Unigene32375_All;Unigene35953_All;Unigene22799_All;CL12639.Contig1_All
GO:0009408	response to heat	7	629	0.349113	0.989282	Unigene17121_All;CL6921.Contig2_All;CL10222.Contig7_All;Unigene27165_All;CL7687.Contig1_All;CL6172.Contig1_All;CL10527.Contig1_All
GO:0006723	cuticle hydrocarbon biosynthetic process	1	48	0.355471	1	Unigene24147_All
GO:0006825	copper ion transport	1	48	0.355471	1	CL2393.Contig3_All
GO:0040034	regulation of development, heterochronic	1	50	0.367168	1	Unigene30943_All
GO:0009310	amine catabolic process	2	142	0.371236	1	CL11475.Contig2_All;CL1402.Contig3_All
GO:0042402	cellular biogenic amine catabolic process	2	142	0.371236	1	CL1402.Contig3_All;CL11475.Contig2_All
GO:0043090	amino acid import	2	142	0.371236	1	CL10143.Contig3_All;Unigene11825_All
GO:0003333	amino acid transmembrane transport	1	51	0.372937	1	CL10143.Contig3_All
GO:0015914	phospholipid transport	1	51	0.372937	1	CL12080.Contig4_All
GO:0042451	purine nucleoside biosynthetic process	3	241	0.37603	1	Unigene76_All;Unigene12572_All;Unigene3434_All
GO:0046129	purine ribonucleoside biosynthetic process	3	241	0.37603	1	Unigene76_All;Unigene3434_All;Unigene12572_All
GO:0006623	protein targeting to vacuole	4	341	0.376281	1	CL6014.Contig3_All;Unigene16989_All;CL185.Contig1_All;CL5189.Contig2_All
GO:0072665	protein localization to vacuole	4	341	0.376281	1	CL6014.Contig3_All;Unigene16989_All;CL185.Contig1_All;CL5189.Contig2_All
GO:0072666	establishment of protein localization to vacuole	4	341	0.376281	1	CL185.Contig1_All;Unigene16989_All;CL6014.Contig3_All;CL5189.Contig2_All
GO:0051181	cofactor transport	1	52	0.378653	1	Unigene46474_All
GO:0010647	positive regulation of cell communication	3	243	0.380951	1	CL1485.Contig2_All;Unigene26931_All;Unigene26520_All
GO:0051554	flavonol metabolic process	1	53	0.384318	1	CL3152.Contig3_All
GO:0051555	flavonol biosynthetic process	1	53	0.384318	1	CL3152.Contig3_All
GO:0009247	glycolipid biosynthetic process	3	245	0.385863	1	CL1326.Contig6_All;Unigene26520_All;Unigene33048_All
GO:0006366	transcription from RNA polymerase II promoter	2	147	0.387409	1	CL12648.Contig6_All;CL8928.Contig1_All
GO:0009873	ethylene-activated signaling pathway	2	147	0.387409	1	CL2544.Contig2_All;CL2544.Contig1_All
GO:0006598	polyamine catabolic process	1	54	0.389931	1	CL1402.Contig3_All
GO:0009691	cytokinin biosynthetic process	1	54	0.389931	1	CL9648.Contig1_All
GO:0072330	monocarboxylic acid biosynthetic process	10	972	0.392169	1	Unigene27165_All;Unigene17510_All;Unigene24111_All;Unigene30252_All;CL9147.Contig2_All;CL7687.Contig1_All;CL6134.Contig2_All;CL11475.Contig2_All;Unigene31340_All;CL3930.Contig1_All
GO:0002831	regulation of response to biotic stimulus	1	55	0.395493	1	Unigene50982_All
GO:0006995	cellular response to nitrogen starvation	1	55	0.395493	1	Unigene30252_All
GO:0051552	flavone metabolic process	1	55	0.395493	1	CL3152.Contig3_All
GO:0051553	flavone biosynthetic process	1	55	0.395493	1	CL3152.Contig3_All
GO:0005992	trehalose biosynthetic process	1	56	0.401004	1	CL323.Contig9_All
GO:0009970	cellular response to sulfate starvation	1	56	0.401004	1	CL4191.Contig4_All
GO:0010229	inflorescence development	1	56	0.401004	1	Unigene30943_All
GO:0031667	response to nutrient levels	6	560	0.401362	1	CL1718.Contig1_All;Unigene30252_All;Unigene37863_All;CL3241.Contig2_All;CL3241.Contig1_All;CL4191.Contig4_All
GO:0009628	response to abiotic stimulus	60	6362	0.402833	1	Unigene27165_All;CL10263.Contig2_All;CL6011.Contig2_All;CL6323.Contig3_All;CL7687.Contig1_All;CL6323.Contig1_All;Unigene2914_All;Unigene16989_All;Unigene23091_All;Unigene45175_All;Unigene25569_All;Unigene11825_All;CL10222.Contig7_All;Unigene37229_All;CL1847.Contig3_All;CL1821.Contig5_All;Unigene29562_All;Unigene35272_All;CL8505.Contig1_All;CL185.Contig1_All;CL1402.Contig3_All;Unigene27265_All;CL2…
GO:0031348	negative regulation of defense response	4	354	0.402934	1	Unigene30252_All;CL8505.Contig1_All;Unigene27165_All;CL7687.Contig1_All
GO:0052542	defense response by callose deposition	2	152	0.403398	1	CL7687.Contig1_All;Unigene27165_All
GO:0072593	reactive oxygen species metabolic process	6	562	0.404594	1	Unigene23564_All;CL1326.Contig6_All;CL11209.Contig5_All;CL3356.Contig3_All;Unigene33048_All;CL12639.Contig1_All
GO:1901565	organonitrogen compound catabolic process	6	562	0.404594	1	Unigene11639_All;Unigene37947_All;Unigene23091_All;CL11475.Contig2_All;CL1402.Contig3_All;CL12639.Contig1_All
GO:0017004	cytochrome complex assembly	1	57	0.406466	1	Unigene46474_All
GO:0009116	nucleoside metabolic process	9	879	0.407631	1	Unigene3434_All;Unigene22799_All;Unigene12572_All;Unigene37863_All;Unigene35953_All;Unigene40522_All;Unigene76_All;Unigene32375_All;CL12639.Contig1_All
GO:0010496	intercellular transport	1	58	0.411877	1	Unigene11825_All
GO:0009860	pollen tube growth	4	360	0.415171	1	Unigene7992_All;CL3513.Contig1_All;CL11216.Contig2_All;CL4545.Contig1_All
GO:0009753	response to jasmonic acid	6	569	0.415895	1	Unigene27165_All;Unigene23091_All;CL8505.Contig1_All;CL6134.Contig2_All;CL7687.Contig1_All;Unigene17510_All
GO:0006487	protein N-linked glycosylation	4	362	0.419238	1	Unigene33454_All;Unigene33451_All;Unigene2228_All;Unigene17510_All
GO:0051260	protein homooligomerization	1	60	0.422554	1	Unigene20026_All
GO:0048583	regulation of response to stimulus	14	1428	0.426795	1	Unigene26931_All;CL8505.Contig1_All;CL10143.Contig3_All;CL6921.Contig2_All;Unigene50982_All;Unigene27165_All;CL1485.Contig2_All;CL288.Contig2_All;Unigene34318_All;Unigene26520_All;CL10629.Contig2_All;Unigene30252_All;CL3930.Contig1_All;CL7687.Contig1_All
GO:0006885	regulation of pH	1	61	0.427819	1	Unigene26713_All
GO:0008272	sulfate transport	1	61	0.427819	1	CL6160.Contig3_All
GO:0009834	plant-type secondary cell wall biogenesis	1	61	0.427819	1	CL6305.Contig3_All
GO:0000186	activation of MAPKK activity	2	162	0.434759	1	CL1485.Contig2_All;Unigene26931_All
GO:0006412	translation	13	1330	0.436512	1	CL12540.Contig2_All;CL586.Contig1_All;CL1243.Contig4_All;Unigene37588_All;CL3535.Contig3_All;CL12648.Contig6_All;CL3946.Contig3_All;Unigene47085_All;CL895.Contig2_All;Unigene47058_All;CL2938.Contig5_All;CL895.Contig1_All;Unigene29784_All
GO:0031668	cellular response to extracellular stimulus	6	582	0.436815	1	CL4191.Contig4_All;Unigene30252_All;Unigene37863_All;CL3241.Contig2_All;CL3241.Contig1_All;CL1718.Contig1_All
GO:0071496	cellular response to external stimulus	6	582	0.436815	1	Unigene30252_All;CL4191.Contig4_All;CL3241.Contig2_All;CL3241.Contig1_All;CL1718.Contig1_All;Unigene37863_All
GO:0019684	photosynthesis, light reaction	6	583	0.43842	1	Unigene19322_All;Unigene29587_All;CL3535.Contig3_All;Unigene29562_All;CL3491.Contig2_All;CL3930.Contig1_All
GO:0072522	purine-containing compound biosynthetic process	4	373	0.441481	1	Unigene76_All;Unigene12572_All;Unigene30001_All;Unigene3434_All
GO:0072503	cellular divalent inorganic cation homeostasis	1	64	0.44333	1	Unigene76_All
GO:0006498	N-terminal protein lipidation	3	269	0.443928	1	CL8505.Contig1_All;Unigene7992_All;Unigene11825_All
GO:0006499	N-terminal protein myristoylation	3	269	0.443928	1	Unigene7992_All;CL8505.Contig1_All;Unigene11825_All
GO:0006664	glycolipid metabolic process	3	269	0.443928	1	CL1326.Contig6_All;Unigene26520_All;Unigene33048_All
GO:0018377	protein myristoylation	3	269	0.443928	1	Unigene7992_All;CL8505.Contig1_All;Unigene11825_All
GO:0006818	hydrogen transport	2	165	0.443995	1	Unigene3434_All;Unigene12572_All
GO:0015992	proton transport	2	165	0.443995	1	Unigene12572_All;Unigene3434_All
GO:0006354	DNA-templated transcription, elongation	2	167	0.450106	1	CL3535.Contig3_All;Unigene28661_All
GO:0051510	regulation of unidimensional cell growth	2	167	0.450106	1	Unigene13250_All;Unigene33904_All
GO:0006928	movement of cell or subcellular component	3	272	0.451045	1	CL4545.Contig1_All;Unigene17269_All;Unigene7992_All
GO:0032147	activation of protein kinase activity	2	168	0.453147	1	Unigene26931_All;CL1485.Contig2_All
GO:0043410	positive regulation of MAPK cascade	2	168	0.453147	1	Unigene26931_All;CL1485.Contig2_All
GO:0009593	detection of chemical stimulus	1	66	0.453437	1	Unigene19607_All
GO:1903825	organic acid transmembrane transport	1	66	0.453437	1	CL10143.Contig3_All
GO:0015672	monovalent inorganic cation transport	6	593	0.454414	1	Unigene20026_All;CL10143.Contig3_All;Unigene3434_All;Unigene26911_All;Unigene12572_All;Unigene26713_All
GO:0023014	signal transduction by protein phosphorylation	4	381	0.457501	1	CL8505.Contig1_All;CL2544.Contig1_All;CL7170.Contig2_All;CL2544.Contig2_All
GO:0009816	defense response to bacterium, incompatible interaction	1	67	0.458422	1	CL2453.Contig3_All
GO:1903509	liposaccharide metabolic process	3	276	0.460475	1	CL1326.Contig6_All;Unigene26520_All;Unigene33048_All
GO:0051645	Golgi localization	1	68	0.463361	1	Unigene17269_All
GO:0051646	mitochondrion localization	1	68	0.463361	1	Unigene17269_All
GO:0060151	peroxisome localization	1	68	0.463361	1	Unigene17269_All
GO:0010224	response to UV-B	2	174	0.471189	1	Unigene2914_All;CL944.Contig4_All
GO:0007034	vacuolar transport	4	388	0.471391	1	CL5189.Contig2_All;CL185.Contig1_All;CL6014.Contig3_All;Unigene16989_All
GO:0030001	metal ion transport	10	1040	0.47506	1	Unigene15978_All;CL2393.Contig3_All;CL1718.Contig1_All;Unigene27643_All;Unigene76_All;Unigene26713_All;CL3241.Contig1_All;CL3241.Contig2_All;Unigene20026_All;Unigene42512_All
GO:0043043	peptide biosynthetic process	13	1367	0.47585	1	Unigene29784_All;Unigene47058_All;CL895.Contig1_All;Unigene37588_All;CL895.Contig2_All;CL2938.Contig5_All;Unigene47085_All;CL1243.Contig4_All;CL3535.Contig3_All;CL12648.Contig6_All;CL3946.Contig3_All;CL586.Contig1_All;CL12540.Contig2_All
GO:0031365	N-terminal protein amino acid modification	3	284	0.479122	1	CL8505.Contig1_All;Unigene7992_All;Unigene11825_All
GO:0042743	hydrogen peroxide metabolic process	5	502	0.48232	1	CL11209.Contig5_All;CL1326.Contig6_All;Unigene23564_All;Unigene33048_All;CL12639.Contig1_All
GO:0002097	tRNA wobble base modification	1	72	0.482674	1	CL2783.Contig1_All
GO:0002098	tRNA wobble uridine modification	1	72	0.482674	1	CL2783.Contig1_All
GO:0001558	regulation of cell growth	2	178	0.483018	1	Unigene13250_All;Unigene33904_All
GO:0001934	positive regulation of protein phosphorylation	2	178	0.483018	1	Unigene26931_All;CL1485.Contig2_All
GO:0033674	positive regulation of kinase activity	2	178	0.483018	1	CL1485.Contig2_All;Unigene26931_All
GO:0045860	positive regulation of protein kinase activity	2	178	0.483018	1	Unigene26931_All;CL1485.Contig2_All
GO:1902533	positive regulation of intracellular signal transduction	2	178	0.483018	1	CL1485.Contig2_All;Unigene26931_All
GO:0042327	positive regulation of phosphorylation	2	179	0.485949	1	Unigene26931_All;CL1485.Contig2_All
GO:0009687	abscisic acid metabolic process	1	73	0.487393	1	CL3690.Contig1_All
GO:0043562	cellular response to nitrogen levels	1	73	0.487393	1	Unigene30252_All
GO:1902644	tertiary alcohol metabolic process	1	73	0.487393	1	CL3690.Contig1_All
GO:0044703	multi-organism reproductive process	11	1160	0.48805	1	Unigene7992_All;CL3792.Contig4_All;Unigene12905_All;Unigene13250_All;CL3513.Contig1_All;Unigene33904_All;CL4545.Contig1_All;Unigene12565_All;Unigene16269_All;CL11216.Contig2_All;CL2092.Contig1_All
GO:0010562	positive regulation of phosphorus metabolic process	2	181	0.491782	1	Unigene26931_All;CL1485.Contig2_All
GO:0022604	regulation of cell morphogenesis	2	181	0.491782	1	Unigene33904_All;Unigene13250_All
GO:0045937	positive regulation of phosphate metabolic process	2	181	0.491782	1	CL1485.Contig2_All;Unigene26931_All
GO:0043288	apocarotenoid metabolic process	1	74	0.492069	1	CL3690.Contig1_All
GO:0009163	nucleoside biosynthetic process	3	290	0.492909	1	Unigene76_All;Unigene12572_All;Unigene3434_All
GO:0042455	ribonucleoside biosynthetic process	3	290	0.492909	1	Unigene76_All;Unigene12572_All;Unigene3434_All
GO:0051347	positive regulation of transferase activity	2	182	0.494682	1	CL1485.Contig2_All;Unigene26931_All
GO:0009856	pollination	6	619	0.495454	1	CL11216.Contig2_All;Unigene13250_All;CL3513.Contig1_All;CL4545.Contig1_All;Unigene7992_All;Unigene33904_All
GO:0044706	multi-multicellular organism process	6	619	0.495454	1	CL11216.Contig2_All;Unigene33904_All;CL3513.Contig1_All;Unigene7992_All;Unigene13250_All;CL4545.Contig1_All
GO:0009867	jasmonic acid mediated signaling pathway	3	292	0.497464	1	Unigene27165_All;CL8505.Contig1_All;CL7687.Contig1_All
GO:0009838	abscission	1	76	0.501293	1	Unigene16269_All
GO:0055067	monovalent inorganic cation homeostasis	1	76	0.501293	1	Unigene26713_All
GO:0016556	mRNA modification	3	295	0.504259	1	CL3356.Contig3_All;Unigene13387_All;Unigene25647_All
GO:0010035	response to inorganic substance	26	2824	0.505664	1	CL3092.Contig1_All;CL194.Contig1_All;CL10527.Contig1_All;CL10521.Contig2_All;Unigene23564_All;Unigene25569_All;Unigene15971_All;CL1402.Contig3_All;Unigene17121_All;Unigene28501_All;CL1821.Contig5_All;CL1485.Contig2_All;CL1718.Contig1_All;Unigene27935_All;Unigene37863_All;Unigene33969_All;CL1847.Contig3_All;CL3690.Contig1_All;CL3930.Contig1_All;CL12639.Contig1_All;Unigene11825_All;Unigene28033_All…
GO:0051604	protein maturation	2	186	0.506178	1	CL4382.Contig2_All;Unigene3474_All
GO:0042742	defense response to bacterium	7	736	0.506297	1	CL6323.Contig2_All;CL6323.Contig1_All;CL2544.Contig1_All;CL3930.Contig1_All;CL2453.Contig3_All;CL2544.Contig2_All;CL6323.Contig3_All
GO:0009991	response to extracellular stimulus	6	628	0.509427	1	Unigene37863_All;CL1718.Contig1_All;CL4191.Contig4_All;CL3241.Contig2_All;CL3241.Contig1_All;Unigene30252_All
GO:0048584	positive regulation of response to stimulus	4	408	0.510306	1	Unigene34318_All;CL1485.Contig2_All;Unigene26931_All;Unigene26520_All
GO:0006714	sesquiterpenoid metabolic process	1	78	0.510351	1	CL3690.Contig1_All
GO:0010017	red or far-red light signaling pathway	1	78	0.510351	1	CL194.Contig1_All
GO:0046482	para-aminobenzoic acid metabolic process	1	78	0.510351	1	CL1402.Contig3_All
GO:0051259	protein oligomerization	1	78	0.510351	1	Unigene20026_All
GO:0071489	cellular response to red or far red light	1	78	0.510351	1	CL194.Contig1_All
GO:0072507	divalent inorganic cation homeostasis	1	79	0.514818	1	Unigene76_All
GO:0045454	cell redox homeostasis	2	190	0.517504	1	CL1589.Contig3_All;CL1589.Contig1_All
GO:0048581	negative regulation of post-embryonic development	2	190	0.517504	1	Unigene34318_All;Unigene23654_All
GO:0071395	cellular response to jasmonic acid stimulus	3	301	0.517705	1	Unigene27165_All;CL8505.Contig1_All;CL7687.Contig1_All
GO:0010351	lithium ion transport	1	80	0.519245	1	Unigene26713_All
GO:0015802	basic amino acid transport	1	80	0.519245	1	CL10143.Contig3_All
GO:0071555	cell wall organization	10	1079	0.521723	1	CL3513.Contig1_All;Unigene37229_All;Unigene33904_All;Unigene7992_All;Unigene31066_All;Unigene16269_All;Unigene13250_All;Unigene42621_All;CL1326.Contig6_All;Unigene13547_All
GO:0010150	leaf senescence	2	192	0.523102	1	CL3356.Contig3_All;CL9858.Contig2_All
GO:0009617	response to bacterium	9	971	0.525029	1	CL2544.Contig2_All;CL3930.Contig1_All;CL3241.Contig2_All;CL2544.Contig1_All;CL6323.Contig1_All;CL6323.Contig3_All;CL2453.Contig3_All;CL3241.Contig1_All;CL6323.Contig2_All
GO:0072348	sulfur compound transport	1	82	0.527978	1	CL6160.Contig3_All
GO:0006518	peptide metabolic process	13	1418	0.529269	1	CL895.Contig2_All;Unigene29784_All;Unigene47058_All;CL12540.Contig2_All;CL3535.Contig3_All;Unigene47085_All;CL2938.Contig5_All;CL1243.Contig4_All;CL895.Contig1_All;Unigene37588_All;CL3946.Contig3_All;CL12648.Contig6_All;CL586.Contig1_All
GO:0010218	response to far red light	2	196	0.534166	1	Unigene29562_All;Unigene29587_All
GO:0042886	amide transport	3	309	0.535325	1	CL3943.Contig1_All;Unigene12565_All;CL7728.Contig1_All
GO:0051716	cellular response to stimulus	48	5303	0.541233	1	Unigene76_All;CL6134.Contig2_All;CL8307.Contig1_All;Unigene37609_All;CL194.Contig1_All;Unigene37947_All;Unigene26520_All;Unigene27165_All;CL4191.Contig4_All;CL6172.Contig1_All;CL9074.Contig3_All;Unigene22618_All;CL1718.Contig1_All;Unigene37863_All;CL1442.Contig1_All;Unigene31340_All;Unigene22907_All;Unigene11825_All;CL6557.Contig1_All;CL8928.Contig1_All;CL2544.Contig2_All;Unigene27935_All;CL10263…
GO:0043086	negative regulation of catalytic activity	2	199	0.542348	1	Unigene42621_All;Unigene37229_All
GO:0046351	disaccharide biosynthetic process	1	86	0.544972	1	CL323.Contig9_All
GO:0022411	cellular component disassembly	1	87	0.549124	1	Unigene16269_All
GO:0034754	cellular hormone metabolic process	2	203	0.553103	1	CL9648.Contig1_All;CL11475.Contig2_All
GO:0006569	tryptophan catabolic process	1	88	0.553238	1	CL11475.Contig2_All
GO:0046218	indolalkylamine catabolic process	1	88	0.553238	1	CL11475.Contig2_All
GO:0019722	calcium-mediated signaling	1	89	0.557315	1	Unigene17269_All
GO:0006816	calcium ion transport	2	205	0.558412	1	Unigene27643_All;Unigene76_All
GO:0051241	negative regulation of multicellular organismal process	2	205	0.558412	1	Unigene34318_All;Unigene23654_All
GO:0006595	polyamine metabolic process	1	90	0.561355	1	CL1402.Contig3_All
GO:0010025	wax biosynthetic process	1	90	0.561355	1	Unigene24147_All
GO:0009695	jasmonic acid biosynthetic process	2	207	0.563677	1	CL6134.Contig2_All;Unigene17510_All
GO:0009690	cytokinin metabolic process	1	91	0.565359	1	CL9648.Contig1_All
GO:0006278	RNA-dependent DNA replication	1	92	0.569325	1	Unigene35879_All
GO:0009081	branched-chain amino acid metabolic process	1	92	0.569325	1	CL8388.Contig2_All
GO:0033037	polysaccharide localization	2	210	0.57149	1	Unigene27165_All;CL7687.Contig1_All
GO:0052545	callose localization	2	210	0.57149	1	Unigene27165_All;CL7687.Contig1_All
GO:0043604	amide biosynthetic process	13	1466	0.57799	1	CL3946.Contig3_All;CL12540.Contig2_All;CL586.Contig1_All;CL2938.Contig5_All;Unigene47058_All;Unigene47085_All;CL1243.Contig4_All;CL3535.Contig3_All;CL895.Contig1_All;Unigene37588_All;CL12648.Contig6_All;CL895.Contig2_All;Unigene29784_All
GO:0009636	response to toxic substance	1	95	0.581011	1	Unigene2914_All
GO:0010166	wax metabolic process	1	95	0.581011	1	Unigene24147_All
GO:0046834	lipid phosphorylation	1	95	0.581011	1	Unigene7992_All
GO:0046854	phosphatidylinositol phosphorylation	1	95	0.581011	1	Unigene7992_All
GO:0031401	positive regulation of protein modification process	2	214	0.581749	1	CL1485.Contig2_All;Unigene26931_All
GO:0006497	protein lipidation	3	332	0.583876	1	Unigene11825_All;Unigene7992_All;CL8505.Contig1_All
GO:0042157	lipoprotein metabolic process	3	332	0.583876	1	CL8505.Contig1_All;Unigene11825_All;Unigene7992_All
GO:0042158	lipoprotein biosynthetic process	3	332	0.583876	1	CL8505.Contig1_All;Unigene7992_All;Unigene11825_All
GO:0046467	membrane lipid biosynthetic process	3	333	0.585913	1	Unigene33048_All;Unigene26520_All;CL1326.Contig6_All
GO:0030029	actin filament-based process	5	566	0.58829	1	Unigene7992_All;CL1696.Contig4_All;CL4545.Contig1_All;CL1326.Contig6_All;Unigene17269_All
GO:0045229	external encapsulating structure organization	10	1138	0.589563	1	Unigene13547_All;Unigene16269_All;CL3513.Contig1_All;Unigene37229_All;Unigene33904_All;Unigene42621_All;CL1326.Contig6_All;Unigene7992_All;Unigene31066_All;Unigene13250_All
GO:0001708	cell fate specification	1	98	0.59238	1	Unigene31511_All
GO:0019953	sexual reproduction	5	571	0.59607	1	Unigene12565_All;Unigene16269_All;Unigene12905_All;CL3792.Contig4_All;CL2092.Contig1_All
GO:0019216	regulation of lipid metabolic process	1	99	0.596101	1	Unigene24147_All
GO:0051093	negative regulation of developmental process	2	220	0.596798	1	Unigene34318_All;Unigene23654_All
GO:0043405	regulation of MAP kinase activity	2	221	0.599266	1	Unigene26931_All;CL1485.Contig2_All
GO:0043408	regulation of MAPK cascade	2	221	0.599266	1	Unigene26931_All;CL1485.Contig2_All
GO:0009312	oligosaccharide biosynthetic process	1	100	0.599788	1	CL323.Contig9_All
GO:0010074	maintenance of meristem identity	1	100	0.599788	1	CL9648.Contig1_All
GO:0009595	detection of biotic stimulus	1	101	0.603441	1	Unigene19607_All
GO:0000160	phosphorelay signal transduction system	2	224	0.606603	1	CL2544.Contig1_All;CL2544.Contig2_All
GO:0006418	tRNA aminoacylation for protein translation	2	224	0.606603	1	CL895.Contig2_All;CL895.Contig1_All
GO:0009963	positive regulation of flavonoid biosynthetic process	1	102	0.607062	1	CL288.Contig2_All
GO:0010089	xylem development	1	102	0.607062	1	Unigene37863_All
GO:0032270	positive regulation of cellular protein metabolic process	3	344	0.607895	1	Unigene5957_All;CL1485.Contig2_All;Unigene26931_All
GO:0006857	oligopeptide transport	2	229	0.618605	1	CL3943.Contig1_All;CL7728.Contig1_All
GO:0009694	jasmonic acid metabolic process	2	229	0.618605	1	CL6134.Contig2_All;Unigene17510_All
GO:0043038	amino acid activation	2	229	0.618605	1	CL895.Contig2_All;CL895.Contig1_All
GO:0043039	tRNA aminoacylation	2	229	0.618605	1	CL895.Contig2_All;CL895.Contig1_All
GO:0006979	response to oxidative stress	10	1165	0.619128	1	Unigene16435_All;CL12130.Contig1_All;CL10527.Contig1_All;CL4041.Contig1_All;Unigene37819_All;CL6033.Contig3_All;Unigene37863_All;Unigene37609_All;Unigene26563_All;CL3092.Contig1_All
GO:0006413	translational initiation	2	230	0.620971	1	CL2938.Contig5_All;CL12648.Contig6_All
GO:0044092	negative regulation of molecular function	2	230	0.620971	1	Unigene37229_All;Unigene42621_All
GO:0098656	anion transmembrane transport	1	106	0.621216	1	CL10143.Contig3_All
GO:0009967	positive regulation of signal transduction	2	231	0.623326	1	Unigene26931_All;CL1485.Contig2_All
GO:0023056	positive regulation of signaling	2	231	0.623326	1	CL1485.Contig2_All;Unigene26931_All
GO:0006414	translational elongation	1	107	0.624675	1	Unigene47058_All
GO:0015748	organophosphate ester transport	2	232	0.62567	1	CL12080.Contig4_All;CL10143.Contig3_All
GO:2000280	regulation of root development	1	108	0.628102	1	Unigene11825_All
GO:0051247	positive regulation of protein metabolic process	3	356	0.630978	1	Unigene26931_All;CL1485.Contig2_All;Unigene5957_All
GO:0009074	aromatic amino acid family catabolic process	1	109	0.631498	1	CL11475.Contig2_All
GO:0009910	negative regulation of flower development	1	109	0.631498	1	Unigene34318_All
GO:0006352	DNA-templated transcription, initiation	1	110	0.634863	1	CL12648.Contig6_All
GO:0009684	indoleacetic acid biosynthetic process	1	111	0.638197	1	CL11475.Contig2_All
GO:0009683	indoleacetic acid metabolic process	1	112	0.641501	1	CL11475.Contig2_All
GO:0005991	trehalose metabolic process	1	113	0.644775	1	CL323.Contig9_All
GO:0010048	vernalization response	2	241	0.646256	1	Unigene39891_All;Unigene39857_All
GO:0048868	pollen tube development	4	487	0.649153	1	CL3513.Contig1_All;Unigene7992_All;CL4545.Contig1_All;CL11216.Contig2_All
GO:0015996	chlorophyll catabolic process	1	116	0.654419	1	CL12639.Contig1_All
GO:0046149	pigment catabolic process	1	116	0.654419	1	CL12639.Contig1_All
GO:0006888	ER to Golgi vesicle-mediated transport	2	246	0.657302	1	Unigene11825_All;CL10143.Contig3_All
GO:0045595	regulation of cell differentiation	2	247	0.659478	1	Unigene33904_All;Unigene13250_All
GO:0042436	indole-containing compound catabolic process	1	118	0.660702	1	CL11475.Contig2_All
GO:0046685	response to arsenic-containing substance	1	118	0.660702	1	CL4725.Contig1_All
GO:0010260	organ senescence	2	249	0.663796	1	CL9858.Contig2_All;CL3356.Contig3_All
GO:0022603	regulation of anatomical structure morphogenesis	2	249	0.663796	1	Unigene33904_All;Unigene13250_All
GO:0006787	porphyrin-containing compound catabolic process	1	119	0.663802	1	CL12639.Contig1_All
GO:0033015	tetrapyrrole catabolic process	1	119	0.663802	1	CL12639.Contig1_All
GO:0051187	cofactor catabolic process	1	119	0.663802	1	CL12639.Contig1_All
GO:2000242	negative regulation of reproductive process	1	119	0.663802	1	Unigene34318_All
GO:0009932	cell tip growth	5	619	0.66639	1	CL4545.Contig1_All;CL3513.Contig1_All;Unigene7992_All;CL11216.Contig2_All;CL1696.Contig4_All
GO:0009637	response to blue light	2	252	0.670191	1	Unigene29587_All;Unigene29562_All
GO:0009962	regulation of flavonoid biosynthetic process	1	124	0.678879	1	CL288.Contig2_All
GO:0042335	cuticle development	1	124	0.678879	1	Unigene24147_All
GO:0006351	transcription, DNA-templated	7	873	0.684237	1	Unigene28661_All;CL8928.Contig1_All;CL8520.Contig2_All;CL6011.Contig2_All;CL12648.Contig6_All;CL3535.Contig3_All;CL8002.Contig2_All
GO:0097659	nucleic acid-templated transcription	7	873	0.684237	1	CL6011.Contig2_All;CL3535.Contig3_All;Unigene28661_All;CL12648.Contig6_All;CL8002.Contig2_All;CL8928.Contig1_All;CL8520.Contig2_All
GO:0009308	amine metabolic process	3	386	0.684496	1	CL9648.Contig1_All;CL11475.Contig2_All;CL1402.Contig3_All
GO:0031349	positive regulation of defense response	1	126	0.684719	1	Unigene34318_All
GO:0006265	DNA topological change	1	127	0.687599	1	Unigene31511_All
GO:0010043	response to zinc ion	1	127	0.687599	1	CL1485.Contig2_All
GO:0006568	tryptophan metabolic process	1	128	0.690453	1	CL11475.Contig2_All
GO:0006586	indolalkylamine metabolic process	1	128	0.690453	1	CL11475.Contig2_All
GO:0006914	autophagy	1	128	0.690453	1	Unigene43184_All
GO:0019827	stem cell population maintenance	1	128	0.690453	1	CL9648.Contig1_All
GO:0098727	maintenance of cell number	1	128	0.690453	1	CL9648.Contig1_All
GO:0009259	ribonucleotide metabolic process	10	1236	0.691379	1	Unigene40522_All;CL12639.Contig1_All;Unigene22799_All;Unigene3434_All;Unigene32375_All;Unigene12572_All;Unigene35953_All;Unigene30001_All;Unigene76_All;Unigene37863_All
GO:0045165	cell fate commitment	1	130	0.696084	1	Unigene31511_All
GO:1901657	glycosyl compound metabolic process	10	1249	0.703664	1	Unigene37863_All;Unigene40522_All;Unigene22799_All;Unigene32375_All;Unigene35953_All;Unigene3434_All;Unigene76_All;CL12639.Contig1_All;Unigene12572_All;Unigene23564_All
GO:0034250	positive regulation of cellular amide metabolic process	1	133	0.704339	1	Unigene5957_All
GO:0045727	positive regulation of translation	1	133	0.704339	1	Unigene5957_All
GO:0000413	protein peptidyl-prolyl isomerization	1	135	0.709718	1	Unigene32307_All
GO:0016052	carbohydrate catabolic process	6	780	0.716041	1	CL12639.Contig1_All;CL1325.Contig3_All;Unigene37863_All;Unigene42621_All;CL1325.Contig4_All;Unigene37229_All
GO:0006814	sodium ion transport	1	138	0.717603	1	Unigene26713_All
GO:0046164	alcohol catabolic process	1	138	0.717603	1	CL3690.Contig1_All
GO:0032774	RNA biosynthetic process	7	904	0.718322	1	CL3535.Contig3_All;CL12648.Contig6_All;Unigene28661_All;CL8002.Contig2_All;CL8520.Contig2_All;CL8928.Contig1_All;CL6011.Contig2_All
GO:0006576	cellular biogenic amine metabolic process	2	277	0.719717	1	CL1402.Contig3_All;CL11475.Contig2_All
GO:0010103	stomatal complex morphogenesis	2	277	0.719717	1	Unigene25647_All;Unigene46276_All
GO:0043543	protein acylation	3	408	0.71993	1	Unigene7992_All;Unigene11825_All;CL8505.Contig1_All
GO:0044106	cellular amine metabolic process	2	278	0.721561	1	CL11475.Contig2_All;CL1402.Contig3_All
GO:1902531	regulation of intracellular signal transduction	2	279	0.723396	1	Unigene26931_All;CL1485.Contig2_All
GO:0009734	auxin-activated signaling pathway	1	141	0.725275	1	CL5383.Contig2_All
GO:0006783	heme biosynthetic process	1	142	0.727786	1	CL6033.Contig3_All
GO:0048585	negative regulation of response to stimulus	4	542	0.729	1	CL8505.Contig1_All;CL7687.Contig1_All;Unigene30252_All;Unigene27165_All
GO:0006897	endocytosis	1	143	0.730274	1	Unigene7992_All
GO:0007030	Golgi organization	2	284	0.732415	1	Unigene37863_All;CL12639.Contig1_All
GO:0015833	peptide transport	2	284	0.732415	1	CL3943.Contig1_All;CL7728.Contig1_All
GO:0009826	unidimensional cell growth	6	795	0.732784	1	CL4545.Contig1_All;CL1696.Contig4_All;Unigene7992_All;CL3513.Contig1_All;CL11216.Contig2_All;Unigene13547_All
GO:0042168	heme metabolic process	1	145	0.735183	1	CL6033.Contig3_All
GO:0009767	photosynthetic electron transport chain	1	146	0.737603	1	Unigene19322_All
GO:0071900	regulation of protein serine/threonine kinase activity	2	287	0.737707	1	CL1485.Contig2_All;Unigene26931_All
GO:0006400	tRNA modification	1	147	0.740002	1	CL2783.Contig1_All
GO:1901616	organic hydroxy compound catabolic process	1	147	0.740002	1	CL3690.Contig1_All
GO:0009615	response to virus	4	554	0.744493	1	CL6323.Contig3_All;CL6323.Contig1_All;CL6323.Contig2_All;CL2938.Contig5_All
GO:1901659	glycosyl compound biosynthetic process	4	557	0.74826	1	Unigene3434_All;Unigene23564_All;Unigene12572_All;Unigene76_All
GO:0009851	auxin biosynthetic process	1	151	0.74938	1	CL11475.Contig2_All
GO:0042398	cellular modified amino acid biosynthetic process	1	151	0.74938	1	CL1402.Contig3_All
GO:0009853	photorespiration	2	294	0.749707	1	Unigene5837_All;CL7532.Contig1_All
GO:0009451	RNA modification	6	816	0.755039	1	CL2544.Contig2_All;Unigene13387_All;CL2544.Contig1_All;CL2783.Contig1_All;Unigene25647_All;CL3356.Contig3_All
GO:0048582	positive regulation of post-embryonic development	1	154	0.756191	1	Unigene13387_All
GO:0042364	water-soluble vitamin biosynthetic process	1	156	0.760629	1	CL6033.Contig3_All
GO:0016310	phosphorylation	31	3788	0.761213	1	Unigene27935_All;Unigene22799_All;Unigene32375_All;Unigene30252_All;Unigene18875_All;Unigene33451_All;Unigene17510_All;Unigene2228_All;Unigene35953_All;Unigene40522_All;Unigene29737_All;CL2544.Contig2_All;Unigene42433_All;Unigene44475_All;Unigene45004_All;Unigene45005_All;CL12639.Contig1_All;Unigene34318_All;Unigene18880_All;Unigene5957_All;Unigene33454_All;Unigene37863_All;Unigene7992_All;CL7170…
GO:0050665	hydrogen peroxide biosynthetic process	2	301	0.761234	1	CL1326.Contig6_All;Unigene33048_All
GO:0009894	regulation of catabolic process	1	157	0.762818	1	Unigene24147_All
GO:0009555	pollen development	5	698	0.76359	1	Unigene12565_All;Unigene33904_All;Unigene13250_All;Unigene30001_All;CL3792.Contig4_All
GO:0006767	water-soluble vitamin metabolic process	1	158	0.764987	1	CL6033.Contig3_All
GO:0010029	regulation of seed germination	1	158	0.764987	1	Unigene24147_All
GO:0006721	terpenoid metabolic process	4	572	0.76646	1	Unigene13266_All;CL3690.Contig1_All;Unigene34137_All;Unigene19313_All
GO:0009072	aromatic amino acid family metabolic process	3	441	0.767189	1	CL1402.Contig3_All;CL11475.Contig2_All;Unigene46276_All
GO:0043549	regulation of kinase activity	2	305	0.767613	1	Unigene26931_All;CL1485.Contig2_All
GO:0045859	regulation of protein kinase activity	2	305	0.767613	1	Unigene26931_All;CL1485.Contig2_All
GO:0043603	cellular amide metabolic process	13	1687	0.76844	1	CL895.Contig2_All;CL2938.Contig5_All;CL1243.Contig4_All;CL12540.Contig2_All;Unigene37588_All;CL3535.Contig3_All;CL586.Contig1_All;CL12648.Contig6_All;Unigene47085_All;CL3946.Contig3_All;Unigene47058_All;CL895.Contig1_All;Unigene29784_All
GO:0009735	response to cytokinin	1	160	0.769265	1	Unigene31340_All
GO:0019748	secondary metabolic process	7	959	0.772483	1	CL9074.Contig3_All;Unigene13266_All;Unigene23564_All;CL10143.Contig3_All;Unigene17121_All;CL1402.Contig3_All;CL7501.Contig4_All
GO:0009813	flavonoid biosynthetic process	1	162	0.773466	1	CL3152.Contig3_All
GO:1900140	regulation of seedling development	1	163	0.775538	1	Unigene24147_All
GO:0010162	seed dormancy process	2	311	0.776903	1	Unigene791_All;CL3690.Contig1_All
GO:0022611	dormancy process	2	311	0.776903	1	Unigene791_All;CL3690.Contig1_All
GO:0042435	indole-containing compound biosynthetic process	1	164	0.77759	1	CL11475.Contig2_All
GO:0051240	positive regulation of multicellular organismal process	1	165	0.779624	1	Unigene13387_All
GO:1903409	reactive oxygen species biosynthetic process	2	314	0.781426	1	Unigene33048_All;CL1326.Contig6_All
GO:0042546	cell wall biogenesis	6	843	0.781634	1	CL6305.Contig3_All;Unigene33451_All;Unigene17510_All;Unigene2228_All;Unigene33454_All;CL1718.Contig1_All
GO:0051094	positive regulation of developmental process	1	167	0.783637	1	Unigene13387_All
GO:0006839	mitochondrial transport	2	318	0.787331	1	Unigene8601_All;CL2938.Contig5_All
GO:0019321	pentose metabolic process	1	169	0.787577	1	CL10825.Contig2_All
GO:0006486	protein glycosylation	5	722	0.788487	1	Unigene33451_All;Unigene33454_All;Unigene2228_All;Unigene17510_All;CL5189.Contig2_All
GO:0009101	glycoprotein biosynthetic process	5	722	0.788487	1	Unigene33454_All;CL5189.Contig2_All;Unigene33451_All;Unigene17510_All;Unigene2228_All
GO:0043413	macromolecule glycosylation	5	722	0.788487	1	Unigene17510_All;Unigene33454_All;Unigene33451_All;Unigene2228_All;CL5189.Contig2_All
GO:0001932	regulation of protein phosphorylation	2	320	0.790231	1	CL1485.Contig2_All;Unigene26931_All
GO:0006862	nucleotide transport	1	174	0.797117	1	CL10143.Contig3_All
GO:0051338	regulation of transferase activity	2	326	0.798723	1	CL1485.Contig2_All;Unigene26931_All
GO:0006643	membrane lipid metabolic process	3	467	0.799689	1	Unigene26520_All;CL1326.Contig6_All;Unigene33048_All
GO:0009100	glycoprotein metabolic process	5	736	0.802046	1	Unigene2228_All;Unigene33454_All;CL5189.Contig2_All;Unigene33451_All;Unigene17510_All
GO:0009110	vitamin biosynthetic process	1	177	0.802634	1	CL6033.Contig3_All
GO:0042325	regulation of phosphorylation	2	329	0.802854	1	CL1485.Contig2_All;Unigene26931_All
GO:0007169	transmembrane receptor protein tyrosine kinase signaling pathway	1	178	0.80444	1	Unigene34318_All
GO:0009812	flavonoid metabolic process	1	179	0.806229	1	CL3152.Contig3_All
GO:1901617	organic hydroxy compound biosynthetic process	6	872	0.807716	1	Unigene27165_All;CL3748.Contig1_All;CL3930.Contig1_All;CL7687.Contig1_All;Unigene30252_All;CL3152.Contig3_All
GO:1901607	alpha-amino acid biosynthetic process	6	874	0.809422	1	Unigene23564_All;Unigene31340_All;Unigene32307_All;Unigene24111_All;CL9147.Contig2_All;CL12648.Contig6_All
GO:0019344	cysteine biosynthetic process	2	336	0.812202	1	Unigene32307_All;Unigene23564_All
GO:0018208	peptidyl-proline modification	1	183	0.813225	1	Unigene32307_All
GO:0022412	cellular process involved in reproduction in multicellular organism	3	479	0.813364	1	CL3792.Contig4_All;CL2092.Contig1_All;Unigene12565_All
GO:0070085	glycosylation	5	752	0.816695	1	Unigene33451_All;Unigene17510_All;Unigene2228_All;CL5189.Contig2_All;Unigene33454_All
GO:0010256	endomembrane system organization	2	340	0.817364	1	CL12639.Contig1_All;Unigene37863_All
GO:0007167	enzyme linked receptor protein signaling pathway	1	186	0.818306	1	Unigene34318_All
GO:0045491	xylan metabolic process	3	484	0.818825	1	CL1325.Contig4_All;CL6305.Contig3_All;CL1325.Contig3_All
GO:0006534	cysteine metabolic process	2	343	0.821153	1	Unigene23564_All;Unigene32307_All
GO:0010374	stomatal complex development	2	344	0.8224	1	Unigene25647_All;Unigene46276_All
GO:0031334	positive regulation of protein complex assembly	2	347	0.826095	1	CL1326.Contig6_All;CL3899.Contig2_All
GO:0032273	positive regulation of protein polymerization	2	347	0.826095	1	CL3899.Contig2_All;CL1326.Contig6_All
GO:0042446	hormone biosynthetic process	2	347	0.826095	1	CL9648.Contig1_All;CL11475.Contig2_All
GO:0051239	regulation of multicellular organismal process	12	1658	0.828916	1	CL6442.Contig1_All;Unigene37831_All;Unigene24147_All;Unigene34318_All;CL11209.Contig5_All;Unigene13387_All;CL9648.Contig1_All;Unigene13250_All;Unigene30943_All;Unigene33904_All;Unigene23654_All;Unigene11825_All
GO:0006650	glycerophospholipid metabolic process	4	633	0.830057	1	Unigene7992_All;Unigene46276_All;Unigene6309_All;Unigene12416_All
GO:0009070	serine family amino acid biosynthetic process	2	351	0.830914	1	Unigene32307_All;Unigene23564_All
GO:0006813	potassium ion transport	1	194	0.831191	1	Unigene20026_All
GO:0071478	cellular response to radiation	1	194	0.831191	1	CL194.Contig1_All
GO:0071482	cellular response to light stimulus	1	194	0.831191	1	CL194.Contig1_All
GO:0019693	ribose phosphate metabolic process	12	1662	0.831264	1	Unigene35953_All;CL3356.Contig3_All;Unigene37863_All;Unigene35272_All;Unigene76_All;Unigene30001_All;Unigene40522_All;CL12639.Contig1_All;Unigene3434_All;Unigene12572_All;Unigene32375_All;Unigene22799_All
GO:0051495	positive regulation of cytoskeleton organization	2	352	0.8321	1	CL1326.Contig6_All;CL3899.Contig2_All
GO:0045036	protein targeting to chloroplast	1	195	0.832736	1	Unigene46276_All
GO:0072596	establishment of protein localization to chloroplast	1	195	0.832736	1	Unigene46276_All
GO:0072598	protein localization to chloroplast	1	195	0.832736	1	Unigene46276_All
GO:0044089	positive regulation of cellular component biogenesis	2	353	0.833278	1	CL3899.Contig2_All;CL1326.Contig6_All
GO:0046474	glycerophospholipid biosynthetic process	3	498	0.833399	1	Unigene12416_All;Unigene46276_All;Unigene6309_All
GO:0007033	vacuole organization	1	196	0.834267	1	Unigene37863_All
GO:0071407	cellular response to organic cyclic compound	7	1039	0.83706	1	Unigene27165_All;Unigene30252_All;Unigene24126_All;CL8505.Contig1_All;Unigene31193_All;CL7687.Contig1_All;CL3930.Contig1_All
GO:0010410	hemicellulose metabolic process	3	505	0.840302	1	CL6305.Contig3_All;CL1325.Contig3_All;CL1325.Contig4_All
GO:0010646	regulation of cell communication	3	507	0.842229	1	CL1485.Contig2_All;Unigene26931_All;Unigene26520_All
GO:0007166	cell surface receptor signaling pathway	1	202	0.843165	1	Unigene34318_All
GO:0007020	microtubule nucleation	1	207	0.850215	1	CL3899.Contig2_All
GO:0009733	response to auxin	4	657	0.850814	1	CL3748.Contig1_All;Unigene26817_All;CL5383.Contig2_All;Unigene31340_All
GO:0010431	seed maturation	2	369	0.851144	1	Unigene791_All;CL3690.Contig1_All
GO:0007276	gamete generation	3	519	0.853371	1	CL2092.Contig1_All;Unigene12565_All;CL3792.Contig4_All
GO:0043094	cellular metabolic compound salvage	2	373	0.85533	1	CL7532.Contig1_All;Unigene5837_All
GO:0010087	phloem or xylem histogenesis	1	211	0.855627	1	Unigene37863_All
GO:0007623	circadian rhythm	1	213	0.858259	1	CL2329.Contig1_All
GO:0009862	systemic acquired resistance, salicylic acid mediated signaling pathway	1	213	0.858259	1	CL8505.Contig1_All
GO:0048511	rhythmic process	1	213	0.858259	1	CL2329.Contig1_All
GO:0008652	cellular amino acid biosynthetic process	7	1071	0.858453	1	Unigene46276_All;Unigene23564_All;Unigene32307_All;Unigene24111_All;CL9147.Contig2_All;CL12648.Contig6_All;Unigene31340_All
GO:0048638	regulation of developmental growth	3	525	0.858681	1	Unigene33904_All;CL9648.Contig1_All;Unigene13250_All
GO:0071365	cellular response to auxin stimulus	1	214	0.859557	1	CL5383.Contig2_All
GO:2000241	regulation of reproductive process	6	942	0.860677	1	CL11209.Contig5_All;Unigene33904_All;Unigene34318_All;Unigene37831_All;CL6442.Contig1_All;Unigene13250_All
GO:0042430	indole-containing compound metabolic process	1	215	0.860843	1	CL11475.Contig2_All
GO:0051273	beta-glucan metabolic process	3	528	0.861273	1	CL1718.Contig1_All;Unigene13250_All;Unigene33904_All
GO:0061025	membrane fusion	3	528	0.861273	1	CL6921.Contig2_All;CL10143.Contig3_All;CL1402.Contig3_All
GO:0010118	stomatal movement	1	217	0.863381	1	Unigene7992_All
GO:0051274	beta-glucan biosynthetic process	2	382	0.86436	1	Unigene13250_All;Unigene33904_All
GO:0000956	nuclear-transcribed mRNA catabolic process	2	383	0.86533	1	CL2544.Contig1_All;CL2544.Contig2_All
GO:0031109	microtubule polymerization or depolymerization	1	219	0.865872	1	CL3899.Contig2_All
GO:0046785	microtubule polymerization	1	219	0.865872	1	CL3899.Contig2_All
GO:0060560	developmental growth involved in morphogenesis	6	950	0.865888	1	CL4545.Contig1_All;CL3513.Contig1_All;CL1696.Contig4_All;Unigene7992_All;CL11216.Contig2_All;Unigene13547_All
GO:0016053	organic acid biosynthetic process	14	1981	0.867554	1	Unigene17510_All;Unigene27165_All;Unigene24111_All;CL11475.Contig2_All;CL3930.Contig1_All;CL6134.Contig2_All;Unigene32307_All;Unigene46276_All;Unigene30252_All;CL12648.Contig6_All;Unigene23564_All;CL7687.Contig1_All;Unigene31340_All;CL9147.Contig2_All
GO:0046394	carboxylic acid biosynthetic process	14	1981	0.867554	1	CL9147.Contig2_All;Unigene30252_All;Unigene23564_All;CL3930.Contig1_All;Unigene46276_All;Unigene24111_All;CL7687.Contig1_All;CL12648.Contig6_All;CL6134.Contig2_All;Unigene17510_All;Unigene31340_All;CL11475.Contig2_All;Unigene27165_All;Unigene32307_All
GO:0045017	glycerolipid biosynthetic process	3	536	0.867981	1	Unigene6309_All;Unigene12416_All;Unigene46276_All
GO:0006402	mRNA catabolic process	2	387	0.86915	1	CL2544.Contig2_All;CL2544.Contig1_All
GO:0009850	auxin metabolic process	1	222	0.869525	1	CL11475.Contig2_All
GO:0006470	protein dephosphorylation	1	224	0.871904	1	Unigene50982_All
GO:0046486	glycerolipid metabolic process	4	687	0.873714	1	Unigene7992_All;Unigene6309_All;Unigene46276_All;Unigene12416_All
GO:0006520	cellular amino acid metabolic process	12	1748	0.876064	1	Unigene23564_All;CL1402.Contig3_All;CL11475.Contig2_All;CL12648.Contig6_All;CL895.Contig2_All;CL895.Contig1_All;CL9147.Contig2_All;Unigene31340_All;Unigene46276_All;Unigene32307_All;CL8388.Contig2_All;Unigene24111_All
GO:0044802	single-organism membrane organization	7	1101	0.876388	1	Unigene27165_All;CL288.Contig2_All;CL7687.Contig1_All;CL3930.Contig1_All;CL6921.Contig2_All;CL10143.Contig3_All;CL8505.Contig1_All
GO:0032271	regulation of protein polymerization	2	396	0.877385	1	CL3899.Contig2_All;CL1326.Contig6_All
GO:0043254	regulation of protein complex assembly	2	396	0.877385	1	CL1326.Contig6_All;CL3899.Contig2_All
GO:0040008	regulation of growth	3	550	0.879036	1	Unigene13250_All;Unigene33904_All;CL9648.Contig1_All
GO:0006626	protein targeting to mitochondrion	1	231	0.879898	1	CL2938.Contig5_All
GO:0070585	protein localization to mitochondrion	1	231	0.879898	1	CL2938.Contig5_All
GO:0072655	establishment of protein localization to mitochondrion	1	231	0.879898	1	CL2938.Contig5_All
GO:0009644	response to high light intensity	2	399	0.880022	1	Unigene28501_All;CL10527.Contig1_All
GO:0048580	regulation of post-embryonic development	7	1109	0.880841	1	Unigene23654_All;Unigene24147_All;CL11209.Contig5_All;CL6442.Contig1_All;Unigene34318_All;Unigene13387_All;Unigene37831_All
GO:0000394	RNA splicing, via endonucleolytic cleavage and ligation	2	400	0.88089	1	CL8928.Contig1_All;CL12648.Contig6_All
GO:0051606	detection of stimulus	1	232	0.880998	1	Unigene19607_All
GO:0010638	positive regulation of organelle organization	3	553	0.881296	1	CL1326.Contig6_All;Unigene33048_All;CL3899.Contig2_All
GO:0006766	vitamin metabolic process	1	235	0.88424	1	CL6033.Contig3_All
GO:0009832	plant-type cell wall biogenesis	2	404	0.884302	1	CL1718.Contig1_All;CL6305.Contig3_All
GO:0044087	regulation of cellular component biogenesis	2	404	0.884302	1	CL3899.Contig2_All;CL1326.Contig6_All
GO:0006096	glycolytic process	2	405	0.88514	1	Unigene37863_All;CL12639.Contig1_All
GO:0006757	ATP generation from ADP	2	405	0.88514	1	Unigene37863_All;CL12639.Contig1_All
GO:0009135	purine nucleoside diphosphate metabolic process	2	405	0.88514	1	Unigene37863_All;CL12639.Contig1_All
GO:0009179	purine ribonucleoside diphosphate metabolic process	2	405	0.88514	1	Unigene37863_All;CL12639.Contig1_All
GO:0009185	ribonucleoside diphosphate metabolic process	2	405	0.88514	1	Unigene37863_All;CL12639.Contig1_All
GO:0046031	ADP metabolic process	2	405	0.88514	1	Unigene37863_All;CL12639.Contig1_All
GO:0032989	cellular component morphogenesis	9	1384	0.886403	1	CL3513.Contig1_All;Unigene7992_All;Unigene13250_All;CL1326.Contig6_All;Unigene13547_All;Unigene33904_All;CL4545.Contig1_All;CL11216.Contig2_All;CL1696.Contig4_All
GO:0009073	aromatic amino acid family biosynthetic process	1	238	0.887394	1	Unigene46276_All
GO:0051130	positive regulation of cellular component organization	3	562	0.887852	1	CL1326.Contig6_All;Unigene33048_All;CL3899.Contig2_All
GO:0009260	ribonucleotide biosynthetic process	4	708	0.887887	1	Unigene76_All;Unigene3434_All;Unigene12572_All;Unigene30001_All
GO:0046390	ribose phosphate biosynthetic process	4	708	0.887887	1	Unigene30001_All;Unigene76_All;Unigene12572_All;Unigene3434_All
GO:0016126	sterol biosynthetic process	1	240	0.889448	1	CL3748.Contig1_All
GO:0000904	cell morphogenesis involved in differentiation	5	852	0.889565	1	CL4545.Contig1_All;CL3513.Contig1_All;Unigene7992_All;CL1326.Contig6_All;CL11216.Contig2_All
GO:0009698	phenylpropanoid metabolic process	1	241	0.890462	1	CL1402.Contig3_All
GO:0010383	cell wall polysaccharide metabolic process	3	567	0.891353	1	CL1325.Contig3_All;CL1325.Contig4_All;CL6305.Contig3_All
GO:0019751	polyol metabolic process	1	242	0.891466	1	CL4545.Contig1_All
GO:0006165	nucleoside diphosphate phosphorylation	2	413	0.891651	1	CL12639.Contig1_All;Unigene37863_All
GO:1901135	carbohydrate derivative metabolic process	26	3525	0.893834	1	CL12639.Contig1_All;Unigene76_All;Unigene40522_All;Unigene12572_All;CL3356.Contig3_All;Unigene37947_All;CL1326.Contig6_All;Unigene35953_All;Unigene23564_All;Unigene25647_All;Unigene2228_All;Unigene37863_All;Unigene32375_All;Unigene3434_All;Unigene11639_All;Unigene26520_All;Unigene23091_All;Unigene46276_All;Unigene22799_All;Unigene33454_All;Unigene33048_All;CL5189.Contig2_All;Unigene35272_All;Unig…
GO:0007015	actin filament organization	2	418	0.895545	1	CL1696.Contig4_All;CL1326.Contig6_All
GO:0009132	nucleoside diphosphate metabolic process	2	422	0.898566	1	Unigene37863_All;CL12639.Contig1_All
GO:0048509	regulation of meristem development	2	425	0.900778	1	CL9648.Contig1_All;Unigene30943_All
GO:0048588	developmental cell growth	4	730	0.90123	1	CL3513.Contig1_All;Unigene7992_All;CL11216.Contig2_All;CL4545.Contig1_All
GO:0006399	tRNA metabolic process	3	582	0.901277	1	CL895.Contig2_All;CL895.Contig1_All;CL2783.Contig1_All
GO:0051493	regulation of cytoskeleton organization	2	428	0.902946	1	CL1326.Contig6_All;CL3899.Contig2_All
GO:0048609	multicellular organismal reproductive process	5	879	0.904373	1	Unigene791_All;CL2092.Contig1_All;Unigene12565_All;CL3792.Contig4_All;CL3690.Contig1_All
GO:0006605	protein targeting	13	1945	0.904489	1	CL6921.Contig2_All;CL2938.Contig5_All;CL6014.Contig3_All;Unigene27165_All;CL5189.Contig2_All;CL7687.Contig1_All;CL288.Contig2_All;CL10143.Contig3_All;Unigene46276_All;Unigene16989_All;CL8505.Contig1_All;CL3930.Contig1_All;CL185.Contig1_All
GO:0048440	carpel development	2	435	0.907833	1	Unigene16269_All;CL11209.Contig5_All
GO:0046939	nucleotide phosphorylation	2	438	0.909856	1	Unigene37863_All;CL12639.Contig1_All
GO:0000302	response to reactive oxygen species	3	597	0.910378	1	Unigene37863_All;CL3092.Contig1_All;CL10527.Contig1_All
GO:0080129	proteasome core complex assembly	1	264	0.911375	1	Unigene5837_All
GO:0000097	sulfur amino acid biosynthetic process	3	600	0.912105	1	Unigene32307_All;CL12648.Contig6_All;Unigene23564_All
GO:0008033	tRNA processing	1	266	0.912993	1	CL2783.Contig1_All
GO:0016144	S-glycoside biosynthetic process	1	266	0.912993	1	Unigene23564_All
GO:0019758	glycosinolate biosynthetic process	1	266	0.912993	1	Unigene23564_All
GO:0019761	glucosinolate biosynthetic process	1	266	0.912993	1	Unigene23564_All
GO:0044550	secondary metabolite biosynthetic process	2	445	0.914417	1	Unigene23564_All;Unigene13266_All
GO:2000026	regulation of multicellular organismal development	10	1584	0.91501	1	CL11209.Contig5_All;Unigene11825_All;Unigene23654_All;CL6442.Contig1_All;Unigene34318_All;Unigene13387_All;Unigene24147_All;Unigene37831_All;CL9648.Contig1_All;Unigene30943_All
GO:1902580	single-organism cellular localization	13	1980	0.916471	1	CL6921.Contig2_All;CL10143.Contig3_All;CL7687.Contig1_All;CL8505.Contig1_All;CL288.Contig2_All;CL5189.Contig2_All;Unigene16989_All;CL185.Contig1_All;CL3930.Contig1_All;Unigene27165_All;CL6014.Contig3_All;Unigene46276_All;CL2938.Contig5_All
GO:0006468	protein phosphorylation	15	2238	0.916886	1	CL2544.Contig1_All;Unigene1877_All;CL8505.Contig1_All;Unigene30252_All;Unigene33451_All;Unigene17510_All;Unigene5957_All;CL2544.Contig2_All;Unigene44475_All;Unigene33454_All;Unigene34318_All;Unigene27935_All;CL6471.Contig1_All;Unigene2228_All;CL7170.Contig2_All
GO:0009069	serine family amino acid metabolic process	2	449	0.916925	1	Unigene23564_All;Unigene32307_All
GO:0030036	actin cytoskeleton organization	2	455	0.920558	1	CL1326.Contig6_All;CL1696.Contig4_All
GO:0006333	chromatin assembly or disassembly	1	277	0.921382	1	Unigene35879_All
GO:0009086	methionine biosynthetic process	1	277	0.921382	1	CL12648.Contig6_All
GO:0051258	protein polymerization	1	281	0.924228	1	CL3899.Contig2_All
GO:0048589	developmental growth	6	1066	0.924913	1	Unigene7992_All;CL11216.Contig2_All;Unigene13547_All;CL4545.Contig1_All;CL3513.Contig1_All;CL1696.Contig4_All
GO:0006555	methionine metabolic process	1	282	0.924923	1	CL12648.Contig6_All
GO:0006575	cellular modified amino acid metabolic process	1	282	0.924923	1	CL1402.Contig3_All
GO:1901606	alpha-amino acid catabolic process	1	282	0.924923	1	CL11475.Contig2_All
GO:0042445	hormone metabolic process	2	465	0.926284	1	CL9648.Contig1_All;CL11475.Contig2_All
GO:0006098	pentose-phosphate shunt	2	466	0.926835	1	Unigene35272_All;CL3356.Contig3_All
GO:0048467	gynoecium development	2	466	0.926835	1	CL11209.Contig5_All;Unigene16269_All
GO:0009063	cellular amino acid catabolic process	1	285	0.926971	1	CL11475.Contig2_All
GO:0051156	glucose 6-phosphate metabolic process	2	472	0.930059	1	Unigene35272_All;CL3356.Contig3_All
GO:0000723	telomere maintenance	1	291	0.930902	1	CL10263.Contig2_All
GO:0032200	telomere organization	1	291	0.930902	1	CL10263.Contig2_All
GO:0009639	response to red or far red light	5	939	0.931237	1	Unigene29587_All;CL194.Contig1_All;CL3690.Contig1_All;Unigene29562_All;Unigene34137_All
GO:1901615	organic hydroxy compound metabolic process	9	1499	0.931477	1	CL3748.Contig1_All;CL3930.Contig1_All;CL4545.Contig1_All;CL7687.Contig1_All;CL3690.Contig1_All;Unigene30252_All;CL9074.Contig3_All;CL3152.Contig3_All;Unigene27165_All
GO:0060249	anatomical structure homeostasis	1	292	0.931536	1	CL10263.Contig2_All
GO:0016226	iron-sulfur cluster assembly	1	293	0.932165	1	Unigene46276_All
GO:0031163	metallo-sulfur cluster assembly	1	293	0.932165	1	Unigene46276_All
GO:0044270	cellular nitrogen compound catabolic process	4	795	0.932831	1	CL2544.Contig1_All;CL11475.Contig2_All;CL2544.Contig2_All;CL12639.Contig1_All
GO:0010207	photosystem II assembly	1	296	0.934016	1	CL3491.Contig2_All
GO:0048573	photoperiodism, flowering	1	297	0.934621	1	Unigene10788_All
GO:1901605	alpha-amino acid metabolic process	7	1235	0.935073	1	Unigene24111_All;Unigene32307_All;CL11475.Contig2_All;Unigene31340_All;CL12648.Contig6_All;Unigene23564_All;CL9147.Contig2_All
GO:0019439	aromatic compound catabolic process	4	801	0.935231	1	CL2544.Contig1_All;CL12639.Contig1_All;CL11475.Contig2_All;CL2544.Contig2_All
GO:0000724	double-strand break repair via homologous recombination	1	299	0.935816	1	CL10263.Contig2_All
GO:0000725	recombinational repair	1	299	0.935816	1	CL10263.Contig2_All
GO:0046700	heterocycle catabolic process	4	803	0.936014	1	CL11475.Contig2_All;CL2544.Contig1_All;CL2544.Contig2_All;CL12639.Contig1_All
GO:0050793	regulation of developmental process	12	1917	0.936339	1	Unigene11825_All;CL11209.Contig5_All;Unigene13387_All;Unigene13250_All;Unigene34318_All;Unigene33904_All;CL6442.Contig1_All;Unigene37831_All;CL9648.Contig1_All;Unigene30943_All;Unigene23654_All;Unigene24147_All
GO:0000096	sulfur amino acid metabolic process	3	650	0.936766	1	Unigene32307_All;CL12648.Contig6_All;Unigene23564_All
GO:0009411	response to UV	2	486	0.937068	1	CL944.Contig4_All;Unigene2914_All
GO:0019682	glyceraldehyde-3-phosphate metabolic process	4	813	0.9398	1	Unigene35272_All;CL3356.Contig3_All;Unigene46276_All;Unigene25647_All
GO:0006720	isoprenoid metabolic process	6	1109	0.940165	1	Unigene19313_All;Unigene25647_All;Unigene13266_All;Unigene34137_All;Unigene46276_All;CL3690.Contig1_All
GO:0044242	cellular lipid catabolic process	3	659	0.940463	1	Unigene34137_All;CL3690.Contig1_All;CL7827.Contig2_All
GO:0007155	cell adhesion	1	308	0.94093	1	CL1326.Contig6_All
GO:0010075	regulation of meristem growth	1	308	0.94093	1	CL9648.Contig1_All
GO:0022610	biological adhesion	1	308	0.94093	1	CL1326.Contig6_All
GO:0032787	monocarboxylic acid metabolic process	19	2842	0.940987	1	CL7687.Contig1_All;Unigene37863_All;Unigene791_All;CL9147.Contig2_All;CL9074.Contig3_All;CL3690.Contig1_All;CL7827.Contig2_All;Unigene46276_All;CL6134.Contig2_All;Unigene24111_All;Unigene31340_All;Unigene30252_All;CL1402.Contig3_All;Unigene17510_All;CL12639.Contig1_All;Unigene27165_All;CL3930.Contig1_All;CL11475.Contig2_All;Unigene25647_All
GO:0006739	NADP metabolic process	2	495	0.941217	1	CL3356.Contig3_All;Unigene35272_All
GO:0009966	regulation of signal transduction	2	495	0.941217	1	CL1485.Contig2_All;Unigene26931_All
GO:0023051	regulation of signaling	2	495	0.941217	1	Unigene26931_All;CL1485.Contig2_All
GO:0009067	aspartate family amino acid biosynthetic process	1	309	0.941472	1	CL12648.Contig6_All
GO:0009642	response to light intensity	2	498	0.942542	1	Unigene28501_All;CL10527.Contig1_All
GO:0016125	sterol metabolic process	1	311	0.942543	1	CL3748.Contig1_All
GO:0009756	carbohydrate mediated signaling	1	312	0.94307	1	Unigene37831_All
GO:0010182	sugar mediated signaling pathway	1	312	0.94307	1	Unigene37831_All
GO:0009648	photoperiodism	1	313	0.943593	1	Unigene10788_All
GO:0016926	protein desumoylation	1	314	0.944111	1	CL1326.Contig6_All
GO:0044699	single-organism process	207	24130	0.944334	1	CL895.Contig2_All;Unigene33048_All;CL4041.Contig1_All;Unigene19313_All;CL6557.Contig1_All;CL8310.Contig2_All;CL3406.Contig1_All;CL2092.Contig1_All;Unigene8601_All;Unigene27049_All;CL10825.Contig2_All;CL1442.Contig1_All;CL7728.Contig1_All;CL3792.Contig4_All;Unigene26713_All;Unigene27165_All;Unigene26520_All;Unigene13547_All;CL832.Contig4_All;Unigene22618_All;Unigene27560_All;CL11209.Contig5_All;Un…
GO:0006508	proteolysis	16	2478	0.945334	1	CL6211.Contig7_All;CL6211.Contig5_All;CL7893.Contig2_All;Unigene8397_All;CL12639.Contig1_All;Unigene39891_All;CL6211.Contig6_All;Unigene5837_All;Unigene34428_All;CL6211.Contig1_All;Unigene24147_All;CL1326.Contig6_All;CL586.Contig1_All;CL2759.Contig2_All;Unigene35879_All;Unigene39857_All
GO:0007005	mitochondrion organization	1	317	0.945637	1	CL2938.Contig5_All
GO:0006694	steroid biosynthetic process	1	318	0.946137	1	CL3748.Contig1_All
GO:0006401	RNA catabolic process	2	508	0.946755	1	CL2544.Contig1_All;CL2544.Contig2_All
GO:0016049	cell growth	7	1275	0.94703	1	CL1718.Contig1_All;CL3513.Contig1_All;CL11216.Contig2_All;CL1696.Contig4_All;Unigene7992_All;CL4545.Contig1_All;Unigene13547_All
GO:0044710	single-organism metabolic process	119	14583	0.948813	1	CL6211.Contig5_All;Unigene30583_All;CL4041.Contig1_All;CL3535.Contig3_All;Unigene46276_All;Unigene17510_All;Unigene32375_All;Unigene31340_All;CL3152.Contig3_All;Unigene17958_All;Unigene12572_All;Unigene17121_All;Unigene37819_All;CL6134.Contig2_All;CL2544.Contig2_All;Unigene2228_All;CL832.Contig4_All;CL10825.Contig2_All;CL6211.Contig7_All;CL2788.Contig2_All;Unigene27165_All;Unigene18785_All;CL6211…
GO:0006778	porphyrin-containing compound metabolic process	2	514	0.949141	1	CL6033.Contig3_All;CL12639.Contig1_All
GO:0034655	nucleobase-containing compound catabolic process	2	517	0.950295	1	CL2544.Contig1_All;CL2544.Contig2_All
GO:0016567	protein ubiquitination	3	686	0.95039	1	CL8401.Contig1_All;Unigene31484_All;CL11488.Contig2_All
GO:0006081	cellular aldehyde metabolic process	6	1147	0.951287	1	Unigene25647_All;Unigene35272_All;Unigene791_All;Unigene46276_All;CL9074.Contig3_All;CL3356.Contig3_All
GO:0016311	dephosphorylation	1	330	0.951784	1	Unigene50982_All
GO:1901137	carbohydrate derivative biosynthetic process	13	2116	0.951798	1	Unigene26520_All;CL1326.Contig6_All;Unigene23564_All;CL5189.Contig2_All;Unigene30001_All;Unigene33048_All;Unigene76_All;Unigene33454_All;Unigene3434_All;Unigene33451_All;Unigene17510_All;Unigene2228_All;Unigene12572_All
GO:0035670	plant-type ovary development	1	331	0.952227	1	CL11209.Contig5_All
GO:0048481	plant ovule development	1	331	0.952227	1	CL11209.Contig5_All
GO:0061024	membrane organization	8	1437	0.952316	1	CL1402.Contig3_All;CL6921.Contig2_All;CL3930.Contig1_All;CL10143.Contig3_All;CL7687.Contig1_All;Unigene27165_All;CL8505.Contig1_All;CL288.Contig2_All
GO:0043269	regulation of ion transport	1	332	0.952666	1	CL10143.Contig3_All
GO:0019220	regulation of phosphate metabolic process	2	526	0.95361	1	CL1485.Contig2_All;Unigene26931_All
GO:0033013	tetrapyrrole metabolic process	2	526	0.95361	1	CL12639.Contig1_All;CL6033.Contig3_All
GO:0051174	regulation of phosphorus metabolic process	2	526	0.95361	1	CL1485.Contig2_All;Unigene26931_All
GO:0030838	positive regulation of actin filament polymerization	1	335	0.95396	1	CL1326.Contig6_All
GO:0045010	actin nucleation	1	335	0.95396	1	CL1326.Contig6_All
GO:0048831	regulation of shoot system development	4	861	0.955293	1	CL6442.Contig1_All;CL9648.Contig1_All;CL11209.Contig5_All;Unigene34318_All
GO:0051649	establishment of localization in cell	23	3429	0.955497	1	Unigene16989_All;CL10143.Contig3_All;Unigene8601_All;CL7687.Contig1_All;CL3690.Contig1_All;CL219.Contig12_All;CL288.Contig2_All;CL5189.Contig2_All;Unigene11825_All;CL3930.Contig1_All;CL10521.Contig2_All;CL12207.Contig1_All;CL6921.Contig2_All;CL6014.Contig3_All;CL1402.Contig3_All;Unigene22799_All;CL2938.Contig5_All;Unigene46276_All;Unigene27165_All;CL2393.Contig3_All;CL185.Contig1_All;Unigene34137…
GO:0009057	macromolecule catabolic process	11	1866	0.955562	1	Unigene23091_All;Unigene11639_All;CL2544.Contig2_All;Unigene37947_All;Unigene42621_All;Unigene5837_All;Unigene37229_All;CL1325.Contig3_All;Unigene24147_All;CL2544.Contig1_All;CL1325.Contig4_All
GO:0006089	lactate metabolic process	1	342	0.956842	1	CL9074.Contig3_All
GO:0019243	methylglyoxal catabolic process to D-lactate via S-lactoyl-glutathione	1	342	0.956842	1	CL9074.Contig3_All
GO:0061727	methylglyoxal catabolic process to lactate	1	342	0.956842	1	CL9074.Contig3_All
GO:0040007	growth	8	1459	0.957294	1	Unigene7992_All;CL8593.Contig1_All;CL3513.Contig1_All;CL11216.Contig2_All;Unigene13547_All;CL1718.Contig1_All;CL1696.Contig4_All;CL4545.Contig1_All
GO:0003002	regionalization	2	537	0.957375	1	Unigene13387_All;CL9648.Contig1_All
GO:0016114	terpenoid biosynthetic process	2	537	0.957375	1	Unigene19313_All;Unigene13266_All
GO:0009438	methylglyoxal metabolic process	1	344	0.957631	1	CL9074.Contig3_All
GO:0042182	ketone catabolic process	1	344	0.957631	1	CL9074.Contig3_All
GO:0051596	methylglyoxal catabolic process	1	344	0.957631	1	CL9074.Contig3_All
GO:0071322	cellular response to carbohydrate stimulus	1	344	0.957631	1	Unigene37831_All
GO:0000902	cell morphogenesis	7	1319	0.95789	1	CL1326.Contig6_All;CL1696.Contig4_All;Unigene7992_All;CL3513.Contig1_All;Unigene13547_All;CL4545.Contig1_All;CL11216.Contig2_All
GO:0042542	response to hydrogen peroxide	1	345	0.958021	1	CL10527.Contig1_All
GO:0005975	carbohydrate metabolic process	30	4323	0.958222	1	CL9173.Contig2_All;CL1718.Contig1_All;CL6305.Contig3_All;CL12548.Contig1_All;CL1821.Contig4_All;CL1325.Contig4_All;CL4545.Contig1_All;Unigene17510_All;CL12639.Contig1_All;CL11424.Contig4_All;Unigene2228_All;Unigene33451_All;Unigene37229_All;Unigene791_All;Unigene33454_All;CL1325.Contig3_All;Unigene31066_All;Unigene33904_All;Unigene37947_All;CL7532.Contig1_All;Unigene11639_All;Unigene37609_All;CL5…
GO:0005976	polysaccharide metabolic process	11	1882	0.958665	1	CL1325.Contig3_All;Unigene42621_All;Unigene13250_All;CL1325.Contig4_All;Unigene33904_All;CL1718.Contig1_All;CL6305.Contig3_All;Unigene31066_All;CL9173.Contig2_All;Unigene37229_All;CL11424.Contig4_All
GO:0046185	aldehyde catabolic process	1	347	0.958789	1	CL9074.Contig3_All
GO:0071214	cellular response to abiotic stimulus	1	347	0.958789	1	CL194.Contig1_All
GO:1901564	organonitrogen compound metabolic process	39	5442	0.960232	1	CL2938.Contig5_All;Unigene37588_All;Unigene37863_All;CL1402.Contig3_All;CL6033.Contig3_All;CL895.Contig1_All;Unigene40522_All;CL12540.Contig2_All;CL586.Contig1_All;Unigene46276_All;CL3535.Contig3_All;Unigene11639_All;Unigene47058_All;Unigene32307_All;Unigene32375_All;Unigene35272_All;Unigene22799_All;Unigene76_All;Unigene12572_All;CL3356.Contig3_All;Unigene37947_All;CL895.Contig2_All;Unigene3434_…
GO:0009066	aspartate family amino acid metabolic process	1	353	0.961011	1	CL12648.Contig6_All
GO:1901361	organic cyclic compound catabolic process	4	888	0.962307	1	CL2544.Contig1_All;CL12639.Contig1_All;CL11475.Contig2_All;CL2544.Contig2_All
GO:0043248	proteasome assembly	1	360	0.963453	1	Unigene5837_All
GO:0051788	response to misfolded protein	1	360	0.963453	1	Unigene5837_All
GO:0043085	positive regulation of catalytic activity	2	558	0.963769	1	Unigene26931_All;CL1485.Contig2_All
GO:0090626	plant epidermis morphogenesis	3	732	0.963836	1	Unigene25647_All;CL1326.Contig6_All;Unigene46276_All
GO:0044093	positive regulation of molecular function	2	562	0.964877	1	Unigene26931_All;CL1485.Contig2_All
GO:0006779	porphyrin-containing compound biosynthetic process	1	365	0.965103	1	CL6033.Contig3_All
GO:0032446	protein modification by small protein conjugation	3	738	0.965314	1	CL11488.Contig2_All;CL8401.Contig1_All;Unigene31484_All
GO:0021700	developmental maturation	5	1058	0.96552	1	CL1326.Contig6_All;CL3690.Contig1_All;Unigene31340_All;CL1055.Contig2_All;Unigene791_All
GO:0046777	protein autophosphorylation	1	368	0.966057	1	Unigene1877_All
GO:0016054	organic acid catabolic process	4	906	0.966402	1	CL3690.Contig1_All;Unigene34137_All;CL11475.Contig2_All;CL7827.Contig2_All
GO:0046395	carboxylic acid catabolic process	4	906	0.966402	1	CL11475.Contig2_All;CL7827.Contig2_All;Unigene34137_All;CL3690.Contig1_All
GO:0050790	regulation of catalytic activity	4	908	0.966831	1	Unigene42621_All;CL1485.Contig2_All;Unigene26931_All;Unigene37229_All
GO:0015994	chlorophyll metabolic process	1	371	0.966986	1	CL12639.Contig1_All
GO:1901566	organonitrogen compound biosynthetic process	26	3894	0.967018	1	CL2938.Contig5_All;CL11475.Contig2_All;Unigene23564_All;CL586.Contig1_All;Unigene24111_All;Unigene12572_All;Unigene37588_All;Unigene47085_All;Unigene31340_All;CL1402.Contig3_All;CL1243.Contig4_All;Unigene76_All;Unigene47058_All;Unigene29784_All;CL3535.Contig3_All;Unigene32307_All;Unigene3434_All;CL9147.Contig2_All;CL12540.Contig2_All;Unigene46276_All;CL895.Contig2_All;CL6033.Contig3_All;CL895.Con…
GO:0051641	cellular localization	24	3641	0.967054	1	Unigene27165_All;Unigene22799_All;CL12207.Contig1_All;CL3930.Contig1_All;CL5189.Contig2_All;Unigene34137_All;CL2393.Contig3_All;Unigene8601_All;CL1402.Contig3_All;Unigene16989_All;CL3690.Contig1_All;CL8505.Contig1_All;CL2938.Contig5_All;CL7687.Contig1_All;Unigene11825_All;Unigene46276_All;CL6014.Contig3_All;CL219.Contig12_All;CL288.Contig2_All;CL10521.Contig2_All;CL6921.Contig2_All;Unigene17269_A…
GO:0010053	root epidermal cell differentiation	3	747	0.967424	1	CL10222.Contig7_All;CL1696.Contig4_All;CL1326.Contig6_All
GO:0010038	response to metal ion	8	1513	0.967602	1	Unigene37863_All;Unigene26931_All;CL1402.Contig3_All;Unigene23564_All;Unigene31340_All;CL1485.Contig2_All;CL3092.Contig1_All;CL12639.Contig1_All
GO:0051301	cell division	5	1071	0.96811	1	Unigene36528_All;CL3513.Contig1_All;CL3899.Contig2_All;CL12080.Contig2_All;CL3513.Contig3_All
GO:0090627	plant epidermal cell differentiation	3	751	0.968323	1	CL10222.Contig7_All;CL1326.Contig6_All;CL1696.Contig4_All
GO:0009117	nucleotide metabolic process	12	2081	0.968878	1	CL12639.Contig1_All;Unigene30001_All;Unigene32375_All;Unigene12572_All;Unigene35953_All;Unigene76_All;Unigene22799_All;Unigene3434_All;CL3356.Contig3_All;Unigene35272_All;Unigene40522_All;Unigene37863_All
GO:0033014	tetrapyrrole biosynthetic process	1	380	0.969621	1	CL6033.Contig3_All
GO:0016042	lipid catabolic process	3	757	0.969627	1	CL7827.Contig2_All;Unigene34137_All;CL3690.Contig1_All
GO:0048444	floral organ morphogenesis	1	381	0.969901	1	Unigene16269_All
GO:0048563	post-embryonic organ morphogenesis	1	381	0.969901	1	Unigene16269_All
GO:0071103	DNA conformation change	1	382	0.970178	1	Unigene31511_All
GO:0046488	phosphatidylinositol metabolic process	1	383	0.970452	1	Unigene7992_All
GO:0016143	S-glycoside metabolic process	1	384	0.970724	1	Unigene23564_All
GO:0019757	glycosinolate metabolic process	1	384	0.970724	1	Unigene23564_All
GO:0019760	glucosinolate metabolic process	1	384	0.970724	1	Unigene23564_All
GO:0030833	regulation of actin filament polymerization	1	384	0.970724	1	CL1326.Contig6_All
GO:0006753	nucleoside phosphate metabolic process	12	2095	0.970808	1	Unigene32375_All;Unigene22799_All;CL3356.Contig3_All;Unigene76_All;Unigene3434_All;CL12639.Contig1_All;Unigene30001_All;Unigene40522_All;Unigene12572_All;Unigene37863_All;Unigene35953_All;Unigene35272_All
GO:0046496	nicotinamide nucleotide metabolic process	4	928	0.970846	1	Unigene37863_All;CL12639.Contig1_All;Unigene35272_All;CL3356.Contig3_All
GO:0048869	cellular developmental process	16	2636	0.970972	1	CL2092.Contig1_All;CL3513.Contig1_All;Unigene12565_All;CL11216.Contig2_All;Unigene33904_All;CL4545.Contig1_All;Unigene7992_All;Unigene31511_All;CL1326.Contig6_All;Unigene13547_All;Unigene33048_All;Unigene13250_All;CL1696.Contig4_All;CL10222.Contig7_All;Unigene29737_All;CL3792.Contig4_All
GO:0008064	regulation of actin polymerization or depolymerization	1	385	0.970994	1	CL1326.Contig6_All
GO:0009560	embryo sac egg cell differentiation	1	385	0.970994	1	CL2092.Contig1_All
GO:0030832	regulation of actin filament length	1	385	0.970994	1	CL1326.Contig6_All
GO:0032956	regulation of actin cytoskeleton organization	1	385	0.970994	1	CL1326.Contig6_All
GO:0032970	regulation of actin filament-based process	1	385	0.970994	1	CL1326.Contig6_All
GO:1902582	single-organism intracellular transport	17	2771	0.971269	1	CL6014.Contig3_All;Unigene11825_All;CL2393.Contig3_All;CL10143.Contig3_All;Unigene27165_All;CL185.Contig1_All;CL2938.Contig5_All;CL3930.Contig1_All;CL5189.Contig2_All;Unigene46276_All;CL8505.Contig1_All;CL7687.Contig1_All;Unigene8601_All;CL6921.Contig2_All;CL1402.Contig3_All;CL288.Contig2_All;Unigene16989_All
GO:0006886	intracellular protein transport	14	2371	0.971314	1	CL288.Contig2_All;CL3930.Contig1_All;Unigene46276_All;CL8505.Contig1_All;CL6921.Contig2_All;CL7687.Contig1_All;Unigene27165_All;CL219.Contig12_All;CL6014.Contig3_All;CL5189.Contig2_All;CL2938.Contig5_All;Unigene16989_All;CL185.Contig1_All;CL10143.Contig3_All
GO:0051049	regulation of transport	1	388	0.971787	1	CL10143.Contig3_All
GO:0007292	female gamete generation	1	389	0.972047	1	CL2092.Contig1_All
GO:0032504	multicellular organism reproduction	5	1095	0.972425	1	Unigene791_All;CL3690.Contig1_All;CL3792.Contig4_All;Unigene12565_All;CL2092.Contig1_All
GO:0019288	isopentenyl diphosphate biosynthetic process, methylerythritol 4-phosphate pathway	2	595	0.972862	1	Unigene25647_All;Unigene46276_All
GO:0009240	isopentenyl diphosphate biosynthetic process	2	597	0.973285	1	Unigene25647_All;Unigene46276_All
GO:0046490	isopentenyl diphosphate metabolic process	2	597	0.973285	1	Unigene25647_All;Unigene46276_All
GO:0031399	regulation of protein modification process	2	600	0.973908	1	Unigene26931_All;CL1485.Contig2_All
GO:0006417	regulation of translation	3	785	0.975071	1	Unigene5957_All;Unigene31340_All;CL5383.Contig2_All
GO:0034248	regulation of cellular amide metabolic process	3	785	0.975071	1	CL5383.Contig2_All;Unigene31340_All;Unigene5957_All
GO:1901699	cellular response to nitrogen compound	2	611	0.976074	1	CL3092.Contig1_All;Unigene37863_All
GO:0006302	double-strand break repair	1	406	0.976114	1	CL10263.Contig2_All
GO:0019362	pyridine nucleotide metabolic process	4	961	0.976495	1	Unigene35272_All;CL12639.Contig1_All;Unigene37863_All;CL3356.Contig3_All
GO:0042440	pigment metabolic process	3	795	0.97678	1	CL3152.Contig3_All;CL12639.Contig1_All;CL6033.Contig3_All
GO:0019752	carboxylic acid metabolic process	28	4249	0.976967	1	CL11475.Contig2_All;Unigene25647_All;CL3930.Contig1_All;Unigene30252_All;Unigene37863_All;CL1402.Contig3_All;Unigene31340_All;CL895.Contig2_All;Unigene23094_All;Unigene23564_All;CL8388.Contig2_All;CL12639.Contig1_All;Unigene17510_All;Unigene18941_All;CL12648.Contig6_All;Unigene32307_All;CL3690.Contig1_All;Unigene24111_All;Unigene27165_All;Unigene34137_All;CL7687.Contig1_All;CL7827.Contig2_All;Uni…
GO:0034613	cellular protein localization	14	2422	0.977103	1	CL6921.Contig2_All;CL7687.Contig1_All;Unigene27165_All;CL185.Contig1_All;CL3930.Contig1_All;CL288.Contig2_All;Unigene46276_All;CL8505.Contig1_All;CL6014.Contig3_All;CL10143.Contig3_All;CL2938.Contig5_All;Unigene16989_All;CL219.Contig12_All;CL5189.Contig2_All
GO:0046907	intracellular transport	19	3100	0.977962	1	Unigene27165_All;Unigene8601_All;CL219.Contig12_All;CL2393.Contig3_All;CL12207.Contig1_All;CL8505.Contig1_All;CL10143.Contig3_All;Unigene11825_All;Unigene46276_All;CL6014.Contig3_All;CL185.Contig1_All;CL5189.Contig2_All;CL288.Contig2_All;Unigene16989_All;CL1402.Contig3_All;CL2938.Contig5_All;CL3930.Contig1_All;CL6921.Contig2_All;CL7687.Contig1_All
GO:0048468	cell development	6	1287	0.977991	1	CL1326.Contig6_All;Unigene33048_All;Unigene7992_All;CL4545.Contig1_All;CL11216.Contig2_All;CL3513.Contig1_All
GO:0010015	root morphogenesis	4	975	0.978567	1	CL10222.Contig7_All;CL1326.Contig6_All;Unigene29737_All;CL1696.Contig4_All
GO:0048646	anatomical structure formation involved in morphogenesis	2	625	0.97858	1	Unigene33904_All;Unigene13250_All
GO:0072524	pyridine-containing compound metabolic process	4	977	0.978849	1	Unigene37863_All;CL3356.Contig3_All;Unigene35272_All;CL12639.Contig1_All
GO:0072329	monocarboxylic acid catabolic process	2	627	0.978917	1	CL7827.Contig2_All;CL3690.Contig1_All
GO:0043623	cellular protein complex assembly	5	1144	0.979609	1	Unigene5837_All;Unigene46474_All;Unigene32307_All;CL3899.Contig2_All;CL3491.Contig2_All
GO:0044724	single-organism carbohydrate catabolic process	2	635	0.980214	1	CL12639.Contig1_All;Unigene37863_All
GO:0006090	pyruvate metabolic process	4	989	0.980467	1	CL12639.Contig1_All;Unigene37863_All;Unigene25647_All;Unigene46276_All
GO:0010413	glucuronoxylan metabolic process	1	428	0.980515	1	CL6305.Contig3_All
GO:0045492	xylan biosynthetic process	1	428	0.980515	1	CL6305.Contig3_All
GO:0006066	alcohol metabolic process	3	820	0.980581	1	CL3748.Contig1_All;CL3690.Contig1_All;CL4545.Contig1_All
GO:0051640	organelle localization	1	431	0.981049	1	Unigene17269_All
GO:0008202	steroid metabolic process	1	435	0.981738	1	CL3748.Contig1_All
GO:0065009	regulation of molecular function	4	1003	0.982207	1	Unigene26931_All;Unigene42621_All;Unigene37229_All;CL1485.Contig2_All
GO:0070592	cell wall polysaccharide biosynthetic process	1	440	0.982564	1	CL6305.Contig3_All
GO:0009909	regulation of flower development	3	835	0.98257	1	CL11209.Contig5_All;CL6442.Contig1_All;Unigene34318_All
GO:0044283	small molecule biosynthetic process	17	2892	0.982726	1	CL3748.Contig1_All;Unigene23564_All;Unigene32307_All;Unigene31340_All;CL3930.Contig1_All;Unigene24111_All;CL6033.Contig3_All;Unigene17510_All;Unigene46276_All;CL7687.Contig1_All;CL12648.Contig6_All;CL6134.Contig2_All;CL9147.Contig2_All;Unigene30252_All;Unigene27165_All;CL11475.Contig2_All;Unigene28221_All
GO:0030154	cell differentiation	12	2207	0.982779	1	CL3513.Contig1_All;CL11216.Contig2_All;CL4545.Contig1_All;CL3792.Contig4_All;Unigene7992_All;Unigene12565_All;Unigene31511_All;CL2092.Contig1_All;CL10222.Contig7_All;CL1326.Contig6_All;Unigene33048_All;CL1696.Contig4_All
GO:0055086	nucleobase-containing small molecule metabolic process	12	2214	0.983352	1	Unigene37863_All;Unigene3434_All;Unigene76_All;Unigene32375_All;Unigene30001_All;Unigene22799_All;CL3356.Contig3_All;Unigene35272_All;CL12639.Contig1_All;Unigene35953_All;Unigene12572_All;Unigene40522_All
GO:0044038	cell wall macromolecule biosynthetic process	1	445	0.983353	1	CL6305.Contig3_All
GO:0070589	cellular component macromolecule biosynthetic process	1	445	0.983353	1	CL6305.Contig3_All
GO:0048193	Golgi vesicle transport	3	842	0.98343	1	CL1402.Contig3_All;Unigene11825_All;CL10143.Contig3_All
GO:0051128	regulation of cellular component organization	5	1183	0.984035	1	Unigene33904_All;CL3899.Contig2_All;CL1326.Contig6_All;Unigene13250_All;Unigene33048_All
GO:0032879	regulation of localization	1	450	0.984107	1	CL10143.Contig3_All
GO:0044262	cellular carbohydrate metabolic process	10	1939	0.984124	1	CL4545.Contig1_All;CL9173.Contig2_All;CL323.Contig9_All;CL1718.Contig1_All;CL10825.Contig2_All;CL6305.Contig3_All;Unigene791_All;CL11424.Contig4_All;Unigene33904_All;Unigene13250_All
GO:0042180	cellular ketone metabolic process	1	455	0.984826	1	CL9074.Contig3_All
GO:0044403	symbiosis, encompassing mutualism through parasitism	1	455	0.984826	1	Unigene38719_All
GO:0006073	cellular glucan metabolic process	5	1192	0.98492	1	Unigene13250_All;Unigene33904_All;CL1718.Contig1_All;CL11424.Contig4_All;CL9173.Contig2_All
GO:0044042	glucan metabolic process	5	1192	0.98492	1	CL9173.Contig2_All;Unigene13250_All;CL11424.Contig4_All;Unigene33904_All;CL1718.Contig1_All
GO:0070727	cellular macromolecule localization	14	2517	0.985166	1	CL2938.Contig5_All;Unigene46276_All;CL10143.Contig3_All;CL185.Contig1_All;CL6921.Contig2_All;Unigene16989_All;CL6014.Contig3_All;CL5189.Contig2_All;Unigene27165_All;CL219.Contig12_All;CL288.Contig2_All;CL3930.Contig1_All;CL8505.Contig1_All;CL7687.Contig1_All
GO:0010090	trichome morphogenesis	1	458	0.985242	1	CL1326.Contig6_All
GO:0016192	vesicle-mediated transport	7	1509	0.985286	1	CL219.Contig12_All;CL185.Contig1_All;Unigene7992_All;CL10143.Contig3_All;CL1402.Contig3_All;CL2453.Contig3_All;Unigene11825_All
GO:0044419	interspecies interaction between organisms	1	459	0.985378	1	Unigene38719_All
GO:0046148	pigment biosynthetic process	2	673	0.985389	1	CL6033.Contig3_All;CL3152.Contig3_All
GO:0034654	nucleobase-containing compound biosynthetic process	11	2100	0.985478	1	CL6011.Contig2_All;CL3535.Contig3_All;CL8520.Contig2_All;Unigene76_All;CL12648.Contig6_All;CL8002.Contig2_All;CL8928.Contig1_All;Unigene12572_All;Unigene28661_All;Unigene30001_All;Unigene3434_All
GO:0006644	phospholipid metabolic process	5	1199	0.985577	1	Unigene7992_All;Unigene6309_All;Unigene46276_All;Unigene25647_All;Unigene12416_All
GO:0015931	nucleobase-containing compound transport	1	466	0.986297	1	CL10143.Contig3_All
GO:0019318	hexose metabolic process	2	681	0.986298	1	CL10825.Contig2_All;CL12229.Contig1_All
GO:0009165	nucleotide biosynthetic process	4	1042	0.986316	1	Unigene76_All;Unigene12572_All;Unigene30001_All;Unigene3434_All
GO:0030243	cellulose metabolic process	1	467	0.986423	1	CL1718.Contig1_All
GO:0033036	macromolecule localization	19	3220	0.986632	1	CL10143.Contig3_All;CL6921.Contig2_All;Unigene46276_All;CL12080.Contig4_All;CL185.Contig1_All;CL2453.Contig3_All;CL3930.Contig1_All;CL219.Contig12_All;CL8505.Contig1_All;CL288.Contig2_All;Unigene16989_All;CL2938.Contig5_All;Unigene45276_All;CL8310.Contig2_All;Unigene34387_All;CL5189.Contig2_All;CL7687.Contig1_All;CL6014.Contig3_All;Unigene27165_All
GO:0032535	regulation of cellular component size	1	470	0.986795	1	CL1326.Contig6_All
GO:0090066	regulation of anatomical structure size	1	470	0.986795	1	CL1326.Contig6_All
GO:0008654	phospholipid biosynthetic process	4	1050	0.987039	1	Unigene12416_All;Unigene46276_All;Unigene6309_All;Unigene25647_All
GO:1901293	nucleoside phosphate biosynthetic process	4	1052	0.987215	1	Unigene76_All;Unigene12572_All;Unigene30001_All;Unigene3434_All
GO:0044271	cellular nitrogen compound biosynthetic process	24	3897	0.987497	1	CL8002.Contig2_All;Unigene76_All;CL11475.Contig2_All;CL1243.Contig4_All;Unigene12572_All;CL3535.Contig3_All;CL12540.Contig2_All;Unigene3434_All;CL12648.Contig6_All;Unigene47085_All;Unigene30001_All;CL6011.Contig2_All;Unigene28661_All;Unigene37588_All;Unigene47058_All;CL8928.Contig1_All;CL3946.Contig3_All;CL895.Contig1_All;CL6033.Contig3_All;CL2938.Contig5_All;CL8520.Contig2_All;CL895.Contig2_All;…
GO:0048229	gametophyte development	6	1383	0.987615	1	Unigene30001_All;Unigene33904_All;Unigene12565_All;CL3792.Contig4_All;Unigene13250_All;CL2092.Contig1_All
GO:0006733	oxidoreduction coenzyme metabolic process	4	1062	0.988057	1	Unigene37863_All;CL3356.Contig3_All;CL12639.Contig1_All;Unigene35272_All
GO:0048366	leaf development	3	894	0.988662	1	Unigene26713_All;CL9858.Contig2_All;CL3356.Contig3_All
GO:0010026	trichome differentiation	1	489	0.988928	1	CL1326.Contig6_All
GO:0008299	isoprenoid biosynthetic process	4	1075	0.989074	1	Unigene13266_All;Unigene25647_All;Unigene46276_All;Unigene19313_All
GO:0016071	mRNA metabolic process	5	1245	0.989264	1	Unigene25647_All;CL2544.Contig1_All;CL2544.Contig2_All;CL3356.Contig3_All;Unigene13387_All
GO:0006281	DNA repair	3	906	0.989621	1	CL10263.Contig2_All;CL8928.Contig1_All;Unigene2914_All
GO:0019438	aromatic compound biosynthetic process	18	3145	0.989699	1	CL8520.Contig2_All;Unigene30001_All;CL11475.Contig2_All;Unigene46276_All;CL8928.Contig1_All;CL6011.Contig2_All;Unigene28661_All;CL12648.Contig6_All;Unigene30252_All;CL8002.Contig2_All;Unigene76_All;CL3930.Contig1_All;CL7687.Contig1_All;CL3535.Contig3_All;Unigene12572_All;CL6033.Contig3_All;Unigene27165_All;Unigene3434_All
GO:0043436	oxoacid metabolic process	28	4471	0.989908	1	Unigene18941_All;Unigene25647_All;Unigene27165_All;CL12639.Contig1_All;CL6134.Contig2_All;Unigene23564_All;Unigene46276_All;CL7827.Contig2_All;Unigene32307_All;Unigene30252_All;Unigene23094_All;CL3930.Contig1_All;CL12648.Contig6_All;Unigene17510_All;Unigene34137_All;CL895.Contig2_All;CL8388.Contig2_All;CL9074.Contig3_All;CL895.Contig1_All;CL3690.Contig1_All;CL11475.Contig2_All;CL9147.Contig2_All;…
GO:0006082	organic acid metabolic process	28	4472	0.989947	1	CL3690.Contig1_All;Unigene23564_All;CL895.Contig2_All;Unigene37863_All;Unigene34137_All;CL6134.Contig2_All;Unigene32307_All;Unigene30252_All;CL11475.Contig2_All;Unigene24111_All;Unigene18941_All;CL9147.Contig2_All;CL1402.Contig3_All;CL12648.Contig6_All;CL7687.Contig1_All;Unigene31340_All;Unigene46276_All;CL12639.Contig1_All;Unigene23094_All;Unigene27165_All;CL7827.Contig2_All;Unigene17510_All;CL9…
GO:0006457	protein folding	2	734	0.991071	1	Unigene32307_All;CL8224.Contig2_All
GO:0015031	protein transport	14	2657	0.992422	1	CL3930.Contig1_All;CL219.Contig12_All;Unigene46276_All;CL6921.Contig2_All;CL288.Contig2_All;CL10143.Contig3_All;Unigene27165_All;Unigene16989_All;CL6014.Contig3_All;CL185.Contig1_All;CL5189.Contig2_All;CL7687.Contig1_All;CL8505.Contig1_All;CL2938.Contig5_All
GO:0045184	establishment of protein localization	14	2662	0.992606	1	CL5189.Contig2_All;CL8505.Contig1_All;CL2938.Contig5_All;CL219.Contig12_All;Unigene46276_All;CL3930.Contig1_All;CL7687.Contig1_All;CL6014.Contig3_All;CL288.Contig2_All;CL10143.Contig3_All;CL185.Contig1_All;CL6921.Contig2_All;Unigene16989_All;Unigene27165_All
GO:0044272	sulfur compound biosynthetic process	3	953	0.992681	1	Unigene23564_All;CL12648.Contig6_All;Unigene32307_All
GO:0030258	lipid modification	2	760	0.992775	1	Unigene7992_All;CL7827.Contig2_All
GO:0046686	response to cadmium ion	5	1309	0.992939	1	Unigene37863_All;Unigene23564_All;CL12639.Contig1_All;CL1402.Contig3_All;CL1485.Contig2_All
GO:0046165	alcohol biosynthetic process	1	543	0.993293	1	CL3748.Contig1_All
GO:0009886	post-embryonic morphogenesis	3	969	0.993508	1	Unigene16269_All;Unigene46276_All;Unigene25647_All
GO:0090558	plant epidermis development	5	1322	0.993522	1	CL1326.Contig6_All;Unigene46276_All;CL10222.Contig7_All;Unigene25647_All;CL1696.Contig4_All
GO:0006635	fatty acid beta-oxidation	1	551	0.993773	1	CL7827.Contig2_All
GO:0006796	phosphate-containing compound metabolic process	42	6379	0.993819	1	CL10825.Contig2_All;Unigene37863_All;Unigene45004_All;Unigene35953_All;Unigene44475_All;Unigene17510_All;Unigene25647_All;Unigene42433_All;Unigene18880_All;Unigene29737_All;Unigene12416_All;CL2544.Contig2_All;Unigene33454_All;Unigene1877_All;Unigene3434_All;Unigene32375_All;Unigene50982_All;Unigene40522_All;CL2544.Contig1_All;Unigene34318_All;Unigene6309_All;Unigene18878_All;CL12639.Contig1_All;U…
GO:0008104	protein localization	14	2699	0.993848	1	CL288.Contig2_All;CL6921.Contig2_All;Unigene27165_All;CL185.Contig1_All;CL5189.Contig2_All;CL3930.Contig1_All;CL219.Contig12_All;CL6014.Contig3_All;CL8505.Contig1_All;CL10143.Contig3_All;CL7687.Contig1_All;CL2938.Contig5_All;Unigene16989_All;Unigene46276_All
GO:0070647	protein modification by small protein conjugation or removal	4	1161	0.993991	1	CL11488.Contig2_All;Unigene31484_All;CL8401.Contig1_All;CL1326.Contig6_All
GO:0006461	protein complex assembly	6	1499	0.993992	1	CL3899.Contig2_All;CL3491.Contig2_All;Unigene32307_All;Unigene5837_All;Unigene46474_All;Unigene20026_All
GO:0019395	fatty acid oxidation	1	555	0.994001	1	CL7827.Contig2_All
GO:0070271	protein complex biogenesis	6	1503	0.994143	1	Unigene46474_All;CL3491.Contig2_All;Unigene20026_All;Unigene5837_All;CL3899.Contig2_All;Unigene32307_All
GO:0009056	catabolic process	25	4223	0.994378	1	Unigene17121_All;CL1325.Contig3_All;CL2544.Contig1_All;CL7501.Contig4_All;Unigene24147_All;CL10143.Contig3_All;CL9074.Contig3_All;Unigene42621_All;CL2544.Contig2_All;Unigene11639_All;Unigene37229_All;Unigene23564_All;Unigene34137_All;Unigene5837_All;CL1325.Contig4_All;CL12639.Contig1_All;CL1402.Contig3_All;Unigene23091_All;CL11475.Contig2_All;Unigene37863_All;CL11209.Contig5_All;Unigene37947_All;…
GO:0072594	establishment of protein localization to organelle	6	1512	0.99447	1	CL185.Contig1_All;CL2938.Contig5_All;CL5189.Contig2_All;Unigene16989_All;Unigene46276_All;CL6014.Contig3_All
GO:0010073	meristem maintenance	1	565	0.994533	1	CL9648.Contig1_All
GO:0005984	disaccharide metabolic process	1	569	0.994733	1	CL323.Contig9_All
GO:0034622	cellular macromolecular complex assembly	5	1358	0.994907	1	Unigene32307_All;CL3491.Contig2_All;Unigene46474_All;Unigene5837_All;CL3899.Contig2_All
GO:0008380	RNA splicing	2	803	0.994923	1	CL8928.Contig1_All;CL12648.Contig6_All
GO:0010228	vegetative to reproductive phase transition of meristem	4	1193	0.995209	1	Unigene10788_All;CL2544.Contig1_All;CL1326.Contig6_All;CL2544.Contig2_All
GO:0006511	ubiquitin-dependent protein catabolic process	2	811	0.995247	1	Unigene24147_All;Unigene5837_All
GO:0032268	regulation of cellular protein metabolic process	5	1369	0.99527	1	Unigene26931_All;Unigene5957_All;CL5383.Contig2_All;Unigene31340_All;CL1485.Contig2_All
GO:0006974	cellular response to DNA damage stimulus	3	1011	0.995272	1	CL8928.Contig1_All;Unigene2914_All;CL10263.Contig2_All
GO:0034440	lipid oxidation	1	581	0.995289	1	CL7827.Contig2_All
GO:0070646	protein modification by small protein removal	1	582	0.995332	1	CL1326.Contig6_All
GO:0033043	regulation of organelle organization	3	1014	0.995379	1	Unigene33048_All;CL1326.Contig6_All;CL3899.Contig2_All
GO:0033365	protein localization to organelle	6	1541	0.995409	1	CL6014.Contig3_All;Unigene46276_All;CL2938.Contig5_All;Unigene16989_All;CL5189.Contig2_All;CL185.Contig1_All
GO:0006310	DNA recombination	2	816	0.995439	1	CL10263.Contig2_All;Unigene35879_All
GO:0006793	phosphorus metabolic process	42	6492	0.995915	1	CL10825.Contig2_All;CL3044.Contig2_All;Unigene7992_All;Unigene12416_All;Unigene45005_All;CL8505.Contig1_All;Unigene29737_All;Unigene50982_All;Unigene30252_All;Unigene5957_All;Unigene18878_All;Unigene27935_All;Unigene22799_All;Unigene45004_All;Unigene6309_All;CL12639.Contig1_All;Unigene30001_All;Unigene33451_All;CL2544.Contig2_All;Unigene25647_All;CL7170.Contig2_All;Unigene37863_All;Unigene33454_A…
GO:0019637	organophosphate metabolic process	17	3209	0.99598	1	Unigene46276_All;CL12639.Contig1_All;Unigene25647_All;Unigene12416_All;Unigene40522_All;Unigene3434_All;Unigene7992_All;Unigene32375_All;Unigene30001_All;Unigene12572_All;CL3356.Contig3_All;Unigene6309_All;Unigene35272_All;Unigene76_All;Unigene22799_All;Unigene35953_All;Unigene37863_All
GO:0009561	megagametogenesis	1	599	0.996015	1	CL2092.Contig1_All
GO:0019941	modification-dependent protein catabolic process	2	833	0.996037	1	Unigene24147_All;Unigene5837_All
GO:0043632	modification-dependent macromolecule catabolic process	2	833	0.996037	1	Unigene24147_All;Unigene5837_All
GO:0048438	floral whorl development	2	833	0.996037	1	Unigene16269_All;CL11209.Contig5_All
GO:0009630	gravitropism	1	600	0.996052	1	CL185.Contig1_All
GO:0051246	regulation of protein metabolic process	5	1398	0.996113	1	Unigene5957_All;Unigene31340_All;CL1485.Contig2_All;Unigene26931_All;CL5383.Contig2_All
GO:0051321	meiotic cell cycle	2	837	0.996166	1	Unigene13250_All;Unigene33904_All
GO:0034968	histone lysine methylation	1	605	0.996231	1	CL6442.Contig1_All
GO:0018022	peptidyl-lysine methylation	1	606	0.996266	1	CL6442.Contig1_All
GO:0048519	negative regulation of biological process	15	2942	0.99629	1	Unigene27165_All;Unigene42621_All;CL8505.Contig1_All;CL7687.Contig1_All;CL6172.Contig1_All;Unigene26520_All;CL6921.Contig2_All;Unigene34318_All;Unigene23654_All;Unigene30252_All;CL10222.Contig7_All;Unigene37229_All;CL3930.Contig1_All;Unigene17121_All;CL10143.Contig3_All
GO:0005996	monosaccharide metabolic process	2	843	0.996352	1	CL12229.Contig1_All;CL10825.Contig2_All
GO:0033044	regulation of chromosome organization	1	609	0.996369	1	CL1326.Contig6_All
GO:0009629	response to gravity	1	613	0.996502	1	CL185.Contig1_All
GO:0065008	regulation of biological quality	14	2810	0.996508	1	Unigene37863_All;Unigene26713_All;CL1589.Contig1_All;CL9648.Contig1_All;CL11475.Contig2_All;Unigene42512_All;CL3241.Contig2_All;CL1326.Contig6_All;CL3356.Contig3_All;CL1589.Contig3_All;CL1718.Contig1_All;CL10263.Contig2_All;CL3241.Contig1_All;Unigene76_All
GO:0009062	fatty acid catabolic process	1	614	0.996534	1	CL7827.Contig2_All
GO:0065003	macromolecular complex assembly	6	1590	0.996661	1	Unigene46474_All;Unigene20026_All;Unigene5837_All;Unigene32307_All;CL3491.Contig2_All;CL3899.Contig2_All
GO:0009311	oligosaccharide metabolic process	1	622	0.996783	1	CL323.Contig9_All
GO:0007389	pattern specification process	2	864	0.996936	1	Unigene13387_All;CL9648.Contig1_All
GO:0044281	small molecule metabolic process	46	7073	0.996968	1	Unigene40522_All;CL3748.Contig1_All;CL895.Contig1_All;CL8388.Contig2_All;CL3930.Contig1_All;Unigene3434_All;Unigene17510_All;CL9147.Contig2_All;Unigene23094_All;Unigene24111_All;CL1589.Contig3_All;CL7827.Contig2_All;Unigene32307_All;Unigene35953_All;Unigene12572_All;CL12639.Contig1_All;CL895.Contig2_All;CL12648.Contig6_All;CL1402.Contig3_All;Unigene76_All;Unigene31340_All;Unigene23564_All;Unigene…
GO:0009250	glucan biosynthetic process	2	867	0.997011	1	Unigene33904_All;Unigene13250_All
GO:0010608	posttranscriptional regulation of gene expression	3	1075	0.997102	1	CL5383.Contig2_All;Unigene5957_All;Unigene31340_All
GO:0034645	cellular macromolecule biosynthetic process	30	5055	0.997287	1	Unigene28661_All;Unigene33904_All;CL8928.Contig1_All;Unigene2228_All;CL8520.Contig2_All;Unigene47085_All;CL895.Contig1_All;Unigene29784_All;CL586.Contig1_All;Unigene37588_All;Unigene17510_All;Unigene33451_All;CL895.Contig2_All;Unigene33454_All;CL8505.Contig1_All;CL12540.Contig2_All;Unigene7992_All;CL6305.Contig3_All;CL6011.Contig2_All;Unigene11825_All;CL3946.Contig3_All;CL3535.Contig3_All;CL2938.…
GO:0009606	tropism	1	642	0.99733	1	CL185.Contig1_All
GO:1901362	organic cyclic compound biosynthetic process	19	3581	0.997431	1	Unigene3434_All;CL11475.Contig2_All;CL8520.Contig2_All;CL8002.Contig2_All;Unigene28661_All;CL3748.Contig1_All;CL3535.Contig3_All;CL6033.Contig3_All;Unigene30001_All;CL3930.Contig1_All;Unigene76_All;CL8928.Contig1_All;Unigene12572_All;CL7687.Contig1_All;Unigene30252_All;CL12648.Contig6_All;Unigene46276_All;Unigene27165_All;CL6011.Contig2_All
GO:0016482	cytoplasmic transport	8	1961	0.997486	1	CL2938.Contig5_All;Unigene46276_All;CL185.Contig1_All;Unigene11825_All;CL6014.Contig3_All;CL5189.Contig2_All;Unigene16989_All;CL10143.Contig3_All
GO:0071822	protein complex subunit organization	8	1966	0.997563	1	Unigene32307_All;Unigene5837_All;Unigene46474_All;CL1696.Contig4_All;CL3491.Contig2_All;Unigene20026_All;CL3899.Contig2_All;CL1326.Contig6_All
GO:0044264	cellular polysaccharide metabolic process	6	1638	0.997566	1	CL1718.Contig1_All;CL6305.Contig3_All;CL11424.Contig4_All;Unigene13250_All;CL9173.Contig2_All;Unigene33904_All
GO:0044712	single-organism catabolic process	12	2587	0.997616	1	Unigene17121_All;CL11475.Contig2_All;CL9074.Contig3_All;Unigene34137_All;Unigene23564_All;CL7501.Contig4_All;Unigene37863_All;CL12639.Contig1_All;CL7827.Contig2_All;CL3690.Contig1_All;CL11209.Contig5_All;CL10143.Contig3_All
GO:0048569	post-embryonic organ development	1	661	0.997763	1	Unigene16269_All
GO:0010817	regulation of hormone levels	2	902	0.997768	1	CL9648.Contig1_All;CL11475.Contig2_All
GO:0045892	negative regulation of transcription, DNA-templated	3	1109	0.997772	1	Unigene17121_All;Unigene26520_All;CL6172.Contig1_All
GO:0051253	negative regulation of RNA metabolic process	3	1109	0.997772	1	Unigene17121_All;Unigene26520_All;CL6172.Contig1_All
GO:1902679	negative regulation of RNA biosynthetic process	3	1109	0.997772	1	Unigene17121_All;Unigene26520_All;CL6172.Contig1_All
GO:1903507	negative regulation of nucleic acid-templated transcription	3	1109	0.997772	1	Unigene26520_All;Unigene17121_All;CL6172.Contig1_All
GO:0008610	lipid biosynthetic process	10	2299	0.997823	1	Unigene46276_All;CL1326.Contig6_All;Unigene6309_All;Unigene25647_All;Unigene26520_All;Unigene12416_All;Unigene19313_All;Unigene33048_All;CL3748.Contig1_All;Unigene13266_All
GO:0044248	cellular catabolic process	17	3346	0.997967	1	Unigene11639_All;Unigene34137_All;CL2544.Contig1_All;Unigene37947_All;CL7827.Contig2_All;Unigene17121_All;Unigene23564_All;CL2544.Contig2_All;CL12639.Contig1_All;CL10143.Contig3_All;CL11475.Contig2_All;Unigene5837_All;CL7501.Contig4_All;CL11209.Contig5_All;Unigene24147_All;CL3690.Contig1_All;CL9074.Contig3_All
GO:0045934	negative regulation of nucleobase-containing compound metabolic process	3	1131	0.998122	1	Unigene26520_All;CL6172.Contig1_All;Unigene17121_All
GO:0022607	cellular component assembly	9	2178	0.998237	1	Unigene33904_All;Unigene46276_All;Unigene20026_All;CL3491.Contig2_All;Unigene32307_All;CL3899.Contig2_All;Unigene46474_All;Unigene5837_All;Unigene13250_All
GO:0048764	trichoblast maturation	1	691	0.998309	1	CL1326.Contig6_All
GO:0048765	root hair cell differentiation	1	691	0.998309	1	CL1326.Contig6_All
GO:0048469	cell maturation	1	693	0.99834	1	CL1326.Contig6_All
GO:0010054	trichoblast differentiation	1	700	0.998445	1	CL1326.Contig6_All
GO:0044763	single-organism cellular process	144	18649	0.99847	1	CL1326.Contig6_All;Unigene24126_All;Unigene26520_All;CL3513.Contig3_All;CL10682.Contig1_All;Unigene33454_All;Unigene23094_All;CL7728.Contig1_All;CL10222.Contig7_All;Unigene23564_All;Unigene33904_All;Unigene18785_All;CL10521.Contig2_All;CL10263.Contig2_All;CL2788.Contig2_All;CL4191.Contig4_All;CL3241.Contig1_All;CL832.Contig10_All;Unigene34318_All;Unigene15304_All;Unigene8601_All;Unigene23989_All;…
GO:0044282	small molecule catabolic process	5	1540	0.998547	1	CL11475.Contig2_All;Unigene34137_All;CL3690.Contig1_All;CL9074.Contig3_All;CL7827.Contig2_All
GO:0010016	shoot system morphogenesis	2	959	0.998618	1	Unigene46276_All;Unigene25647_All
GO:0000910	cytokinesis	1	716	0.998661	1	CL3899.Contig2_All
GO:0048523	negative regulation of cellular process	8	2062	0.998663	1	Unigene17121_All;CL8505.Contig1_All;CL6172.Contig1_All;Unigene26520_All;CL10143.Contig3_All;CL10222.Contig7_All;CL6921.Contig2_All;CL3930.Contig1_All
GO:0019538	protein metabolic process	57	8672	0.998747	1	Unigene34318_All;CL2938.Contig5_All;CL895.Contig1_All;Unigene30252_All;Unigene33454_All;CL1243.Contig4_All;CL895.Contig2_All;Unigene2228_All;Unigene31484_All;Unigene7992_All;Unigene1877_All;Unigene47085_All;CL6442.Contig1_All;Unigene35879_All;CL586.Contig1_All;CL8401.Contig1_All;Unigene44475_All;CL11488.Contig2_All;Unigene47058_All;Unigene27935_All;CL7170.Contig2_All;Unigene33451_All;CL1326.Conti…
GO:0009743	response to carbohydrate	1	738	0.99891	1	Unigene37831_All
GO:0009416	response to light stimulus	10	2422	0.998954	1	CL194.Contig1_All;Unigene29587_All;CL10527.Contig1_All;Unigene28501_All;Unigene10788_All;CL3690.Contig1_All;Unigene29562_All;Unigene2914_All;CL944.Contig4_All;Unigene34137_All
GO:0018130	heterocycle biosynthetic process	13	2890	0.998988	1	Unigene3434_All;CL8928.Contig1_All;Unigene28661_All;Unigene76_All;CL12648.Contig6_All;Unigene12572_All;CL6033.Contig3_All;CL8520.Contig2_All;CL11475.Contig2_All;Unigene30001_All;CL3535.Contig3_All;CL6011.Contig2_All;CL8002.Contig2_All
GO:0034637	cellular carbohydrate biosynthetic process	4	1407	0.998996	1	Unigene13250_All;Unigene33904_All;CL6305.Contig3_All;CL323.Contig9_All
GO:0044723	single-organism carbohydrate metabolic process	17	3490	0.999037	1	Unigene37609_All;CL6305.Contig3_All;Unigene791_All;CL12229.Contig1_All;Unigene17510_All;CL7532.Contig1_All;CL5189.Contig2_All;CL12639.Contig1_All;CL10825.Contig2_All;Unigene33454_All;Unigene33451_All;Unigene13250_All;CL323.Contig9_All;Unigene2228_All;Unigene33904_All;Unigene37863_All;CL4545.Contig1_All
GO:0016571	histone methylation	1	752	0.999043	1	CL6442.Contig1_All
GO:0048827	phyllome development	5	1604	0.999078	1	CL11209.Contig5_All;CL9858.Contig2_All;Unigene16269_All;CL3356.Contig3_All;Unigene26713_All
GO:1901575	organic substance catabolic process	19	3786	0.999079	1	Unigene37947_All;CL7827.Contig2_All;CL1325.Contig3_All;CL1402.Contig3_All;CL3690.Contig1_All;Unigene42621_All;CL12639.Contig1_All;Unigene37863_All;CL11475.Contig2_All;Unigene23091_All;CL2544.Contig2_All;Unigene24147_All;CL9074.Contig3_All;Unigene37229_All;Unigene5837_All;CL1325.Contig4_All;Unigene11639_All;Unigene34137_All;CL2544.Contig1_All
GO:0006790	sulfur compound metabolic process	3	1230	0.999138	1	Unigene23564_All;Unigene32307_All;CL12648.Contig6_All
GO:0048364	root development	4	1428	0.999142	1	CL10222.Contig7_All;CL1326.Contig6_All;Unigene29737_All;CL1696.Contig4_All
GO:0006479	protein methylation	1	764	0.999145	1	CL6442.Contig1_All
GO:0008213	protein alkylation	1	764	0.999145	1	CL6442.Contig1_All
GO:0022622	root system development	4	1429	0.999149	1	CL1326.Contig6_All;Unigene29737_All;CL1696.Contig4_All;CL10222.Contig7_All
GO:0009059	macromolecule biosynthetic process	30	5320	0.999157	1	Unigene33454_All;CL6011.Contig2_All;CL5189.Contig2_All;Unigene29784_All;Unigene47085_All;CL12648.Contig6_All;Unigene7992_All;CL586.Contig1_All;CL8928.Contig1_All;Unigene47058_All;CL895.Contig1_All;CL12540.Contig2_All;Unigene33904_All;CL3535.Contig3_All;Unigene13250_All;CL8002.Contig2_All;Unigene11825_All;CL2938.Contig5_All;CL895.Contig2_All;CL8520.Contig2_All;Unigene17510_All;Unigene35879_All;Uni…
GO:0048437	floral organ development	2	1022	0.99919	1	CL11209.Contig5_All;Unigene16269_All
GO:0009887	organ morphogenesis	2	1025	0.99921	1	Unigene16269_All;CL1326.Contig6_All
GO:0009553	embryo sac development	1	775	0.999228	1	CL2092.Contig1_All
GO:0034660	ncRNA metabolic process	3	1245	0.999235	1	CL895.Contig1_All;CL2783.Contig1_All;CL895.Contig2_All
GO:0051188	cofactor biosynthetic process	1	780	0.999264	1	CL6033.Contig3_All
GO:0006732	coenzyme metabolic process	4	1456	0.999305	1	CL3356.Contig3_All;Unigene37863_All;CL12639.Contig1_All;Unigene35272_All
GO:0000226	microtubule cytoskeleton organization	1	793	0.999348	1	CL3899.Contig2_All
GO:0048522	positive regulation of cellular process	8	2177	0.999362	1	CL3899.Contig2_All;CL1326.Contig6_All;CL1485.Contig2_All;Unigene26520_All;Unigene26931_All;Unigene34318_All;Unigene33048_All;Unigene5957_All
GO:0008152	metabolic process	198	24639	0.999402	1	Unigene39857_All;Unigene5837_All;Unigene33451_All;CL12229.Contig1_All;Unigene21591_All;Unigene8556_All;Unigene780_All;Unigene45005_All;Unigene37609_All;Unigene27560_All;Unigene11825_All;CL7827.Contig2_All;Unigene32307_All;Unigene29737_All;Unigene27400_All;Unigene47085_All;CL7501.Contig4_All;Unigene35879_All;Unigene18878_All;CL4382.Contig2_All;Unigene13387_All;CL11209.Contig5_All;Unigene25839_All;…
GO:0010604	positive regulation of macromolecule metabolic process	3	1278	0.999412	1	Unigene26931_All;Unigene5957_All;CL1485.Contig2_All
GO:0065007	biological regulation	74	10937	0.999415	1	Unigene33904_All;CL3241.Contig2_All;Unigene26931_All;CL10629.Contig1_All;Unigene31193_All;Unigene37609_All;CL194.Contig1_All;Unigene24147_All;CL8928.Contig1_All;Unigene11825_All;CL10629.Contig2_All;CL6442.Contig1_All;Unigene5957_All;Unigene22618_All;CL7687.Contig1_All;Unigene33048_All;CL1442.Contig1_All;CL2544.Contig2_All;CL1604.Contig2_All;CL3241.Contig1_All;Unigene17269_All;Unigene37831_All;CL1…
GO:0048367	shoot system development	9	2357	0.999422	1	Unigene16269_All;Unigene26713_All;CL11209.Contig5_All;Unigene30943_All;Unigene25647_All;Unigene46276_All;CL3356.Contig3_All;CL9858.Contig2_All;Unigene27049_All
GO:0018205	peptidyl-lysine modification	2	1078	0.999498	1	CL1326.Contig6_All;CL6442.Contig1_All
GO:0034470	ncRNA processing	1	824	0.999512	1	CL2783.Contig1_All
GO:0051603	proteolysis involved in cellular protein catabolic process	2	1087	0.999535	1	Unigene5837_All;Unigene24147_All
GO:0018193	peptidyl-amino acid modification	3	1308	0.999538	1	Unigene32307_All;CL1326.Contig6_All;CL6442.Contig1_All
GO:0006260	DNA replication	1	831	0.999543	1	Unigene35879_All
GO:0010154	fruit development	6	1883	0.999545	1	CL3690.Contig1_All;CL1055.Contig2_All;Unigene791_All;CL1847.Contig3_All;Unigene37947_All;Unigene31340_All
GO:0033692	cellular polysaccharide biosynthetic process	3	1318	0.999573	1	Unigene13250_All;Unigene33904_All;CL6305.Contig3_All
GO:0009888	tissue development	10	2571	0.999583	1	Unigene37863_All;Unigene46276_All;CL10222.Contig7_All;CL1696.Contig4_All;Unigene31511_All;Unigene33048_All;CL1326.Contig6_All;Unigene29737_All;Unigene25647_All;CL9648.Contig1_All
GO:0031325	positive regulation of cellular metabolic process	3	1327	0.999603	1	Unigene26931_All;CL1485.Contig2_All;Unigene5957_All
GO:0090407	organophosphate biosynthetic process	8	2263	0.999638	1	Unigene30001_All;Unigene3434_All;Unigene25647_All;Unigene46276_All;Unigene12572_All;Unigene6309_All;Unigene76_All;Unigene12416_All
GO:0003006	developmental process involved in reproduction	23	4539	0.999646	1	CL3513.Contig1_All;Unigene16269_All;Unigene31340_All;CL2092.Contig1_All;Unigene10788_All;CL2544.Contig1_All;Unigene13250_All;Unigene791_All;CL3690.Contig1_All;CL11209.Contig5_All;Unigene37947_All;CL1326.Contig6_All;CL3792.Contig4_All;Unigene12565_All;Unigene33904_All;CL4545.Contig1_All;Unigene7992_All;CL1847.Contig3_All;CL1055.Contig2_All;Unigene29737_All;CL11216.Contig2_All;CL2544.Contig2_All;Un…
GO:0009653	anatomical structure morphogenesis	15	3383	0.99966	1	Unigene46276_All;Unigene13250_All;Unigene33904_All;CL3513.Contig1_All;Unigene25647_All;CL10222.Contig7_All;Unigene29737_All;CL11216.Contig2_All;Unigene33048_All;Unigene7992_All;CL1326.Contig6_All;Unigene16269_All;CL4545.Contig1_All;Unigene13547_All;CL1696.Contig4_All
GO:0090567	reproductive shoot system development	3	1351	0.999673	1	CL11209.Contig5_All;Unigene16269_All;Unigene30943_All
GO:0044085	cellular component biogenesis	15	3392	0.999677	1	CL1718.Contig1_All;Unigene2228_All;Unigene17510_All;Unigene33451_All;Unigene32307_All;CL6305.Contig3_All;Unigene5837_All;Unigene20026_All;Unigene13250_All;CL3899.Contig2_All;CL3491.Contig2_All;Unigene46276_All;Unigene33904_All;Unigene33454_All;Unigene46474_All
GO:0044257	cellular protein catabolic process	2	1134	0.999689	1	Unigene5837_All;Unigene24147_All
GO:0044249	cellular biosynthetic process	65	10016	0.999696	1	CL3930.Contig1_All;Unigene46276_All;CL8520.Contig2_All;Unigene3434_All;Unigene25647_All;Unigene28221_All;Unigene2228_All;CL1326.Contig6_All;CL3946.Contig3_All;CL2938.Contig5_All;Unigene5837_All;Unigene12416_All;CL3535.Contig3_All;Unigene13250_All;CL6033.Contig3_All;CL323.Contig9_All;Unigene33454_All;Unigene44475_All;Unigene47085_All;Unigene29784_All;CL1243.Contig4_All;CL11475.Contig2_All;CL12540.…
GO:0050789	regulation of biological process	65	10016	0.999696	1	Unigene17121_All;CL1604.Contig2_All;CL3930.Contig1_All;Unigene23358_All;Unigene13387_All;Unigene5957_All;CL10629.Contig2_All;CL1326.Contig6_All;CL10143.Contig3_All;Unigene13250_All;CL1589.Contig1_All;CL6172.Contig1_All;CL6921.Contig2_All;Unigene37609_All;Unigene30252_All;CL7687.Contig1_All;Unigene31193_All;CL12080.Contig4_All;Unigene23654_All;Unigene33048_All;Unigene27165_All;Unigene42621_All;Uni…
GO:0048513	animal organ development	4	1565	0.999698	1	CL3356.Contig3_All;CL1326.Contig6_All;CL9858.Contig2_All;Unigene16269_All
GO:0044255	cellular lipid metabolic process	13	3100	0.999703	1	Unigene46276_All;Unigene12416_All;Unigene19313_All;Unigene6309_All;Unigene25647_All;CL1326.Contig6_All;CL7827.Contig2_All;Unigene33048_All;Unigene34137_All;Unigene26520_All;Unigene7992_All;CL3690.Contig1_All;Unigene13266_All
GO:0009891	positive regulation of biosynthetic process	2	1155	0.999741	1	Unigene5957_All;CL288.Contig2_All
GO:0030163	protein catabolic process	2	1171	0.999774	1	Unigene5837_All;Unigene24147_All
GO:0050794	regulation of cellular process	51	8362	0.999789	1	Unigene27643_All;Unigene24669_All;CL6921.Contig2_All;CL6172.Contig1_All;CL6557.Contig1_All;Unigene17121_All;CL1326.Contig6_All;Unigene33048_All;CL1442.Contig1_All;Unigene31340_All;Unigene27165_All;CL6134.Contig2_All;Unigene22907_All;Unigene5957_All;CL9074.Contig3_All;Unigene26520_All;CL9858.Contig2_All;CL2544.Contig1_All;CL194.Contig1_All;CL7687.Contig1_All;Unigene33904_All;Unigene31193_All;Unige…
GO:0051186	cofactor metabolic process	5	1810	0.999796	1	CL6033.Contig3_All;Unigene37863_All;CL3356.Contig3_All;CL12639.Contig1_All;Unigene35272_All
GO:0007010	cytoskeleton organization	3	1412	0.999801	1	CL1696.Contig4_All;CL3899.Contig2_All;CL1326.Contig6_All
GO:0010558	negative regulation of macromolecule biosynthetic process	3	1424	0.99982	1	CL6172.Contig1_All;Unigene26520_All;Unigene17121_All
GO:2000113	negative regulation of cellular macromolecule biosynthetic process	3	1424	0.99982	1	CL6172.Contig1_All;Unigene17121_All;Unigene26520_All
GO:0007017	microtubule-based process	1	947	0.999846	1	CL3899.Contig2_All
GO:0010467	gene expression	22	4560	0.999851	1	CL3946.Contig3_All;Unigene28661_All;CL895.Contig1_All;CL12540.Contig2_All;CL895.Contig2_All;CL8002.Contig2_All;CL6011.Contig2_All;Unigene37588_All;CL2938.Contig5_All;CL3535.Contig3_All;Unigene29784_All;CL4382.Contig2_All;Unigene3474_All;CL586.Contig1_All;CL2783.Contig1_All;Unigene47058_All;CL10825.Contig2_All;CL8928.Contig1_All;CL8520.Contig2_All;CL1243.Contig4_All;CL12648.Contig6_All;Unigene4708…
GO:0009314	response to radiation	10	2737	0.999856	1	Unigene10788_All;CL944.Contig4_All;CL10527.Contig1_All;CL194.Contig1_All;Unigene29562_All;Unigene28501_All;CL3690.Contig1_All;Unigene34137_All;Unigene2914_All;Unigene29587_All
GO:0044265	cellular macromolecule catabolic process	4	1671	0.999867	1	CL2544.Contig1_All;Unigene24147_All;Unigene5837_All;CL2544.Contig2_All
GO:0031327	negative regulation of cellular biosynthetic process	3	1462	0.999868	1	Unigene26520_All;CL6172.Contig1_All;Unigene17121_All
GO:0051172	negative regulation of nitrogen compound metabolic process	3	1464	0.99987	1	CL6172.Contig1_All;Unigene26520_All;Unigene17121_All
GO:0009890	negative regulation of biosynthetic process	3	1465	0.999871	1	CL6172.Contig1_All;Unigene17121_All;Unigene26520_All
GO:1901576	organic substance biosynthetic process	67	10494	0.999884	1	CL1326.Contig6_All;CL3946.Contig3_All;Unigene30001_All;CL586.Contig1_All;Unigene32307_All;Unigene3434_All;Unigene30252_All;CL2544.Contig2_All;Unigene27165_All;CL895.Contig1_All;Unigene29784_All;CL3748.Contig1_All;Unigene47058_All;Unigene13266_All;Unigene37588_All;CL1055.Contig2_All;Unigene35879_All;Unigene17510_All;CL12540.Contig2_All;Unigene44475_All;CL1402.Contig3_All;CL5189.Contig2_All;Unigene…
GO:0006629	lipid metabolic process	15	3580	0.999893	1	CL3748.Contig1_All;Unigene19313_All;Unigene6309_All;Unigene7992_All;Unigene34137_All;Unigene12416_All;CL7827.Contig2_All;Unigene46276_All;CL3690.Contig1_All;Unigene33947_All;Unigene25647_All;Unigene33048_All;CL1326.Contig6_All;Unigene26520_All;Unigene13266_All
GO:0000271	polysaccharide biosynthetic process	3	1502	0.999905	1	Unigene13250_All;Unigene33904_All;CL6305.Contig3_All
GO:0009058	biosynthetic process	72	11173	0.999914	1	CL12540.Contig2_All;Unigene24111_All;CL1491.Contig4_All;Unigene2228_All;Unigene42391_All;Unigene47058_All;CL323.Contig9_All;Unigene19313_All;Unigene28661_All;Unigene24147_All;Unigene23564_All;Unigene46276_All;CL8520.Contig2_All;Unigene30252_All;CL8505.Contig1_All;Unigene28221_All;Unigene12416_All;CL6305.Contig3_All;Unigene13266_All;Unigene37863_All;CL8002.Contig2_All;CL12648.Contig6_All;CL7532.Co…
GO:0048518	positive regulation of biological process	10	2820	0.999917	1	Unigene5957_All;CL1485.Contig2_All;Unigene34318_All;CL1326.Contig6_All;Unigene13387_All;Unigene33048_All;Unigene26520_All;CL288.Contig2_All;CL3899.Contig2_All;Unigene26931_All
GO:0016051	carbohydrate biosynthetic process	6	2121	0.999918	1	Unigene37609_All;CL6305.Contig3_All;Unigene33904_All;CL7532.Contig1_All;CL323.Contig9_All;Unigene13250_All
GO:0010628	positive regulation of gene expression	1	1028	0.999928	1	Unigene5957_All
GO:0009893	positive regulation of metabolic process	4	1751	0.999929	1	CL1485.Contig2_All;Unigene5957_All;CL288.Contig2_All;Unigene26931_All
GO:0010557	positive regulation of macromolecule biosynthetic process	1	1037	0.999934	1	Unigene5957_All
GO:0048507	meristem development	1	1037	0.999934	1	CL9648.Contig1_All
GO:0016570	histone modification	1	1039	0.999935	1	CL6442.Contig1_All
GO:0009908	flower development	2	1317	0.999937	1	Unigene16269_All;CL11209.Contig5_All
GO:0031328	positive regulation of cellular biosynthetic process	1	1052	0.999943	1	Unigene5957_All
GO:0009892	negative regulation of metabolic process	5	1994	0.999949	1	Unigene17121_All;Unigene26520_All;Unigene37229_All;CL6172.Contig1_All;Unigene42621_All
GO:0051173	positive regulation of nitrogen compound metabolic process	1	1075	0.999954	1	Unigene5957_All
GO:0048316	seed development	4	1808	0.999955	1	Unigene791_All;CL3690.Contig1_All;CL1847.Contig3_All;Unigene37947_All
GO:0006631	fatty acid metabolic process	1	1083	0.999957	1	CL7827.Contig2_All
GO:0044702	single organism reproductive process	19	4344	0.999958	1	CL3792.Contig4_All;Unigene7992_All;Unigene12565_All;CL3513.Contig1_All;Unigene37947_All;Unigene30943_All;CL3690.Contig1_All;Unigene12905_All;CL11216.Contig2_All;CL1055.Contig2_All;Unigene13250_All;Unigene16269_All;Unigene31340_All;CL4545.Contig1_All;Unigene33904_All;CL1847.Contig3_All;CL2092.Contig1_All;CL11209.Contig5_All;Unigene791_All
GO:0006464	cellular protein modification process	28	5690	0.999966	1	CL2544.Contig2_All;Unigene33454_All;Unigene32307_All;CL11488.Contig2_All;Unigene27935_All;Unigene2228_All;CL8505.Contig1_All;Unigene17510_All;Unigene7992_All;CL6442.Contig1_All;CL2544.Contig1_All;Unigene33451_All;Unigene15304_All;Unigene5957_All;CL7170.Contig2_All;Unigene30252_All;Unigene31484_All;CL1326.Contig6_All;Unigene34318_All;Unigene44475_All;Unigene11825_All;CL5189.Contig2_All;CL8401.Cont…
GO:0036211	protein modification process	28	5690	0.999966	1	CL11488.Contig2_All;Unigene50982_All;CL2544.Contig2_All;Unigene32307_All;Unigene19322_All;CL7170.Contig2_All;Unigene1877_All;CL1326.Contig6_All;Unigene15304_All;Unigene11825_All;Unigene7992_All;CL8505.Contig1_All;Unigene34318_All;Unigene17510_All;Unigene5957_All;Unigene23564_All;Unigene31484_All;Unigene30252_All;CL5189.Contig2_All;Unigene33451_All;Unigene33454_All;CL8401.Contig1_All;CL2544.Contig…
GO:0031324	negative regulation of cellular metabolic process	3	1638	0.999969	1	Unigene17121_All;Unigene26520_All;CL6172.Contig1_All
GO:0044267	cellular protein metabolic process	44	7891	0.999971	1	CL586.Contig1_All;Unigene34318_All;CL6471.Contig1_All;CL2544.Contig2_All;Unigene50982_All;CL12648.Contig6_All;Unigene3474_All;CL8505.Contig1_All;Unigene5837_All;CL895.Contig1_All;CL11488.Contig2_All;CL1326.Contig6_All;Unigene11825_All;Unigene29784_All;Unigene19322_All;Unigene47085_All;Unigene33451_All;Unigene47058_All;CL1243.Contig4_All;CL5189.Contig2_All;CL3535.Contig3_All;Unigene27935_All;CL254…
GO:0048608	reproductive structure development	14	3655	0.999975	1	Unigene16269_All;Unigene30943_All;CL1326.Contig6_All;Unigene10788_All;Unigene791_All;CL1055.Contig2_All;Unigene37947_All;CL11209.Contig5_All;Unigene29737_All;CL3690.Contig1_All;CL2544.Contig1_All;CL2544.Contig2_All;CL1847.Contig3_All;Unigene31340_All
GO:0061458	reproductive system development	14	3655	0.999975	1	CL1055.Contig2_All;Unigene37947_All;Unigene10788_All;Unigene791_All;Unigene29737_All;Unigene30943_All;CL2544.Contig2_All;CL1847.Contig3_All;Unigene31340_All;CL3690.Contig1_All;CL1326.Contig6_All;CL11209.Contig5_All;CL2544.Contig1_All;Unigene16269_All
GO:0010629	negative regulation of gene expression	3	1666	0.999976	1	Unigene26520_All;CL6172.Contig1_All;Unigene17121_All
GO:0022414	reproductive process	24	5200	0.999979	1	CL11209.Contig5_All;CL1847.Contig3_All;CL3513.Contig1_All;CL4545.Contig1_All;Unigene31340_All;Unigene12565_All;CL2544.Contig2_All;Unigene29737_All;CL3690.Contig1_All;Unigene30943_All;CL11216.Contig2_All;Unigene7992_All;CL1055.Contig2_All;Unigene37947_All;Unigene12905_All;Unigene33904_All;Unigene10788_All;CL2092.Contig1_All;Unigene13250_All;CL1326.Contig6_All;CL3792.Contig4_All;Unigene16269_All;CL…
GO:0006259	DNA metabolic process	6	2303	0.999979	1	CL8928.Contig1_All;Unigene2914_All;Unigene31511_All;CL10263.Contig2_All;Unigene35879_All;CL3406.Contig1_All
GO:0000003	reproduction	24	5217	0.999981	1	CL3513.Contig1_All;Unigene16269_All;Unigene31340_All;Unigene7992_All;Unigene37947_All;Unigene33904_All;CL3690.Contig1_All;Unigene30943_All;CL1055.Contig2_All;Unigene791_All;CL3792.Contig4_All;CL1847.Contig3_All;CL11216.Contig2_All;CL2544.Contig2_All;CL1326.Contig6_All;CL2092.Contig1_All;CL2544.Contig1_All;CL11209.Contig5_All;Unigene10788_All;Unigene12905_All;Unigene13250_All;CL4545.Contig1_All;Un…
GO:0016569	covalent chromatin modification	1	1218	0.999988	1	CL6442.Contig1_All
GO:0099402	plant organ development	9	2970	0.999991	1	Unigene16269_All;Unigene29737_All;Unigene26713_All;CL11209.Contig5_All;CL10222.Contig7_All;CL1696.Contig4_All;CL1326.Contig6_All;CL9858.Contig2_All;CL3356.Contig3_All
GO:0032259	methylation	3	1789	0.999991	1	CL2783.Contig1_All;Unigene8556_All;CL6442.Contig1_All
GO:0009987	cellular process	206	26361	0.999993	1	CL1243.Contig4_All;Unigene33904_All;Unigene29587_All;CL1696.Contig4_All;Unigene76_All;CL11475.Contig2_All;Unigene2228_All;CL8520.Contig2_All;Unigene24126_All;Unigene26520_All;CL8002.Contig2_All;Unigene22799_All;CL2453.Contig3_All;Unigene13266_All;Unigene23615_All;CL832.Contig5_All;CL895.Contig1_All;CL1325.Contig3_All;CL2788.Contig1_All;CL7170.Contig2_All;CL3044.Contig2_All;Unigene32375_All;Unigen…
GO:0043414	macromolecule methylation	1	1280	0.999993	1	CL6442.Contig1_All
GO:0010605	negative regulation of macromolecule metabolic process	3	1831	0.999994	1	Unigene26520_All;CL6172.Contig1_All;Unigene17121_All
GO:0009790	embryo development	3	1844	0.999995	1	CL1847.Contig3_All;Unigene37947_All;CL11209.Contig5_All
GO:0043412	macromolecule modification	32	6601	0.999995	1	Unigene34318_All;Unigene30252_All;Unigene15304_All;CL2783.Contig1_All;Unigene1877_All;Unigene5957_All;Unigene44475_All;Unigene17510_All;Unigene33451_All;Unigene50982_All;CL8505.Contig1_All;CL5189.Contig2_All;Unigene11825_All;CL2544.Contig2_All;CL8401.Contig1_All;CL1326.Contig6_All;CL3356.Contig3_All;Unigene32307_All;Unigene25647_All;CL7170.Contig2_All;Unigene2228_All;CL6442.Contig1_All;CL2544.Con…
GO:0016568	chromatin modification	1	1322	0.999996	1	CL6442.Contig1_All
GO:0044711	single-organism biosynthetic process	36	7196	0.999996	1	CL12648.Contig6_All;Unigene13266_All;CL3930.Contig1_All;CL323.Contig9_All;CL6033.Contig3_All;Unigene3434_All;CL3748.Contig1_All;CL7687.Contig1_All;Unigene76_All;Unigene33048_All;Unigene24111_All;Unigene30252_All;Unigene12416_All;CL6305.Contig3_All;CL11475.Contig2_All;Unigene46276_All;CL6134.Contig2_All;Unigene19313_All;Unigene17510_All;Unigene28221_All;CL7532.Contig1_All;Unigene37609_All;CL9147.C…
GO:0044767	single-organism developmental process	43	8272	0.999998	1	Unigene30001_All;Unigene37947_All;CL3792.Contig4_All;CL9858.Contig2_All;CL2544.Contig1_All;Unigene29737_All;Unigene30943_All;Unigene24147_All;CL9648.Contig1_All;Unigene31511_All;Unigene31340_All;CL2544.Contig2_All;Unigene33048_All;CL10222.Contig7_All;Unigene33904_All;CL11209.Contig5_All;Unigene791_All;Unigene13250_All;Unigene27626_All;Unigene13547_All;Unigene10788_All;CL1326.Contig6_All;CL7350.Co…
GO:0048856	anatomical structure development	38	7621	0.999998	1	CL1326.Contig6_All;CL3356.Contig3_All;CL2544.Contig1_All;CL3792.Contig4_All;Unigene26713_All;CL10222.Contig7_All;CL11216.Contig2_All;Unigene24147_All;Unigene7992_All;CL3513.Contig1_All;CL11209.Contig5_All;Unigene31511_All;CL2092.Contig1_All;CL2544.Contig2_All;Unigene30001_All;Unigene37947_All;CL1696.Contig4_All;Unigene13547_All;CL1847.Contig3_All;CL9648.Contig1_All;Unigene46276_All;Unigene27049_A…
GO:0032502	developmental process	44	8452	0.999998	1	CL3690.Contig1_All;Unigene16269_All;Unigene7992_All;Unigene13387_All;CL7350.Contig2_All;CL1055.Contig2_All;CL1847.Contig3_All;CL11216.Contig2_All;CL3792.Contig4_All;CL3513.Contig1_All;Unigene30001_All;Unigene10788_All;CL3356.Contig3_All;CL2092.Contig1_All;Unigene26713_All;Unigene27626_All;Unigene33904_All;Unigene31340_All;Unigene13547_All;Unigene33048_All;Unigene8397_All;Unigene37947_All;Unigene1…
GO:0016070	RNA metabolic process	16	4418	0.999999	1	CL8520.Contig2_All;CL6011.Contig2_All;Unigene25647_All;CL8002.Contig2_All;CL895.Contig2_All;CL2783.Contig1_All;CL3356.Contig3_All;CL10825.Contig2_All;CL12648.Contig6_All;CL2544.Contig2_All;CL895.Contig1_All;Unigene13387_All;Unigene28661_All;CL8928.Contig1_All;CL2544.Contig1_All;CL3535.Contig3_All
GO:0051276	chromosome organization	4	2240	0.999999	1	CL6442.Contig1_All;CL10263.Contig2_All;Unigene35879_All;Unigene31511_All
GO:0043933	macromolecular complex subunit organization	10	3491	0.999999	1	Unigene32307_All;CL3491.Contig2_All;CL6442.Contig1_All;CL3899.Contig2_All;Unigene35879_All;CL1696.Contig4_All;Unigene5837_All;Unigene46474_All;CL1326.Contig6_All;Unigene20026_All
GO:0006325	chromatin organization	2	1827	0.999999	1	CL6442.Contig1_All;Unigene35879_All
GO:0006355	regulation of transcription, DNA-templated	8	3148	0.999999	1	CL6172.Contig1_All;Unigene24669_All;CL8928.Contig1_All;CL8002.Contig3_All;Unigene17121_All;CL1604.Contig2_All;CL5383.Contig2_All;Unigene26520_All
GO:1903506	regulation of nucleic acid-templated transcription	8	3148	0.999999	1	Unigene24669_All;CL5383.Contig2_All;CL8928.Contig1_All;CL1604.Contig2_All;CL6172.Contig1_All;CL8002.Contig3_All;Unigene26520_All;Unigene17121_All
GO:2001141	regulation of RNA biosynthetic process	8	3150	0.999999	1	Unigene24669_All;CL1604.Contig2_All;CL8002.Contig3_All;CL6172.Contig1_All;CL5383.Contig2_All;CL8928.Contig1_All;Unigene26520_All;Unigene17121_All
GO:0048731	system development	22	5492	0.999999	1	Unigene26713_All;CL1326.Contig6_All;CL1696.Contig4_All;Unigene10788_All;Unigene16269_All;CL9858.Contig2_All;Unigene25647_All;Unigene27049_All;CL3690.Contig1_All;Unigene37947_All;CL1847.Contig3_All;Unigene29737_All;Unigene31340_All;Unigene30943_All;CL1055.Contig2_All;CL10222.Contig7_All;Unigene46276_All;CL2544.Contig2_All;CL2544.Contig1_All;CL3356.Contig3_All;CL11209.Contig5_All;Unigene791_All
GO:0007275	multicellular organism development	35	7419	1	1	CL1847.Contig3_All;Unigene791_All;CL2544.Contig1_All;CL7350.Contig2_All;CL1055.Contig2_All;Unigene31340_All;CL2544.Contig2_All;Unigene24147_All;CL3690.Contig1_All;CL10222.Contig7_All;Unigene12565_All;Unigene29737_All;Unigene30943_All;Unigene27049_All;CL8307.Contig1_All;CL1326.Contig6_All;Unigene26713_All;CL11209.Contig5_All;Unigene37947_All;Unigene13387_All;Unigene25647_All;Unigene10788_All;Unige…
GO:0044707	single-multicellular organism process	37	7708	1	1	Unigene24147_All;CL1326.Contig6_All;Unigene30943_All;Unigene27626_All;Unigene30001_All;Unigene791_All;Unigene13250_All;Unigene25647_All;Unigene26713_All;CL1847.Contig3_All;CL9858.Contig2_All;CL3690.Contig1_All;Unigene13387_All;CL8307.Contig1_All;CL3356.Contig3_All;Unigene46276_All;Unigene12565_All;CL8307.Contig2_All;Unigene31340_All;Unigene33904_All;CL11209.Contig5_All;CL2544.Contig2_All;Unigene3…
GO:0051252	regulation of RNA metabolic process	8	3189	1	1	CL8002.Contig3_All;CL5383.Contig2_All;Unigene24669_All;Unigene26520_All;CL1604.Contig2_All;CL8928.Contig1_All;Unigene17121_All;CL6172.Contig1_All
GO:0009793	embryo development ending in seed dormancy	1	1571	1	1	Unigene37947_All
GO:0007049	cell cycle	3	2143	1	1	Unigene33904_All;Unigene13250_All;CL3899.Contig2_All
GO:0009791	post-embryonic development	16	4607	1	1	Unigene16269_All;Unigene10788_All;Unigene791_All;CL3690.Contig1_All;CL11209.Contig5_All;CL2544.Contig2_All;CL7350.Contig2_All;CL1847.Contig3_All;Unigene37947_All;Unigene29737_All;CL2544.Contig1_All;Unigene30943_All;CL1326.Contig6_All;Unigene25647_All;Unigene46276_All;Unigene27626_All
GO:0032501	multicellular organismal process	40	8161	1	1	Unigene12565_All;CL1696.Contig4_All;Unigene27626_All;Unigene10788_All;Unigene37947_All;Unigene791_All;CL1847.Contig3_All;Unigene29737_All;Unigene46276_All;Unigene16269_All;Unigene33904_All;Unigene25647_All;CL9858.Contig2_All;CL3690.Contig1_All;CL4545.Contig1_All;Unigene30943_All;CL2544.Contig2_All;CL8307.Contig1_All;Unigene13250_All;Unigene26713_All;Unigene7992_All;CL3792.Contig4_All;CL3513.Conti…
GO:0043170	macromolecule metabolic process	87	14258	1	1	CL6442.Contig1_All;CL12540.Contig2_All;CL2938.Contig5_All;CL3946.Contig3_All;CL12648.Contig6_All;Unigene13387_All;Unigene37863_All;Unigene50982_All;Unigene13250_All;CL8002.Contig2_All;CL6211.Contig6_All;Unigene23091_All;Unigene5957_All;CL8520.Contig2_All;CL11488.Contig2_All;CL6305.Contig3_All;Unigene24147_All;Unigene2228_All;CL7893.Contig2_All;Unigene44475_All;Unigene11825_All;CL2783.Contig1_All;…
GO:2000112	regulation of cellular macromolecule biosynthetic process	10	3748	1	1	CL8002.Contig3_All;Unigene24669_All;Unigene26520_All;Unigene17121_All;Unigene31340_All;CL6172.Contig1_All;CL8928.Contig1_All;CL1604.Contig2_All;Unigene5957_All;CL5383.Contig2_All
GO:0010556	regulation of macromolecule biosynthetic process	10	3751	1	1	CL8002.Contig3_All;Unigene31340_All;CL1604.Contig2_All;CL6172.Contig1_All;Unigene5957_All;Unigene26520_All;Unigene24669_All;CL5383.Contig2_All;Unigene17121_All;CL8928.Contig1_All
GO:0022402	cell cycle process	1	1724	1	1	CL3899.Contig2_All
GO:0009889	regulation of biosynthetic process	11	3970	1	1	Unigene26520_All;CL8928.Contig1_All;Unigene24669_All;CL6172.Contig1_All;CL5383.Contig2_All;CL288.Contig2_All;Unigene31340_All;CL1604.Contig2_All;CL8002.Contig3_All;Unigene17121_All;Unigene5957_All
GO:0006396	RNA processing	4	2614	1	1	CL2783.Contig1_All;CL12648.Contig6_All;CL10825.Contig2_All;CL8928.Contig1_All
GO:0080090	regulation of primary metabolic process	14	4561	1	1	Unigene24147_All;Unigene26520_All;Unigene26931_All;CL8002.Contig3_All;CL6172.Contig1_All;CL8928.Contig1_All;CL5383.Contig2_All;CL288.Contig2_All;Unigene31340_All;Unigene5957_All;CL1604.Contig2_All;Unigene24669_All;Unigene17121_All;CL1485.Contig2_All
GO:0019219	regulation of nucleobase-containing compound metabolic process	8	3468	1	1	CL8002.Contig3_All;Unigene26520_All;CL5383.Contig2_All;Unigene17121_All;CL6172.Contig1_All;CL1604.Contig2_All;CL8928.Contig1_All;Unigene24669_All
GO:0031326	regulation of cellular biosynthetic process	10	3868	1	1	CL8002.Contig3_All;Unigene26520_All;CL5383.Contig2_All;Unigene31340_All;Unigene24669_All;CL8928.Contig1_All;CL6172.Contig1_All;Unigene17121_All;CL1604.Contig2_All;Unigene5957_All
GO:0010468	regulation of gene expression	10	3946	1	1	CL8928.Contig1_All;Unigene24669_All;Unigene31340_All;CL8002.Contig3_All;Unigene5957_All;CL5383.Contig2_All;CL6172.Contig1_All;Unigene26520_All;Unigene17121_All;CL1604.Contig2_All
GO:0051171	regulation of nitrogen compound metabolic process	10	3965	1	1	CL8928.Contig1_All;Unigene5957_All;Unigene17121_All;CL8002.Contig3_All;CL1604.Contig2_All;Unigene24669_All;CL5383.Contig2_All;Unigene26520_All;Unigene31340_All;CL6172.Contig1_All
GO:0071840	cellular component organization or biogenesis	42	9011	1	1	Unigene16269_All;CL8881.Contig2_All;CL3930.Contig1_All;Unigene37863_All;CL1696.Contig4_All;Unigene7992_All;CL6305.Contig3_All;Unigene31511_All;CL3899.Contig2_All;CL3513.Contig1_All;CL1718.Contig1_All;Unigene33451_All;CL10143.Contig3_All;Unigene13250_All;CL1402.Contig3_All;Unigene46474_All;Unigene5837_All;Unigene31066_All;CL11216.Contig2_All;CL7687.Contig1_All;CL6442.Contig1_All;Unigene20026_All;U…
GO:0006807	nitrogen compound metabolic process	55	10785	1	1	Unigene22799_All;CL3356.Contig3_All;CL2938.Contig5_All;Unigene23091_All;CL1243.Contig4_All;CL12648.Contig6_All;CL6033.Contig3_All;Unigene37588_All;CL9147.Contig2_All;CL3946.Contig3_All;Unigene32375_All;CL8002.Contig2_All;Unigene29784_All;CL10263.Contig2_All;Unigene76_All;CL11475.Contig2_All;CL8388.Contig2_All;Unigene28661_All;CL895.Contig2_All;CL586.Contig1_All;Unigene31340_All;Unigene2914_All;CL…
GO:0016043	cellular component organization	36	8287	1	1	CL10263.Contig2_All;Unigene37229_All;Unigene31511_All;Unigene31066_All;Unigene37863_All;CL6921.Contig2_All;Unigene13547_All;Unigene13250_All;CL11216.Contig2_All;Unigene33904_All;Unigene20026_All;CL1402.Contig3_All;Unigene46474_All;Unigene5837_All;CL1326.Contig6_All;Unigene27165_All;Unigene46276_All;CL3899.Contig2_All;CL3930.Contig1_All;CL1696.Contig4_All;CL3491.Contig2_All;Unigene32307_All;CL4545…
GO:0071704	organic substance metabolic process	138	20721	1	1	CL3152.Contig3_All;Unigene12572_All;CL12648.Contig6_All;Unigene3474_All;Unigene35879_All;Unigene18941_All;CL6211.Contig7_All;Unigene1877_All;CL6134.Contig2_All;Unigene76_All;CL7687.Contig1_All;Unigene24111_All;CL323.Contig9_All;Unigene28221_All;CL10825.Contig2_All;Unigene3434_All;CL6471.Contig1_All;CL12229.Contig1_All;CL12540.Contig2_All;CL3406.Contig1_All;Unigene13266_All;Unigene33454_All;CL6033…
GO:0060255	regulation of macromolecule metabolic process	12	4609	1	1	CL1604.Contig2_All;Unigene26520_All;Unigene24669_All;CL8002.Contig3_All;Unigene5957_All;CL8928.Contig1_All;Unigene17121_All;CL1485.Contig2_All;CL6172.Contig1_All;CL5383.Contig2_All;Unigene31340_All;Unigene26931_All
GO:0006725	cellular aromatic compound metabolic process	42	9302	1	1	CL895.Contig2_All;Unigene31511_All;Unigene37863_All;CL9648.Contig1_All;Unigene2914_All;CL6011.Contig2_All;Unigene32375_All;Unigene76_All;CL10263.Contig2_All;CL8307.Contig1_All;Unigene40522_All;CL3406.Contig1_All;Unigene46276_All;Unigene25647_All;Unigene27165_All;CL8002.Contig2_All;CL2544.Contig1_All;Unigene35272_All;Unigene12572_All;CL6033.Contig3_All;Unigene28661_All;CL7687.Contig1_All;Unigene30…
GO:0031323	regulation of cellular metabolic process	12	4645	1	1	Unigene5957_All;Unigene24669_All;CL1604.Contig2_All;CL1485.Contig2_All;Unigene17121_All;CL6172.Contig1_All;Unigene31340_All;CL8002.Contig3_All;Unigene26520_All;CL8928.Contig1_All;CL5383.Contig2_All;Unigene26931_All
GO:0044237	cellular metabolic process	130	20041	1	1	Unigene27935_All;Unigene31511_All;CL8307.Contig1_All;CL7170.Contig2_All;CL11475.Contig2_All;CL3930.Contig1_All;CL6033.Contig3_All;CL9648.Contig1_All;CL6011.Contig2_All;Unigene3474_All;CL10263.Contig2_All;CL9074.Contig3_All;CL1402.Contig3_All;Unigene35272_All;Unigene32307_All;Unigene45005_All;CL586.Contig1_All;CL12639.Contig1_All;Unigene34137_All;Unigene24111_All;Unigene2914_All;Unigene13387_All;U…
GO:0044238	primary metabolic process	123	19280	1	1	Unigene7992_All;Unigene50982_All;CL8401.Contig1_All;CL1243.Contig4_All;Unigene32375_All;CL4382.Contig2_All;CL9173.Contig2_All;Unigene33947_All;Unigene5957_All;Unigene47085_All;CL2783.Contig1_All;Unigene32307_All;CL8520.Contig2_All;Unigene1877_All;Unigene3434_All;CL11475.Contig2_All;Unigene13266_All;CL2544.Contig2_All;Unigene791_All;CL10825.Contig2_All;CL6011.Contig2_All;Unigene42621_All;Unigene39…
GO:1902589	single-organism organelle organization	5	3369	1	1	CL1326.Contig6_All;CL3899.Contig2_All;CL10263.Contig2_All;CL1696.Contig4_All;CL6442.Contig1_All
GO:0090304	nucleic acid metabolic process	21	6348	1	1	CL8928.Contig1_All;CL8002.Contig2_All;Unigene13387_All;CL895.Contig2_All;Unigene25647_All;CL2544.Contig2_All;CL12648.Contig6_All;Unigene31511_All;CL3356.Contig3_All;Unigene2914_All;CL8520.Contig2_All;CL3406.Contig1_All;CL10825.Contig2_All;Unigene35879_All;CL10263.Contig2_All;CL2544.Contig1_All;CL3535.Contig3_All;Unigene28661_All;CL6011.Contig2_All;CL2783.Contig1_All;CL895.Contig1_All
GO:0019222	regulation of metabolic process	16	5559	1	1	CL6172.Contig1_All;CL288.Contig2_All;Unigene17121_All;CL8928.Contig1_All;Unigene26520_All;CL5383.Contig2_All;Unigene26931_All;Unigene31340_All;CL1485.Contig2_All;Unigene24669_All;Unigene5957_All;Unigene37229_All;Unigene24147_All;Unigene42621_All;CL1604.Contig2_All;CL8002.Contig3_All
GO:0044260	cellular macromolecule metabolic process	70	13260	1	1	CL1326.Contig6_All;Unigene2914_All;CL7170.Contig2_All;CL6471.Contig1_All;CL2783.Contig1_All;CL10825.Contig2_All;CL3356.Contig3_All;Unigene31511_All;CL12540.Contig2_All;Unigene3474_All;CL3946.Contig3_All;Unigene33454_All;CL8928.Contig1_All;Unigene23564_All;Unigene11825_All;Unigene37863_All;Unigene44475_All;Unigene35879_All;CL2544.Contig1_All;Unigene32307_All;Unigene24147_All;CL895.Contig1_All;CL13…
GO:0034641	cellular nitrogen compound metabolic process	44	9853	1	1	Unigene37863_All;CL3946.Contig3_All;Unigene31511_All;CL3406.Contig1_All;Unigene35879_All;CL2544.Contig2_All;Unigene30001_All;Unigene37588_All;CL6033.Contig3_All;CL8520.Contig2_All;Unigene35272_All;CL12648.Contig6_All;CL3356.Contig3_All;CL895.Contig1_All;Unigene22799_All;CL1243.Contig4_All;Unigene28661_All;CL8928.Contig1_All;CL12540.Contig2_All;CL10825.Contig2_All;CL2544.Contig1_All;Unigene29784_A…
GO:0006139	nucleobase-containing compound metabolic process	32	8187	1	1	CL6011.Contig2_All;CL3356.Contig3_All;Unigene3434_All;Unigene35953_All;CL12639.Contig1_All;Unigene12572_All;Unigene35272_All;CL2544.Contig1_All;Unigene76_All;Unigene30001_All;CL12648.Contig6_All;CL3535.Contig3_All;CL8520.Contig2_All;Unigene40522_All;Unigene37863_All;Unigene35879_All;CL895.Contig1_All;CL8002.Contig2_All;Unigene13387_All;Unigene22799_All;CL895.Contig2_All;Unigene2914_All;Unigene286…
GO:1901360	organic cyclic compound metabolic process	42	9798	1	1	CL8307.Contig1_All;CL3406.Contig1_All;Unigene27165_All;CL3535.Contig3_All;CL10263.Contig2_All;CL7687.Contig1_All;Unigene28661_All;CL11475.Contig2_All;CL10825.Contig2_All;CL2544.Contig1_All;CL6011.Contig2_All;CL6033.Contig3_All;CL8928.Contig1_All;CL3748.Contig1_All;Unigene12572_All;CL3930.Contig1_All;CL8002.Contig2_All;Unigene22799_All;Unigene37863_All;Unigene30252_All;CL1402.Contig3_All;Unigene35…
GO:0046483	heterocycle metabolic process	36	9033	1	1	CL11475.Contig2_All;CL3356.Contig3_All;CL10263.Contig2_All;Unigene13387_All;CL2783.Contig1_All;Unigene35953_All;CL10825.Contig2_All;Unigene3434_All;CL6011.Contig2_All;Unigene35879_All;CL12639.Contig1_All;CL12648.Contig6_All;CL3406.Contig1_All;CL8307.Contig1_All;Unigene2914_All;Unigene40522_All;CL8928.Contig1_All;CL2544.Contig1_All;Unigene12572_All;Unigene22799_All;Unigene28661_All;Unigene25647_Al…
GO:0006996	organelle organization	10	5666	1	1	CL10263.Contig2_All;Unigene37863_All;CL1696.Contig4_All;CL2938.Contig5_All;CL1326.Contig6_All;CL3899.Contig2_All;Unigene35879_All;Unigene31511_All;CL6442.Contig1_All;CL12639.Contig1_All
