# Supplementary material for: Transcriptomics Investigation into the Mechanisms of Self-Incompatibility between Pin and Thrum Morphs of Primula maximowiczii
Source: Int J Mol Sci. 2018 Jun 22;19(7):1840. doi: 10.3390/ijms19071840 (PMC6073747; doi:10.3390/ijms19071840)
Supplement: Supplementary file 1 [file ijms-19-01840-s001.zip › Supplementary files-2018.06.12/Supplemental Table 8ú║GO classification of DEGs in TS vs TP.xlsx]

## Sheet: TS-VS-TP_Cellular component
GO ID	Description	GeneRatio (194)	BgRatio (36628)	pvalue	fdr	geneID
GO:0005576	extracellular region	26	2246	0.000149639	0.0266358	CL1325.Contig4_All;CL12208.Contig1_All;CL1325.Contig3_All;Unigene41665_All;Unigene977_All;Unigene23091_All;CL8783.Contig2_All;Unigene32127_All;CL11224.Contig4_All;Unigene12905_All;Unigene38200_All;CL3693.Contig2_All;CL6075.Contig1_All;CL3391.Contig4_All;Unigene50562_All;CL7974.Contig3_All;CL1821.Contig5_All;CL4450.Contig2_All;Unigene26123_All;Unigene31612_All;CL101.Contig1_All;CL6211.Contig4_All;…
GO:0071944	cell periphery	64	8499	0.00117644	0.0666832	CL832.Contig1_All;CL832.Contig5_All;CL1821.Contig5_All;CL3899.Contig2_All;Unigene16411_All;CL3693.Contig2_All;CL10733.Contig2_All;CL1325.Contig4_All;CL5204.Contig30_All;Unigene13865_All;Unigene23091_All;Unigene38200_All;CL10407.Contig2_All;Unigene31193_All;CL4725.Contig1_All;CL10803.Contig3_All;CL2891.Contig2_All;CL194.Contig1_All;CL12137.Contig1_All;CL3939.Contig1_All;CL194.Contig2_All;CL832.Con…
GO:0044391	ribosomal subunit	9	486	0.00121429	0.0666832	CL10803.Contig3_All;CL10407.Contig2_All;CL8202.Contig3_All;CL7168.Contig4_All;CL3967.Contig2_All;CL1755.Contig1_All;CL586.Contig1_All;CL3946.Contig3_All;CL8210.Contig2_All
GO:0048046	apoplast	11	709	0.0014985	0.0666832	CL1325.Contig3_All;Unigene32127_All;CL6075.Contig1_All;CL11224.Contig4_All;CL8901.Contig1_All;CL1325.Contig4_All;CL3391.Contig4_All;Unigene12905_All;CL3693.Contig2_All;Unigene977_All;Unigene50562_All
GO:0005773	vacuole	23	2310	0.00271149	0.0843959	CL8981.Contig3_All;Unigene18785_All;CL2788.Contig2_All;CL6304.Contig1_All;CL7168.Contig4_All;Unigene7520_All;Unigene12290_All;CL3939.Contig1_All;Unigene43184_All;CL2891.Contig1_All;CL3693.Contig2_All;CL10803.Contig3_All;CL6858.Contig3_All;CL2891.Contig2_All;Unigene41449_All;CL12227.Contig2_All;CL1755.Contig1_All;CL3946.Contig3_All;CL2788.Contig1_All;CL6173.Contig19_All;Unigene13865_All;CL101.Cont…
GO:0022627	cytosolic small ribosomal subunit	4	110	0.00284481	0.0843959	CL3946.Contig3_All;CL7168.Contig4_All;CL1755.Contig1_All;CL8210.Contig2_All
GO:0005811	lipid particle	2	19	0.00449759	0.100071	CL12139.Contig7_All;CL12139.Contig1_All
GO:0012511	monolayer-surrounded lipid storage body	2	19	0.00449759	0.100071	CL12139.Contig1_All;CL12139.Contig7_All
GO:0048555	generative cell nucleus	1	1	0.00529649	0.104753	CL149.Contig6_All
GO:0010005	cortical microtubule, transverse to long axis	2	23	0.00656252	0.116813	CL3899.Contig2_All;CL12137.Contig1_All
GO:0015935	small ribosomal subunit	4	156	0.00969945	0.147816	CL7168.Contig4_All;CL3946.Contig3_All;CL1755.Contig1_All;CL8210.Contig2_All
GO:0022626	cytosolic ribosome	8	572	0.0116375	0.147816	CL586.Contig1_All;CL3946.Contig3_All;CL1755.Contig1_All;CL7168.Contig4_All;CL10407.Contig2_All;CL3967.Contig2_All;CL8210.Contig2_All;CL10803.Contig3_All
GO:0005618	cell wall	15	1477	0.0124234	0.147816	CL1325.Contig3_All;CL8901.Contig1_All;Unigene977_All;Unigene16411_All;CL12852.Contig1_All;CL10407.Contig2_All;Unigene23091_All;CL7168.Contig4_All;CL8593.Contig1_All;CL1325.Contig4_All;CL101.Contig1_All;CL4725.Contig1_All;Unigene38200_All;CL1821.Contig5_All;CL3946.Contig3_All
GO:0005680	anaphase-promoting complex	2	32	0.0124707	0.147816	CL9222.Contig4_All;Unigene49949_All
GO:0030312	external encapsulating structure	15	1482	0.0127772	0.147816	CL4725.Contig1_All;Unigene977_All;CL12852.Contig1_All;CL8593.Contig1_All;Unigene38200_All;Unigene16411_All;CL8901.Contig1_All;CL1325.Contig3_All;CL7168.Contig4_All;CL3946.Contig3_All;CL1325.Contig4_All;CL101.Contig1_All;Unigene23091_All;CL10407.Contig2_All;CL1821.Contig5_All
GO:0031224	intrinsic component of membrane	30	3723	0.0132869	0.147816	Unigene15304_All;Unigene23989_All;CL12139.Contig7_All;CL832.Contig1_All;Unigene43184_All;CL832.Contig6_All;CL6160.Contig2_All;CL526.Contig2_All;CL10143.Contig1_All;Unigene23358_All;Unigene18785_All;Unigene23615_All;Unigene42409_All;CL832.Contig7_All;CL10682.Contig1_All;CL10682.Contig2_All;CL832.Contig10_All;CL12139.Contig1_All;CL832.Contig5_All;Unigene39252_All;CL6160.Contig3_All;Unigene42272_All…
GO:0016021	integral component of membrane	28	3465	0.0160961	0.154189	Unigene23615_All;CL832.Contig7_All;Unigene43184_All;Unigene23989_All;CL10143.Contig1_All;CL12139.Contig1_All;CL10682.Contig2_All;CL832.Contig1_All;CL6160.Contig2_All;CL832.Contig9_All;CL10682.Contig1_All;CL832.Contig10_All;Unigene13865_All;CL832.Contig6_All;CL526.Contig2_All;Unigene42272_All;Unigene18785_All;CL5204.Contig30_All;CL12139.Contig7_All;CL2788.Contig2_All;CL6160.Contig3_All;CL832.Conti…
GO:0005881	cytoplasmic microtubule	2	37	0.0164583	0.154189	CL3899.Contig2_All;CL12137.Contig1_All
GO:0055028	cortical microtubule	2	37	0.0164583	0.154189	CL12137.Contig1_All;CL3899.Contig2_All
GO:0044445	cytosolic part	8	627	0.019132	0.170275	CL7168.Contig4_All;CL586.Contig1_All;CL1755.Contig1_All;CL3967.Contig2_All;CL10407.Contig2_All;CL10803.Contig3_All;CL8210.Contig2_All;CL3946.Contig3_All
GO:0005819	spindle	4	201	0.0224857	0.190593	CL12137.Contig1_All;CL3899.Contig2_All;Unigene49949_All;CL9222.Contig4_All
GO:0022625	cytosolic large ribosomal subunit	4	219	0.0295528	0.207708	CL10407.Contig2_All;CL586.Contig1_All;CL10803.Contig3_All;CL3967.Contig2_All
GO:0009574	preprophase band	2	53	0.0322311	0.207708	CL3899.Contig2_All;CL12137.Contig1_All
GO:0030981	cortical microtubule cytoskeleton	2	53	0.0322311	0.207708	CL3899.Contig2_All;CL12137.Contig1_All
GO:0015934	large ribosomal subunit	5	333	0.0327322	0.207708	CL10803.Contig3_All;CL8202.Contig3_All;CL3967.Contig2_All;CL586.Contig1_All;CL10407.Contig2_All
GO:0005840	ribosome	10	965	0.0336103	0.207708	CL8210.Contig2_All;CL1755.Contig1_All;CL8202.Contig3_All;CL10407.Contig2_All;CL10803.Contig3_All;CL586.Contig1_All;CL3946.Contig3_All;CL6032.Contig3_All;CL7168.Contig4_All;CL3967.Contig2_All
GO:0030863	cortical cytoskeleton	2	56	0.0356522	0.207708	CL3899.Contig2_All;CL12137.Contig1_All
GO:0005886	plasma membrane	50	7454	0.0393873	0.207708	CL8981.Contig3_All;CL6173.Contig19_All;CL5204.Contig30_All;CL1821.Contig5_All;Unigene41449_All;Unigene33939_All;CL3939.Contig1_All;CL4938.Contig1_All;CL4815.Contig1_All;Unigene42272_All;CL2891.Contig1_All;Unigene42922_All;CL10360.Contig2_All;CL194.Contig1_All;CL10904.Contig2_All;CL7109.Contig6_All;CL7974.Contig3_All;CL586.Contig1_All;Unigene26218_All;CL11224.Contig4_All;CL6260.Contig3_All;Unigene…
GO:0000151	ubiquitin ligase complex	7	596	0.040243	0.207708	Unigene13501_All;Unigene41469_All;CL9222.Contig4_All;Unigene6305_All;Unigene49949_All;Unigene18300_All;CL1378.Contig2_All
GO:0000152	nuclear ubiquitin ligase complex	2	60	0.0404205	0.207708	Unigene49949_All;CL9222.Contig4_All
GO:0005901	caveola	1	8	0.0415986	0.207708	CL3939.Contig1_All
GO:0044853	plasma membrane raft	1	8	0.0415986	0.207708	CL3939.Contig1_All
GO:0045121	membrane raft	1	8	0.0415986	0.207708	CL3939.Contig1_All
GO:0098857	membrane microdomain	1	8	0.0415986	0.207708	CL3939.Contig1_All
GO:0009705	plant-type vacuole membrane	3	146	0.0428717	0.207708	Unigene13865_All;CL6858.Contig3_All;Unigene43184_All
GO:0030529	intracellular ribonucleoprotein complex	12	1304	0.0456477	0.207708	CL6032.Contig3_All;CL7247.Contig2_All;CL8202.Contig3_All;CL10803.Contig3_All;CL10407.Contig2_All;CL3946.Contig3_All;CL8210.Contig2_All;CL586.Contig1_All;CL7168.Contig4_All;CL3967.Contig2_All;CL6987.Contig3_All;CL1755.Contig1_All
GO:1990904	ribonucleoprotein complex	12	1304	0.0456477	0.207708	CL586.Contig1_All;CL6032.Contig3_All;CL3946.Contig3_All;CL3967.Contig2_All;CL7247.Contig2_All;CL1755.Contig1_All;CL6987.Contig3_All;CL10803.Contig3_All;CL7168.Contig4_All;CL8210.Contig2_All;CL10407.Contig2_All;CL8202.Contig3_All
GO:0000325	plant-type vacuole	4	253	0.0461273	0.207708	Unigene43184_All;Unigene12290_All;CL6858.Contig3_All;Unigene13865_All
GO:0031501	mannosyltransferase complex	1	9	0.0466759	0.207708	CL8783.Contig2_All
GO:0033185	dolichol-phosphate-mannose synthase complex	1	9	0.0466759	0.207708	CL8783.Contig2_All
GO:0001673	male germ cell nucleus	1	10	0.0517264	0.219222	CL1378.Contig2_All
GO:0043073	germ cell nucleus	1	10	0.0517264	0.219222	CL1378.Contig2_All
GO:0010282	senescence-associated vacuole	1	11	0.0567503	0.222771	Unigene12290_All
GO:0042807	central vacuole	1	11	0.0567503	0.222771	Unigene43184_All
GO:0072686	mitotic spindle	1	11	0.0567503	0.222771	CL12137.Contig1_All
GO:0043228	non-membrane-bounded organelle	23	3076	0.0588216	0.222771	CL1755.Contig1_All;CL10803.Contig3_All;CL9222.Contig4_All;Unigene10411_All;Unigene31511_All;CL12137.Contig1_All;Unigene18733_All;CL6032.Contig3_All;CL7168.Contig4_All;CL149.Contig6_All;CL12139.Contig1_All;Unigene977_All;CL8210.Contig2_All;CL8510.Contig3_All;CL10407.Contig2_All;CL12139.Contig7_All;CL8202.Contig3_All;Unigene43444_All;CL3899.Contig2_All;Unigene49949_All;CL586.Contig1_All;CL3967.Cont…
GO:0043232	intracellular non-membrane-bounded organelle	23	3076	0.0588216	0.222771	CL8510.Contig3_All;CL1755.Contig1_All;Unigene43444_All;Unigene18733_All;CL149.Contig6_All;Unigene49949_All;CL586.Contig1_All;CL7168.Contig4_All;CL3967.Contig2_All;CL10803.Contig3_All;CL12139.Contig7_All;Unigene977_All;CL9222.Contig4_All;CL3899.Contig2_All;CL10407.Contig2_All;Unigene10411_All;CL3946.Contig3_All;CL8210.Contig2_All;Unigene31511_All;CL6032.Contig3_All;CL12139.Contig1_All;CL12137.Cont…
GO:0005971	ribonucleoside-diphosphate reductase complex	1	14	0.0716637	0.265753	Unigene14438_All
GO:0008541	proteasome regulatory particle, lid subcomplex	1	15	0.0765825	0.272634	CL6836.Contig2_All
GO:0031463	Cul3-RING ubiquitin ligase complex	1	15	0.0765825	0.272634	Unigene6305_All
GO:0016020	membrane	83	13791	0.0807875	0.273634	Unigene29852_All;CL11224.Contig4_All;Unigene23989_All;CL10143.Contig1_All;CL832.Contig10_All;Unigene13865_All;Unigene977_All;CL8510.Contig3_All;CL10682.Contig1_All;CL10682.Contig2_All;CL832.Contig4_All;CL6160.Contig3_All;Unigene15304_All;CL7168.Contig4_All;CL7178.Contig6_All;Unigene31193_All;CL6260.Contig2_All;CL10803.Contig3_All;CL6304.Contig1_All;Unigene18785_All;Unigene834_All;CL2891.Contig1_A…
GO:0009504	cell plate	2	89	0.0810488	0.273634	Unigene49949_All;CL9222.Contig4_All
GO:0030532	small nuclear ribonucleoprotein complex	1	16	0.0814754	0.273634	CL6987.Contig3_All
GO:0044448	cell cortex part	2	97	0.093806	0.309212	CL3899.Contig2_All;CL12137.Contig1_All
GO:1990234	transferase complex	8	891	0.10257	0.331954	CL1378.Contig2_All;Unigene41469_All;Unigene13501_All;Unigene6305_All;Unigene18300_All;CL9222.Contig4_All;CL8783.Contig2_All;Unigene49949_All
GO:0031461	cullin-RING ubiquitin ligase complex	5	476	0.109815	0.349055	CL1378.Contig2_All;Unigene49949_All;Unigene6305_All;CL9222.Contig4_All;Unigene13501_All
GO:0000323	lytic vacuole	1	23	0.115011	0.359157	Unigene12290_All
GO:0044425	membrane part	33	5056	0.117952	0.361991	CL10143.Contig1_All;CL5204.Contig30_All;CL11224.Contig4_All;CL832.Contig10_All;Unigene5837_All;CL185.Contig1_All;Unigene43184_All;Unigene23358_All;Unigene23615_All;CL526.Contig2_All;CL832.Contig6_All;CL12139.Contig1_All;CL832.Contig7_All;CL2788.Contig2_All;CL6160.Contig3_All;Unigene13865_All;CL3939.Contig1_All;CL832.Contig1_All;CL10682.Contig2_All;CL832.Contig9_All;Unigene42272_All;CL832.Contig5_…
GO:0009524	phragmoplast	3	228	0.121161	0.362906	CL3899.Contig2_All;CL12137.Contig1_All;Unigene10411_All
GO:0000322	storage vacuole	1	25	0.124367	0.362906	Unigene43184_All
GO:0000326	protein storage vacuole	1	25	0.124367	0.362906	Unigene43184_All
GO:0005938	cell cortex	2	123	0.138604	0.391612	CL3899.Contig2_All;CL12137.Contig1_All
GO:0099568	cytoplasmic region	2	123	0.138604	0.391612	CL12137.Contig1_All;CL3899.Contig2_All
GO:0000786	nucleosome	2	140	0.169931	0.472622	Unigene18733_All;CL149.Contig6_All
GO:0044815	DNA packaging complex	2	144	0.177469	0.485248	CL149.Contig6_All;Unigene18733_All
GO:0015630	microtubule cytoskeleton	5	563	0.179923	0.485248	Unigene49949_All;CL9222.Contig4_All;Unigene10411_All;CL3899.Contig2_All;CL12137.Contig1_All
GO:0005856	cytoskeleton	6	729	0.19136	0.508389	Unigene43444_All;Unigene49949_All;Unigene10411_All;CL3899.Contig2_All;CL9222.Contig4_All;CL12137.Contig1_All
GO:0000502	proteasome complex	2	164	0.215818	0.553784	CL6836.Contig2_All;CL6244.Contig3_All
GO:0032993	protein-DNA complex	2	166	0.219699	0.553784	CL149.Contig6_All;Unigene18733_All
GO:0019005	SCF ubiquitin ligase complex	1	48	0.225139	0.553784	CL1378.Contig2_All
GO:0005874	microtubule	3	311	0.228262	0.553784	CL12137.Contig1_All;Unigene10411_All;CL3899.Contig2_All
GO:0016324	apical plasma membrane	1	49	0.229248	0.553784	CL3939.Contig1_All
GO:1902494	catalytic complex	10	1436	0.232071	0.553784	Unigene18300_All;Unigene6305_All;Unigene5837_All;Unigene41469_All;Unigene13501_All;Unigene49949_All;CL1378.Contig2_All;CL8783.Contig2_All;Unigene14438_All;CL9222.Contig4_All
GO:0005838	proteasome regulatory particle	1	50	0.233336	0.553784	CL6836.Contig2_All
GO:0022624	proteasome accessory complex	1	50	0.233336	0.553784	CL6836.Contig2_All
GO:0099512	supramolecular fiber	3	320	0.240848	0.556765	CL3899.Contig2_All;Unigene10411_All;CL12137.Contig1_All
GO:0099513	polymeric cytoskeletal fiber	3	320	0.240848	0.556765	CL3899.Contig2_All;Unigene10411_All;CL12137.Contig1_All
GO:0044430	cytoskeletal part	5	641	0.253588	0.576286	Unigene49949_All;CL12137.Contig1_All;CL3899.Contig2_All;CL9222.Contig4_All;Unigene10411_All
GO:0005774	vacuolar membrane	8	1139	0.258021	0.576286	CL6858.Contig3_All;CL8981.Contig3_All;Unigene43184_All;CL2891.Contig2_All;Unigene41449_All;Unigene13865_All;CL7168.Contig4_All;CL2891.Contig1_All
GO:0005829	cytosol	29	4828	0.261435	0.576286	CL8210.Contig2_All;CL10407.Contig2_All;Unigene42922_All;CL10803.Contig3_All;Unigene50982_All;CL4725.Contig1_All;CL6304.Contig1_All;CL1320.Contig4_All;CL7109.Contig6_All;CL6846.Contig3_All;CL12686.Contig39_All;CL8510.Contig3_All;CL11245.Contig2_All;CL12227.Contig2_All;CL7168.Contig4_All;CL3946.Contig3_All;Unigene977_All;CL7926.Contig1_All;CL6836.Contig2_All;CL586.Contig1_All;CL1755.Contig1_All;CL1…
GO:0005730	nucleolus	8	1147	0.263983	0.576286	Unigene18733_All;CL3946.Contig3_All;CL8210.Contig2_All;CL7168.Contig4_All;CL1755.Contig1_All;CL10803.Contig3_All;Unigene977_All;CL8510.Contig3_All
GO:0044437	vacuolar part	8	1149	0.26548	0.576286	CL8981.Contig3_All;CL7168.Contig4_All;CL2891.Contig1_All;Unigene41449_All;CL2891.Contig2_All;Unigene13865_All;CL6858.Contig3_All;Unigene43184_All
GO:0005681	spliceosomal complex	1	64	0.288351	0.611747	CL7247.Contig2_All
GO:0009522	photosystem I	1	65	0.292126	0.611747	Unigene15304_All
GO:0098590	plasma membrane region	1	65	0.292126	0.611747	CL3939.Contig1_All
GO:0032991	macromolecular complex	29	4935	0.302618	0.62635	CL6032.Contig3_All;CL3967.Contig2_All;CL586.Contig1_All;Unigene5837_All;CL3946.Contig3_All;CL6244.Contig3_All;CL185.Contig1_All;Unigene14438_All;CL6836.Contig2_All;CL6987.Contig3_All;CL1378.Contig2_All;CL9222.Contig4_All;Unigene41469_All;CL7168.Contig4_All;Unigene18300_All;Unigene15304_All;Unigene18733_All;CL8202.Contig3_All;CL10803.Contig3_All;CL8783.Contig2_All;CL7247.Contig2_All;Unigene13501_A…
GO:0045177	apical part of cell	1	69	0.307032	0.62818	CL3939.Contig1_All
GO:0070469	respiratory chain	2	216	0.317349	0.64191	Unigene5837_All;Unigene23358_All
GO:0031225	anchored component of membrane	2	221	0.32704	0.65408	Unigene42409_All;CL11224.Contig4_All
GO:0000785	chromatin	2	234	0.352054	0.696284	Unigene18733_All;CL149.Contig6_All
GO:0009505	plant-type cell wall	4	573	0.360653	0.705453	Unigene16411_All;CL4725.Contig1_All;CL8593.Contig1_All;CL101.Contig1_All
GO:1990204	oxidoreductase complex	2	261	0.402892	0.779508	Unigene14438_All;Unigene5837_All
GO:0030131	clathrin adaptor complex	1	103	0.421753	0.807226	CL185.Contig1_All
GO:0005747	mitochondrial respiratory chain complex I	1	105	0.427879	0.807405	Unigene5837_All
GO:0030119	AP-type membrane coat adaptor complex	1	106	0.430918	0.807405	CL185.Contig1_All
GO:0030964	NADH dehydrogenase complex	1	112	0.448818	0.823603	Unigene5837_All
GO:0045271	respiratory chain complex I	1	112	0.448818	0.823603	Unigene5837_All
GO:0098589	membrane region	1	118	0.466157	0.844827	CL3939.Contig1_All
GO:0044428	nuclear part	12	2156	0.472262	0.844827	Unigene18733_All;Unigene977_All;CL3946.Contig3_All;CL1755.Contig1_All;CL8210.Contig2_All;Unigene49949_All;CL8510.Contig3_All;CL9222.Contig4_All;CL7247.Contig2_All;CL7168.Contig4_All;CL10803.Contig3_All;CL6987.Contig3_All
GO:0046658	anchored component of plasma membrane	1	121	0.474622	0.844827	CL11224.Contig4_All
GO:0009521	photosystem	1	134	0.509787	0.898436	Unigene15304_All
GO:0005694	chromosome	3	534	0.539225	0.91934	Unigene18733_All;Unigene31511_All;CL149.Contig6_All
GO:0009543	chloroplast thylakoid lumen	1	146	0.540164	0.91934	CL6304.Contig1_All
GO:0031978	plastid thylakoid lumen	1	146	0.540164	0.91934	CL6304.Contig1_All
GO:0044427	chromosomal part	2	342	0.542307	0.91934	Unigene18733_All;CL149.Contig6_All
GO:0098805	whole membrane	9	1727	0.567545	0.953047	CL6858.Contig3_All;CL8981.Contig3_All;Unigene13865_All;CL2891.Contig2_All;CL7168.Contig4_All;CL2891.Contig1_All;Unigene41449_All;Unigene43184_All;CL3939.Contig1_All
GO:0005875	microtubule associated complex	1	165	0.584477	0.972307	Unigene10411_All
GO:0030118	clathrin coat	1	173	0.601839	0.974241	CL185.Contig1_All
GO:0016023	cytoplasmic, membrane-bounded vesicle	8	1588	0.607384	0.974241	CL11533.Contig2_All;Unigene780_All;Unigene42409_All;CL1325.Contig3_All;CL7974.Contig3_All;CL8783.Contig2_All;CL6304.Contig1_All;CL11497.Contig2_All
GO:0031410	cytoplasmic vesicle	8	1589	0.608096	0.974241	CL7974.Contig3_All;Unigene42409_All;CL11497.Contig2_All;CL11533.Contig2_All;Unigene780_All;CL6304.Contig1_All;CL1325.Contig3_All;CL8783.Contig2_All
GO:0031988	membrane-bounded vesicle	8	1597	0.613766	0.974241	CL1325.Contig3_All;Unigene780_All;CL11533.Contig2_All;CL11497.Contig2_All;Unigene42409_All;CL6304.Contig1_All;CL7974.Contig3_All;CL8783.Contig2_All
GO:0031982	vesicle	8	1601	0.616585	0.974241	CL8783.Contig2_All;Unigene42409_All;CL7974.Contig3_All;CL11497.Contig2_All;CL11533.Contig2_All;CL6304.Contig1_All;Unigene780_All;CL1325.Contig3_All
GO:0098803	respiratory chain complex	1	181	0.618479	0.974241	Unigene5837_All
GO:0005746	mitochondrial respiratory chain	1	187	0.630503	0.98447	Unigene5837_All
GO:0031977	thylakoid lumen	1	190	0.636373	0.984995	CL6304.Contig1_All
GO:0009534	chloroplast thylakoid	5	1054	0.659351	1	Unigene32127_All;CL6304.Contig1_All;Unigene18733_All;Unigene41665_All;Unigene15304_All
GO:0031976	plastid thylakoid	5	1054	0.659351	1	Unigene41665_All;Unigene18733_All;CL6304.Contig1_All;Unigene32127_All;Unigene15304_All
GO:0031981	nuclear lumen	8	1680	0.669987	1	CL8210.Contig2_All;CL3946.Contig3_All;CL8510.Contig3_All;CL1755.Contig1_All;CL7168.Contig4_All;Unigene18733_All;Unigene977_All;CL10803.Contig3_All
GO:0031226	intrinsic component of plasma membrane	1	225	0.698371	1	CL11224.Contig4_All
GO:0043234	protein complex	17	3672	0.755138	1	Unigene14438_All;Unigene13501_All;CL149.Contig6_All;Unigene41469_All;Unigene18300_All;Unigene10411_All;CL8783.Contig2_All;Unigene49949_All;Unigene6305_All;CL1378.Contig2_All;Unigene5837_All;CL9222.Contig4_All;Unigene18733_All;CL185.Contig1_All;CL6836.Contig2_All;CL6244.Contig3_All;Unigene15304_All
GO:0098800	inner mitochondrial membrane protein complex	1	270	0.762873	1	Unigene5837_All
GO:0044436	thylakoid part	4	989	0.771478	1	Unigene41665_All;Unigene32127_All;Unigene15304_All;CL6304.Contig1_All
GO:0009507	chloroplast	41	8485	0.773727	1	CL3193.Contig6_All;CL194.Contig2_All;CL12227.Contig2_All;Unigene15304_All;Unigene32127_All;CL288.Contig2_All;CL6160.Contig3_All;CL5652.Contig2_All;CL10407.Contig2_All;CL7421.Contig3_All;Unigene27983_All;CL5944.Contig2_All;CL10803.Contig3_All;CL11224.Contig4_All;CL6437.Contig3_All;CL8981.Contig3_All;Unigene25839_All;CL2891.Contig1_All;CL11457.Contig1_All;CL3693.Contig2_All;CL10761.Contig2_All;CL63…
GO:0030117	membrane coat	1	287	0.783493	1	CL185.Contig1_All
GO:0048475	coated membrane	1	287	0.783493	1	CL185.Contig1_All
GO:0098798	mitochondrial protein complex	1	291	0.788079	1	Unigene5837_All
GO:0043233	organelle lumen	8	1909	0.797556	1	Unigene977_All;CL1755.Contig1_All;CL10803.Contig3_All;CL8510.Contig3_All;CL7168.Contig4_All;CL8210.Contig2_All;Unigene18733_All;CL3946.Contig3_All
GO:0070013	intracellular organelle lumen	8	1909	0.797556	1	CL10803.Contig3_All;CL1755.Contig1_All;CL8510.Contig3_All;Unigene18733_All;Unigene977_All;CL3946.Contig3_All;CL7168.Contig4_All;CL8210.Contig2_All
GO:0031974	membrane-enclosed lumen	8	1918	0.801713	1	Unigene18733_All;CL1755.Contig1_All;Unigene977_All;CL7168.Contig4_All;CL3946.Contig3_All;CL8210.Contig2_All;CL10803.Contig3_All;CL8510.Contig3_All
GO:0005783	endoplasmic reticulum	6	1502	0.811103	1	Unigene2194_All;Unigene14245_All;CL6858.Contig3_All;CL6304.Contig1_All;CL4880.Contig2_All;CL8783.Contig2_All
GO:0009535	chloroplast thylakoid membrane	3	833	0.820291	1	Unigene32127_All;Unigene41665_All;Unigene15304_All
GO:0009579	thylakoid	5	1306	0.825028	1	Unigene41665_All;Unigene15304_All;Unigene18733_All;CL6304.Contig1_All;Unigene32127_All
GO:0055035	plastid thylakoid membrane	3	843	0.826463	1	Unigene15304_All;Unigene32127_All;Unigene41665_All
GO:0080008	Cul4-RING E3 ubiquitin ligase complex	1	350	0.845511	1	Unigene13501_All
GO:0042651	thylakoid membrane	3	879	0.847211	1	Unigene41665_All;Unigene32127_All;Unigene15304_All
GO:0005777	peroxisome	2	635	0.852057	1	CL6075.Contig1_All;CL5652.Contig2_All
GO:0042579	microbody	2	635	0.852057	1	CL5652.Contig2_All;CL6075.Contig1_All
GO:0005634	nucleus	56	11779	0.856073	1	Unigene5837_All;CL10904.Contig2_All;Unigene977_All;CL2891.Contig2_All;Unigene13501_All;CL3391.Contig4_All;Unigene31511_All;CL857.Contig1_All;Unigene18785_All;CL8657.Contig2_All;Unigene7256_All;CL2788.Contig2_All;CL2544.Contig1_All;Unigene41449_All;CL6075.Contig1_All;CL8210.Contig2_All;CL3693.Contig2_All;CL6836.Contig2_All;CL8002.Contig3_All;CL288.Contig2_All;CL3946.Contig3_All;CL1755.Contig1_All;…
GO:0044455	mitochondrial membrane part	1	366	0.858215	1	Unigene5837_All
GO:0034357	photosynthetic membrane	3	901	0.858807	1	Unigene15304_All;Unigene32127_All;Unigene41665_All
GO:0009570	chloroplast stroma	6	1616	0.861327	1	CL11457.Contig1_All;CL3193.Contig6_All;Unigene30002_All;Unigene18733_All;CL12227.Contig2_All;CL3693.Contig2_All
GO:0044459	plasma membrane part	2	662	0.86786	1	CL11224.Contig4_All;CL3939.Contig1_All
GO:0009532	plastid stroma	6	1653	0.875071	1	Unigene18733_All;CL12227.Contig2_All;CL11457.Contig1_All;Unigene30002_All;CL3693.Contig2_All;CL3193.Contig6_All
GO:0098588	bounding membrane of organelle	8	2111	0.876174	1	Unigene41449_All;CL7168.Contig4_All;Unigene13865_All;CL6858.Contig3_All;CL2891.Contig2_All;CL8981.Contig3_All;Unigene43184_All;CL2891.Contig1_All
GO:0044434	chloroplast part	14	3438	0.880511	1	CL12227.Contig2_All;CL6304.Contig1_All;Unigene30002_All;CL11457.Contig1_All;CL3193.Contig6_All;Unigene15304_All;Unigene41665_All;CL6708.Contig1_All;CL3693.Contig2_All;CL6437.Contig3_All;CL10803.Contig3_All;Unigene32127_All;Unigene18733_All;Unigene48909_All
GO:0009536	plastid	45	9824	0.890836	1	CL10761.Contig2_All;CL7109.Contig6_All;Unigene16269_All;CL3693.Contig2_All;CL11457.Contig1_All;CL6075.Contig1_All;CL3193.Contig6_All;Unigene27983_All;CL10803.Contig3_All;CL6173.Contig19_All;CL6437.Contig3_All;CL288.Contig2_All;CL2891.Contig1_All;CL2864.Contig2_All;CL4790.Contig5_All;CL6304.Contig1_All;Unigene41665_All;Unigene32127_All;CL12478.Contig1_All;Unigene41449_All;CL7421.Contig2_All;CL1040…
GO:0005911	cell-cell junction	7	1940	0.893367	1	CL1755.Contig1_All;CL1847.Contig3_All;CL6075.Contig1_All;CL7168.Contig4_All;CL4938.Contig1_All;CL4725.Contig1_All;CL3693.Contig2_All
GO:0009506	plasmodesma	7	1940	0.893367	1	CL4725.Contig1_All;CL1847.Contig3_All;CL3693.Contig2_All;CL6075.Contig1_All;CL1755.Contig1_All;CL4938.Contig1_All;CL7168.Contig4_All
GO:0030054	cell junction	7	1940	0.893367	1	CL7168.Contig4_All;CL4725.Contig1_All;CL3693.Contig2_All;CL1847.Contig3_All;CL6075.Contig1_All;CL1755.Contig1_All;CL4938.Contig1_All
GO:0055044	symplast	7	1940	0.893367	1	CL4725.Contig1_All;CL1755.Contig1_All;CL6075.Contig1_All;CL1847.Contig3_All;CL7168.Contig4_All;CL4938.Contig1_All;CL3693.Contig2_All
GO:0044444	cytoplasmic part	105	21373	0.897711	1	CL11245.Contig2_All;Unigene41665_All;Unigene27983_All;Unigene18733_All;Unigene7520_All;Unigene25839_All;CL10904.Contig2_All;CL6173.Contig19_All;CL7421.Contig2_All;CL12478.Contig1_All;CL2864.Contig2_All;CL6305.Contig3_All;CL288.Contig2_All;CL1378.Contig2_All;Unigene41449_All;CL194.Contig1_All;CL6437.Contig3_All;CL6846.Contig3_All;CL8510.Contig3_All;CL4880.Contig2_All;Unigene42409_All;Unigene30002_…
GO:0044435	plastid part	14	3517	0.899057	1	Unigene48909_All;CL3193.Contig6_All;Unigene18733_All;CL10803.Contig3_All;CL3693.Contig2_All;Unigene32127_All;CL11457.Contig1_All;CL6437.Contig3_All;CL12227.Contig2_All;CL6304.Contig1_All;Unigene15304_All;CL6708.Contig1_All;Unigene30002_All;Unigene41665_All
GO:0005743	mitochondrial inner membrane	1	527	0.940335	1	Unigene5837_All
GO:0005737	cytoplasm	118	24253	0.951014	1	Unigene5837_All;CL194.Contig1_All;CL1275.Contig1_All;CL3899.Contig2_All;CL586.Contig1_All;Unigene23989_All;CL3967.Contig2_All;CL10143.Contig1_All;CL6160.Contig2_All;CL8510.Contig3_All;CL2788.Contig1_All;CL11245.Contig2_All;CL2413.Contig2_All;CL7926.Contig1_All;CL288.Contig2_All;CL6846.Contig3_All;CL3193.Contig6_All;CL1320.Contig4_All;CL4725.Contig1_All;CL5941.Contig1_All;CL11661.Contig2_All;CL683…
GO:0031966	mitochondrial membrane	1	603	0.960401	1	Unigene5837_All
GO:0044446	intracellular organelle part	40	9455	0.961691	1	CL9222.Contig4_All;CL7247.Contig2_All;Unigene10411_All;Unigene48909_All;CL3193.Contig6_All;CL2891.Contig2_All;CL6437.Contig3_All;CL10407.Contig2_All;Unigene977_All;Unigene13865_All;CL586.Contig1_All;Unigene32127_All;Unigene41665_All;CL11457.Contig1_All;CL8210.Contig2_All;CL149.Contig6_All;CL6987.Contig3_All;CL12227.Contig2_All;CL8981.Contig3_All;Unigene18733_All;CL8202.Contig3_All;CL3946.Contig3_…
GO:0044422	organelle part	40	9467	0.962533	1	CL12227.Contig2_All;CL8202.Contig3_All;Unigene13865_All;Unigene977_All;Unigene49949_All;CL3899.Contig2_All;Unigene43184_All;Unigene48909_All;Unigene18733_All;CL7168.Contig4_All;CL6858.Contig3_All;CL2891.Contig2_All;Unigene41449_All;CL10803.Contig3_All;CL1755.Contig1_All;CL12137.Contig1_All;CL8210.Contig2_All;CL6708.Contig1_All;CL8510.Contig3_All;CL11457.Contig1_All;Unigene15304_All;CL9222.Contig4…
GO:0031984	organelle subcompartment	5	1817	0.966378	1	Unigene15304_All;Unigene18733_All;Unigene41665_All;Unigene32127_All;CL6304.Contig1_All
GO:0031090	organelle membrane	9	2824	0.967317	1	Unigene5837_All;CL2891.Contig1_All;Unigene13865_All;CL6858.Contig3_All;Unigene43184_All;CL8981.Contig3_All;Unigene41449_All;CL7168.Contig4_All;CL2891.Contig2_All
GO:0005740	mitochondrial envelope	1	648	0.968948	1	Unigene5837_All
GO:0098796	membrane protein complex	3	1302	0.970331	1	Unigene5837_All;CL185.Contig1_All;Unigene15304_All
GO:0019866	organelle inner membrane	1	670	0.972431	1	Unigene5837_All
GO:0005794	Golgi apparatus	7	2458	0.97812	1	CL6305.Contig3_All;CL4725.Contig1_All;CL6173.Contig19_All;CL8593.Contig1_All;CL6304.Contig1_All;CL4938.Contig1_All;CL7168.Contig4_All
GO:0044429	mitochondrial part	1	814	0.987369	1	Unigene5837_All
GO:0044464	cell part	175	34531	0.991919	1	CL6032.Contig3_All;CL3193.Contig6_All;CL6173.Contig19_All;CL8002.Contig3_All;Unigene41665_All;CL6437.Contig3_All;Unigene780_All;CL185.Contig1_All;CL6836.Contig2_All;CL6160.Contig3_All;Unigene14734_All;CL6858.Contig3_All;CL832.Contig5_All;CL8981.Contig3_All;CL5204.Contig30_All;CL1821.Contig5_All;CL1755.Contig1_All;Unigene6305_All;Unigene5954_All;Unigene14438_All;Unigene16411_All;CL8901.Contig1_All…
GO:0005623	cell	175	34534	0.992039	1	Unigene23091_All;CL10407.Contig2_All;Unigene10411_All;Unigene41469_All;CL149.Contig6_All;CL832.Contig10_All;CL12137.Contig1_All;CL6708.Contig1_All;Unigene42922_All;CL2864.Contig2_All;CL8458.Contig2_All;Unigene13865_All;CL7168.Contig4_All;CL5944.Contig2_All;CL8657.Contig2_All;CL7974.Contig3_All;CL2682.Contig3_All;Unigene35925_All;Unigene34149_All;CL8981.Contig3_All;CL4880.Contig2_All;Unigene6305_A…
GO:0012505	endomembrane system	12	4094	0.993725	1	CL6173.Contig19_All;CL6304.Contig1_All;Unigene14245_All;CL8783.Contig2_All;CL4725.Contig1_All;CL4938.Contig1_All;Unigene2194_All;CL8593.Contig1_All;CL6858.Contig3_All;CL6305.Contig3_All;CL7168.Contig4_All;CL4880.Contig2_All
GO:0009526	plastid envelope	3	1911	0.997947	1	CL10803.Contig3_All;CL6437.Contig3_All;CL6708.Contig1_All
GO:0009941	chloroplast envelope	2	1845	0.999512	1	CL6708.Contig1_All;CL10803.Contig3_All
GO:0031967	organelle envelope	4	2736	0.999784	1	CL10803.Contig3_All;Unigene5837_All;CL6708.Contig1_All;CL6437.Contig3_All
GO:0031975	envelope	4	2753	0.999801	1	Unigene5837_All;CL6437.Contig3_All;CL6708.Contig1_All;CL10803.Contig3_All
GO:0044424	intracellular part	147	31297	0.999877	1	Unigene14734_All;CL11245.Contig2_All;CL101.Contig1_All;Unigene41449_All;CL7421.Contig3_All;CL5880.Contig2_All;CL8783.Contig2_All;Unigene18733_All;CL12139.Contig7_All;CL6160.Contig2_All;CL12227.Contig2_All;CL8210.Contig2_All;Unigene18477_All;CL149.Contig6_All;CL11661.Contig2_All;CL9169.Contig2_All;Unigene20443_All;Unigene780_All;CL5944.Contig2_All;Unigene41665_All;Unigene23989_All;CL1755.Contig1_A…
GO:0005739	mitochondrion	14	5824	0.99991	1	CL3193.Contig6_All;CL10904.Contig2_All;Unigene977_All;CL8783.Contig2_All;Unigene23358_All;CL8981.Contig3_All;CL1275.Contig1_All;CL6260.Contig3_All;CL5941.Contig1_All;CL6260.Contig2_All;CL329.Contig8_All;CL6858.Contig3_All;Unigene5837_All;Unigene14438_All
GO:0005622	intracellular	147	31593	0.999971	1	CL2891.Contig2_All;CL11352.Contig1_All;CL8002.Contig3_All;CL1320.Contig4_All;CL8981.Contig3_All;Unigene12290_All;Unigene33600_All;Unigene43444_All;Unigene5954_All;Unigene7520_All;Unigene50982_All;CL12686.Contig39_All;CL288.Contig2_All;CL11457.Contig1_All;Unigene43184_All;Unigene41449_All;CL2788.Contig2_All;CL4880.Contig2_All;CL10803.Contig3_All;CL8783.Contig2_All;CL149.Contig6_All;Unigene48909_Al…
GO:0043229	intracellular organelle	121	27958	0.999995	1	CL4725.Contig1_All;CL12139.Contig1_All;CL11533.Contig2_All;CL4790.Contig5_All;Unigene13865_All;CL8783.Contig2_All;CL6260.Contig2_All;CL2682.Contig3_All;CL10761.Contig2_All;Unigene50982_All;Unigene44078_All;CL8593.Contig1_All;CL329.Contig8_All;Unigene10411_All;Unigene32127_All;Unigene30002_All;Unigene977_All;Unigene23358_All;CL3693.Contig2_All;CL1755.Contig1_All;CL6160.Contig3_All;Unigene48909_All…
GO:0043226	organelle	121	27964	0.999996	1	Unigene41449_All;Unigene7520_All;CL8002.Contig3_All;CL5652.Contig2_All;CL12139.Contig7_All;Unigene23358_All;Unigene27983_All;CL7974.Contig3_All;CL10803.Contig3_All;CL6260.Contig2_All;CL8210.Contig2_All;Unigene18477_All;Unigene43444_All;CL3899.Contig2_All;CL8202.Contig3_All;CL1378.Contig2_All;Unigene18733_All;Unigene30002_All;CL10904.Contig2_All;Unigene5837_All;CL1755.Contig1_All;CL4450.Contig2_Al…
GO:0043231	intracellular membrane-bounded organelle	113	27209	1	1	CL6173.Contig19_All;CL5944.Contig2_All;CL6987.Contig3_All;CL11224.Contig4_All;Unigene44078_All;Unigene14438_All;CL3391.Contig4_All;CL6858.Contig3_All;Unigene5837_All;Unigene13501_All;CL3946.Contig3_All;Unigene34206_All;Unigene18477_All;CL8458.Contig2_All;Unigene25839_All;CL7247.Contig2_All;CL8510.Contig3_All;CL857.Contig1_All;CL6305.Contig3_All;CL6260.Contig2_All;Unigene41665_All;Unigene48909_All…
GO:0043227	membrane-bounded organelle	113	27211	1	1	CL10904.Contig2_All;Unigene12290_All;Unigene34149_All;Unigene41449_All;CL194.Contig2_All;Unigene780_All;CL3391.Contig4_All;Unigene2194_All;CL12227.Contig2_All;CL6987.Contig3_All;CL8981.Contig3_All;Unigene49949_All;Unigene7256_All;CL8210.Contig2_All;CL857.Contig1_All;CL1325.Contig3_All;CL11516.Contig3_All;CL6173.Contig19_All;CL2864.Contig2_All;CL11533.Contig2_All;Unigene14438_All;CL8002.Contig3_Al…

## Sheet: TS-VS-TP_Function
TS-VS-TP_	Description	GeneRatio (185)	BgRatio (33404)	pvalue	fdr	geneID
GO:0015145	monosaccharide transmembrane transporter activity	12	49	4.47803e-17	1.54492e-14	CL832.Contig7_All;CL832.Contig4_All;CL10682.Contig2_All;CL832.Contig9_All;CL10682.Contig1_All;CL832.Contig1_All;CL832.Contig6_All;CL832.Contig5_All;CL2788.Contig1_All;CL832.Contig10_All;CL2788.Contig2_All;Unigene18785_All
GO:0005354	galactose transmembrane transporter activity	9	31	7.31251e-14	1.17235e-11	CL832.Contig1_All;CL832.Contig10_All;CL10682.Contig2_All;CL832.Contig6_All;CL832.Contig4_All;CL832.Contig7_All;CL832.Contig5_All;CL10682.Contig1_All;CL832.Contig9_All
GO:0015146	pentose transmembrane transporter activity	7	13	2.37869e-13	1.17235e-11	CL832.Contig1_All;CL832.Contig9_All;CL832.Contig6_All;CL832.Contig7_All;CL832.Contig10_All;CL832.Contig5_All;CL832.Contig4_All
GO:0015148	D-xylose transmembrane transporter activity	7	13	2.37869e-13	1.17235e-11	CL832.Contig10_All;CL832.Contig7_All;CL832.Contig6_All;CL832.Contig4_All;CL832.Contig9_All;CL832.Contig1_All;CL832.Contig5_All
GO:0015575	mannitol transmembrane transporter activity	7	13	2.37869e-13	1.17235e-11	CL832.Contig7_All;CL832.Contig10_All;CL832.Contig6_All;CL832.Contig1_All;CL832.Contig5_All;CL832.Contig4_All;CL832.Contig9_All
GO:0015576	sorbitol transmembrane transporter activity	7	13	2.37869e-13	1.17235e-11	CL832.Contig4_All;CL832.Contig7_All;CL832.Contig10_All;CL832.Contig6_All;CL832.Contig1_All;CL832.Contig5_All;CL832.Contig9_All
GO:0015591	D-ribose transmembrane transporter activity	7	13	2.37869e-13	1.17235e-11	CL832.Contig1_All;CL832.Contig6_All;CL832.Contig9_All;CL832.Contig4_All;CL832.Contig10_All;CL832.Contig5_All;CL832.Contig7_All
GO:0015149	hexose transmembrane transporter activity	9	36	3.33461e-13	1.43805e-11	CL832.Contig6_All;CL832.Contig4_All;CL832.Contig10_All;CL10682.Contig1_All;CL832.Contig1_All;CL832.Contig9_All;CL832.Contig7_All;CL10682.Contig2_All;CL832.Contig5_All
GO:0015168	glycerol transmembrane transporter activity	7	16	1.56372e-12	5.99425e-11	CL832.Contig5_All;CL832.Contig4_All;CL832.Contig7_All;CL832.Contig10_All;CL832.Contig9_All;CL832.Contig6_All;CL832.Contig1_All
GO:0005355	glucose transmembrane transporter activity	7	18	4.30952e-12	1.48678e-10	CL832.Contig1_All;CL832.Contig10_All;CL832.Contig5_All;CL832.Contig6_All;CL832.Contig9_All;CL832.Contig7_All;CL832.Contig4_All
GO:0005365	myo-inositol transmembrane transporter activity	7	24	4.5573e-11	1.42934e-09	CL832.Contig7_All;CL832.Contig1_All;CL832.Contig4_All;CL832.Contig6_All;CL832.Contig5_All;CL832.Contig10_All;CL832.Contig9_All
GO:0015166	polyol transmembrane transporter activity	7	30	2.60656e-10	6.9174e-09	CL832.Contig7_All;CL832.Contig4_All;CL832.Contig10_All;CL832.Contig5_All;CL832.Contig1_All;CL832.Contig6_All;CL832.Contig9_All
GO:0015665	alcohol transmembrane transporter activity	7	30	2.60656e-10	6.9174e-09	CL832.Contig9_All;CL832.Contig10_All;CL832.Contig7_All;CL832.Contig1_All;CL832.Contig6_All;CL832.Contig4_All;CL832.Contig5_All
GO:0051119	sugar transmembrane transporter activity	12	225	5.4447e-09	1.34173e-07	CL2788.Contig2_All;CL832.Contig4_All;CL832.Contig5_All;CL832.Contig9_All;CL832.Contig6_All;CL832.Contig10_All;CL832.Contig1_All;CL2788.Contig1_All;CL832.Contig7_All;CL10682.Contig1_All;CL10682.Contig2_All;Unigene18785_All
GO:0015144	carbohydrate transmembrane transporter activity	12	237	9.73801e-09	2.09976e-07	CL832.Contig7_All;CL832.Contig4_All;CL2788.Contig1_All;CL832.Contig1_All;CL832.Contig10_All;CL10682.Contig1_All;CL832.Contig9_All;CL10682.Contig2_All;CL2788.Contig2_All;CL832.Contig6_All;CL832.Contig5_All;Unigene18785_All
GO:1901476	carbohydrate transporter activity	12	237	9.73801e-09	2.09976e-07	CL832.Contig1_All;CL832.Contig5_All;CL832.Contig9_All;CL832.Contig7_All;CL832.Contig10_All;CL832.Contig4_All;CL2788.Contig2_All;Unigene18785_All;CL832.Contig6_All;CL10682.Contig1_All;CL2788.Contig1_All;CL10682.Contig2_All
GO:1901618	organic hydroxy compound transmembrane transporter activity	7	61	4.83362e-08	9.80941e-07	CL832.Contig6_All;CL832.Contig5_All;CL832.Contig1_All;CL832.Contig10_All;CL832.Contig9_All;CL832.Contig4_All;CL832.Contig7_All
GO:0032440	2-alkenal reductase [NAD(P)] activity	16	601	2.77232e-07	5.31362e-06	CL2788.Contig1_All;CL10682.Contig1_All;CL832.Contig4_All;CL832.Contig10_All;CL6211.Contig4_All;CL832.Contig9_All;CL832.Contig1_All;Unigene13865_All;Unigene12290_All;Unigene23615_All;CL832.Contig7_All;CL2788.Contig2_All;CL832.Contig6_All;Unigene18785_All;CL832.Contig5_All;CL10682.Contig2_All
GO:0008506	sucrose:proton symporter activity	3	4	6.65834e-07	1.20901e-05	Unigene18785_All;CL2788.Contig1_All;CL2788.Contig2_All
GO:0016628	oxidoreductase activity, acting on the CH-CH group of donors, NAD or NADP as acceptor	16	700	2.03466e-06	3.50979e-05	CL832.Contig5_All;CL2788.Contig1_All;CL832.Contig9_All;Unigene18785_All;CL2788.Contig2_All;CL10682.Contig2_All;CL832.Contig1_All;CL6211.Contig4_All;Unigene12290_All;CL832.Contig10_All;CL832.Contig6_All;CL832.Contig4_All;Unigene23615_All;CL10682.Contig1_All;Unigene13865_All;CL832.Contig7_All
GO:0016627	oxidoreductase activity, acting on the CH-CH group of donors	16	826	1.61192e-05	0.000264815	CL6211.Contig4_All;CL832.Contig5_All;CL832.Contig9_All;CL832.Contig4_All;CL832.Contig10_All;CL832.Contig7_All;Unigene12290_All;CL832.Contig6_All;Unigene13865_All;CL2788.Contig2_All;Unigene23615_All;CL10682.Contig2_All;CL2788.Contig1_All;CL10682.Contig1_All;CL832.Contig1_All;Unigene18785_All
GO:0016297	acyl-[acyl-carrier-protein] hydrolase activity	4	32	2.90065e-05	0.000454875	CL7087.Contig3_All;CL7087.Contig2_All;CL7087.Contig4_All;CL11023.Contig2_All
GO:0008515	sucrose transmembrane transporter activity	3	19	0.000151707	0.00227561	CL2788.Contig2_All;CL2788.Contig1_All;Unigene18785_All
GO:0015154	disaccharide transmembrane transporter activity	3	23	0.000272784	0.00392127	Unigene18785_All;CL2788.Contig1_All;CL2788.Contig2_All
GO:0016491	oxidoreductase activity	40	4149	0.000305708	0.00421877	Unigene12290_All;Unigene13865_All;CL832.Contig5_All;CL2413.Contig2_All;Unigene37819_All;Unigene22187_All;Unigene25839_All;Unigene18477_All;CL4284.Contig3_All;CL5522.Contig1_All;CL2788.Contig1_All;Unigene23615_All;CL832.Contig10_All;Unigene2194_All;Unigene1918_All;CL6075.Contig1_All;CL832.Contig6_All;CL5652.Contig2_All;CL11137.Contig2_All;Unigene26563_All;CL1055.Contig2_All;CL10682.Contig1_All;CL8…
GO:0015157	oligosaccharide transmembrane transporter activity	3	25	0.00035139	0.00466267	CL2788.Contig1_All;Unigene18785_All;CL2788.Contig2_All
GO:0005351	sugar:proton symporter activity	5	141	0.00116202	0.013824	CL2788.Contig2_All;CL10682.Contig1_All;Unigene18785_All;CL10682.Contig2_All;CL2788.Contig1_All
GO:0005402	cation:sugar symporter activity	5	141	0.00116202	0.013824	CL2788.Contig1_All;CL10682.Contig2_All;CL2788.Contig2_All;Unigene18785_All;CL10682.Contig1_All
GO:0015295	solute:proton symporter activity	5	141	0.00116202	0.013824	CL2788.Contig1_All;Unigene18785_All;CL10682.Contig1_All;CL2788.Contig2_All;CL10682.Contig2_All
GO:0016790	thiolester hydrolase activity	4	97	0.00211306	0.0236999	CL7087.Contig2_All;CL7087.Contig4_All;CL7087.Contig3_All;CL11023.Contig2_All
GO:0016168	chlorophyll binding	3	46	0.00212956	0.0236999	CL7421.Contig3_All;Unigene15304_All;CL7421.Contig2_All
GO:0009044	xylan 1,4-beta-xylosidase activity	2	14	0.00265719	0.0286479	CL1325.Contig4_All;CL1325.Contig3_All
GO:0022804	active transmembrane transporter activity	17	1485	0.00382165	0.0399536	CL832.Contig10_All;CL832.Contig4_All;CL10682.Contig1_All;CL10682.Contig2_All;CL832.Contig1_All;Unigene15491_All;CL6160.Contig2_All;CL2788.Contig2_All;Unigene18785_All;CL832.Contig5_All;CL6160.Contig3_All;CL832.Contig9_All;CL7178.Contig6_All;CL832.Contig6_All;CL2788.Contig1_All;CL832.Contig7_All;CL12278.Contig1_All
GO:0004312	fatty acid synthase activity	4	122	0.00481443	0.0483317	CL7087.Contig4_All;CL11023.Contig2_All;CL7087.Contig2_All;CL7087.Contig3_All
GO:0097599	xylanase activity	2	19	0.00490321	0.0483317	CL1325.Contig4_All;CL1325.Contig3_All
GO:0008843	endochitinase activity	1	1	0.00553826	0.0516405	Unigene23091_All
GO:0035885	exochitinase activity	1	1	0.00553826	0.0516405	Unigene23091_All
GO:0015294	solute:cation symporter activity	5	220	0.00778363	0.0706672	Unigene18785_All;CL2788.Contig2_All;CL10682.Contig2_All;CL10682.Contig1_All;CL2788.Contig1_All
GO:0015293	symporter activity	5	234	0.00999306	0.0884002	CL10682.Contig1_All;CL2788.Contig1_All;CL2788.Contig2_All;Unigene18785_All;CL10682.Contig2_All
GO:0008908	isochorismatase activity	1	2	0.011046	0.090173	CL12652.Contig1_All
GO:0005372	water transmembrane transporter activity	2	29	0.0112272	0.090173	Unigene23989_All;Unigene43184_All
GO:0015250	water channel activity	2	29	0.0112272	0.090173	Unigene23989_All;Unigene43184_All
GO:0022891	substrate-specific transmembrane transporter activity	21	2213	0.011239	0.090173	CL832.Contig6_All;CL832.Contig7_All;Unigene18785_All;Unigene23989_All;CL832.Contig4_All;Unigene13865_All;CL10143.Contig1_All;CL2788.Contig1_All;CL832.Contig5_All;CL12278.Contig1_All;CL10682.Contig1_All;CL2788.Contig2_All;CL832.Contig9_All;Unigene23615_All;CL832.Contig10_All;Unigene43184_All;CL832.Contig1_All;Unigene15491_All;CL6160.Contig2_All;CL10682.Contig2_All;CL6160.Contig3_All
GO:0022857	transmembrane transporter activity	23	2560	0.0148067	0.116098	CL2788.Contig2_All;CL832.Contig4_All;Unigene13865_All;CL10143.Contig1_All;Unigene18785_All;CL7178.Contig6_All;CL6160.Contig3_All;Unigene43184_All;CL10733.Contig2_All;Unigene15491_All;CL832.Contig7_All;CL2788.Contig1_All;CL12278.Contig1_All;Unigene23615_All;CL10682.Contig1_All;Unigene23989_All;CL6160.Contig2_All;CL832.Contig5_All;CL832.Contig10_All;CL832.Contig9_All;CL10682.Contig2_All;CL832.Conti…
GO:0046906	tetrapyrrole binding	7	471	0.0163807	0.121289	Unigene15304_All;Unigene2194_All;CL7421.Contig3_All;Unigene26563_All;CL7421.Contig2_All;CL11137.Contig2_All;Unigene37819_All
GO:0003838	sterol 24-C-methyltransferase activity	1	3	0.0165234	0.121289	Unigene7520_All
GO:0004463	leukotriene-A4 hydrolase activity	1	3	0.0165234	0.121289	CL12652.Contig1_All
GO:0004564	beta-fructofuranosidase activity	2	37	0.0178927	0.128604	CL1821.Contig4_All;CL1821.Contig5_All
GO:0004553	hydrolase activity, hydrolyzing O-glycosyl compounds	10	848	0.0202646	0.142679	CL1821.Contig5_All;CL12291.Contig1_All;CL8901.Contig1_All;Unigene780_All;CL1821.Contig4_All;CL1325.Contig3_All;CL12548.Contig1_All;CL1325.Contig4_All;Unigene23091_All;Unigene38200_All
GO:0016803	ether hydrolase activity	1	5	0.0273879	0.188976	CL12652.Contig1_All
GO:0004609	phosphatidylserine decarboxylase activity	1	6	0.0327753	0.209398	CL6858.Contig3_All
GO:0004612	phosphoenolpyruvate carboxykinase (ATP) activity	1	6	0.0327753	0.209398	CL8510.Contig3_All
GO:0008806	carboxymethylenebutenolidase activity	1	6	0.0327753	0.209398	CL3391.Contig4_All
GO:0034023	5-(carboxyamino)imidazole ribonucleotide mutase activity	1	6	0.0327753	0.209398	CL3193.Contig6_All
GO:0000175	3'-5'-exoribonuclease activity	2	54	0.0361695	0.220074	CL2544.Contig1_All;Unigene14438_All
GO:0015291	secondary active transmembrane transporter activity	8	685	0.0376801	0.220074	CL10682.Contig1_All;CL7178.Contig6_All;CL6160.Contig3_All;CL6160.Contig2_All;CL2788.Contig1_All;CL10682.Contig2_All;Unigene18785_All;CL2788.Contig2_All
GO:0004090	carbonyl reductase (NADPH) activity	1	7	0.038133	0.220074	CL5652.Contig2_All
GO:0004664	prephenate dehydratase activity	1	7	0.038133	0.220074	Unigene27983_All
GO:0047769	arogenate dehydratase activity	1	7	0.038133	0.220074	Unigene27983_All
GO:0005215	transporter activity	26	3278	0.0393891	0.220074	CL7178.Contig6_All;CL832.Contig6_All;Unigene43184_All;CL10143.Contig1_All;CL12278.Contig1_All;CL6160.Contig2_All;CL2788.Contig1_All;CL2788.Contig2_All;CL832.Contig9_All;CL5204.Contig30_All;CL832.Contig5_All;CL832.Contig4_All;Unigene23615_All;CL10733.Contig2_All;CL6160.Contig3_All;CL832.Contig10_All;CL10682.Contig1_All;Unigene23989_All;CL832.Contig1_All;Unigene834_All;CL6173.Contig19_All;Unigene18…
GO:0016798	hydrolase activity, acting on glycosyl bonds	10	951	0.039753	0.220074	CL1325.Contig3_All;Unigene23091_All;Unigene780_All;CL8901.Contig1_All;CL1821.Contig4_All;CL12548.Contig1_All;Unigene38200_All;CL1325.Contig4_All;CL12291.Contig1_All;CL1821.Contig5_All
GO:0008271	secondary active sulfate transmembrane transporter activity	2	58	0.041188	0.220074	CL6160.Contig2_All;CL6160.Contig3_All
GO:0030145	manganese ion binding	2	58	0.041188	0.220074	CL12227.Contig2_All;Unigene50562_All
GO:0003735	structural constituent of ribosome	8	703	0.0427714	0.220074	CL8210.Contig2_All;CL10803.Contig3_All;CL3946.Contig3_All;CL586.Contig1_All;CL7168.Contig4_All;CL8202.Contig3_All;CL10407.Contig2_All;CL3967.Contig2_All
GO:0016831	carboxy-lyase activity	3	140	0.0431181	0.220074	CL8510.Contig3_All;CL3193.Contig6_All;CL6858.Contig3_All
GO:0004499	N,N-dimethylaniline monooxygenase activity	1	8	0.0434612	0.220074	Unigene18477_All
GO:0004568	chitinase activity	1	8	0.0434612	0.220074	Unigene23091_All
GO:0022892	substrate-specific transporter activity	21	2553	0.0446497	0.220074	CL832.Contig1_All;CL2788.Contig1_All;CL6160.Contig2_All;Unigene15491_All;CL832.Contig6_All;CL10682.Contig2_All;CL10143.Contig1_All;Unigene23615_All;CL832.Contig4_All;Unigene43184_All;Unigene18785_All;CL2788.Contig2_All;Unigene13865_All;CL6160.Contig3_All;Unigene23989_All;CL12278.Contig1_All;CL10682.Contig1_All;CL832.Contig9_All;CL832.Contig10_All;CL832.Contig5_All;CL832.Contig7_All
GO:0004601	peroxidase activity	3	142	0.0446528	0.220074	Unigene37819_All;CL11137.Contig2_All;Unigene26563_All
GO:0016684	oxidoreductase activity, acting on peroxide as acceptor	3	142	0.0446528	0.220074	CL11137.Contig2_All;Unigene37819_All;Unigene26563_All
GO:0008898	S-adenosylmethionine-homocysteine S-methyltransferase activity	1	9	0.04876	0.230393	CL10360.Contig2_All
GO:0008936	nicotinamidase activity	1	9	0.04876	0.230393	CL12652.Contig1_All
GO:0009815	1-aminocyclopropane-1-carboxylate oxidase activity	1	9	0.04876	0.230393	CL1055.Contig2_All
GO:0015926	glucosidase activity	3	148	0.0494176	0.230393	CL1821.Contig4_All;Unigene780_All;CL1325.Contig4_All
GO:0004638	phosphoribosylaminoimidazole carboxylase activity	1	10	0.0540296	0.248536	CL3193.Contig6_All
GO:0004565	beta-galactosidase activity	2	70	0.0576595	0.261744	CL12291.Contig1_All;Unigene38200_All
GO:0004034	aldose 1-epimerase activity	1	11	0.0592702	0.265561	CL12229.Contig1_All
GO:0046608	carotenoid isomerase activity	1	12	0.0644819	0.285209	CL6075.Contig1_All
GO:0004365	glyceraldehyde-3-phosphate dehydrogenase (NAD+) (phosphorylating) activity	1	13	0.0696649	0.293231	Unigene22187_All
GO:0008889	glycerophosphodiester phosphodiesterase activity	1	13	0.0696649	0.293231	CL11224.Contig4_All
GO:0009916	alternative oxidase activity	1	13	0.0696649	0.293231	Unigene23358_All
GO:0015116	sulfate transmembrane transporter activity	2	78	0.0696955	0.293231	CL6160.Contig3_All;CL6160.Contig2_All
GO:0004190	aspartic-type endopeptidase activity	2	81	0.0744033	0.296698	Unigene42522_All;CL586.Contig1_All
GO:0004611	phosphoenolpyruvate carboxykinase activity	1	14	0.0748194	0.296698	CL8510.Contig3_All
GO:0004748	ribonucleoside-diphosphate reductase activity, thioredoxin disulfide as acceptor	1	14	0.0748194	0.296698	Unigene14438_All
GO:0016728	oxidoreductase activity, acting on CH or CH2 groups, disulfide as acceptor	1	14	0.0748194	0.296698	Unigene14438_All
GO:0061731	ribonucleoside-diphosphate reductase activity	1	14	0.0748194	0.296698	Unigene14438_All
GO:0070001	aspartic-type peptidase activity	2	82	0.0759947	0.297934	Unigene42522_All;CL586.Contig1_All
GO:0016801	hydrolase activity, acting on ether bonds	1	15	0.0799454	0.306456	CL12652.Contig1_All
GO:0004532	exoribonuclease activity	2	85	0.0808332	0.306456	Unigene14438_All;CL2544.Contig1_All
GO:0016896	exoribonuclease activity, producing 5'-phosphomonoesters	2	85	0.0808332	0.306456	Unigene14438_All;CL2544.Contig1_All
GO:0015925	galactosidase activity	2	87	0.0841106	0.315415	Unigene38200_All;CL12291.Contig1_All
GO:0016746	transferase activity, transferring acyl groups	8	817	0.0855042	0.317193	CL7087.Contig3_All;CL7268.Contig1_All;CL11023.Contig2_All;CL7087.Contig4_All;CL7087.Contig2_All;Unigene35832_All;CL4790.Contig5_All;Unigene48909_All
GO:0016796	exonuclease activity, active with either ribo- or deoxyribonucleic acids and producing 5'-phosphomonoesters	2	90	0.0891012	0.32702	Unigene14438_All;CL2544.Contig1_All
GO:0043891	glyceraldehyde-3-phosphate dehydrogenase (NAD(P)+) (phosphorylating) activity	1	17	0.0901129	0.327252	Unigene22187_All
GO:1901682	sulfur compound transmembrane transporter activity	2	93	0.0941774	0.338437	CL6160.Contig2_All;CL6160.Contig3_All
GO:0005313	L-glutamate transmembrane transporter activity	1	18	0.0951547	0.338437	CL10143.Contig1_All
GO:0016209	antioxidant activity	3	202	0.102332	0.36025	Unigene37819_All;Unigene26563_All;CL11137.Contig2_All
GO:0030414	peptidase inhibitor activity	1	20	0.105155	0.362785	CL5580.Contig2_All
GO:0061134	peptidase regulator activity	1	20	0.105155	0.362785	CL5580.Contig2_All
GO:0016621	cinnamoyl-CoA reductase activity	1	21	0.110114	0.370941	CL6075.Contig1_All
GO:0030060	L-malate dehydrogenase activity	1	21	0.110114	0.370941	CL3693.Contig2_All
GO:0050661	NADP binding	2	103	0.111663	0.370941	Unigene18477_All;Unigene22187_All
GO:0005198	structural molecule activity	9	1016	0.112823	0.370941	CL10803.Contig3_All;CL4815.Contig1_All;CL8202.Contig3_All;CL10407.Contig2_All;CL8210.Contig2_All;CL7168.Contig4_All;CL586.Contig1_All;CL3967.Contig2_All;CL3946.Contig3_All
GO:0005199	structural constituent of cell wall	1	22	0.115045	0.370941	CL4815.Contig1_All
GO:0015181	arginine transmembrane transporter activity	1	22	0.115045	0.370941	CL10143.Contig1_All
GO:0015189	L-lysine transmembrane transporter activity	1	22	0.115045	0.370941	CL10143.Contig1_All
GO:0008422	beta-glucosidase activity	2	108	0.1207	0.38557	Unigene780_All;CL1325.Contig4_All
GO:0008825	cyclopropane-fatty-acyl-phospholipid synthase activity	1	24	0.124827	0.395095	Unigene5954_All
GO:0016830	carbon-carbon lyase activity	3	226	0.130859	0.410421	CL3193.Contig6_All;CL6858.Contig3_All;CL8510.Contig3_All
GO:0005509	calcium ion binding	5	487	0.134693	0.418641	Unigene17269_All;CL10761.Contig2_All;CL6858.Contig3_All;CL6460.Contig1_All;CL6460.Contig2_All
GO:0008169	C-methyltransferase activity	1	27	0.139298	0.425291	Unigene7520_All
GO:0008574	ATP-dependent microtubule motor activity, plus-end-directed	1	27	0.139298	0.425291	Unigene10411_All
GO:0016620	oxidoreductase activity, acting on the aldehyde or oxo group of donors, NAD or NADP as acceptor	2	119	0.141167	0.427217	CL6075.Contig1_All;Unigene22187_All
GO:0016747	transferase activity, transferring acyl groups other than amino-acyl groups	6	643	0.14811	0.435089	Unigene48909_All;CL4790.Contig5_All;CL7087.Contig3_All;CL7087.Contig2_All;CL11023.Contig2_All;CL7087.Contig4_All
GO:0004575	sucrose alpha-glucosidase activity	1	29	0.148813	0.435089	CL1821.Contig4_All
GO:0010326	methionine-oxo-acid transaminase activity	1	29	0.148813	0.435089	CL12686.Contig39_All
GO:0015172	acidic amino acid transmembrane transporter activity	1	29	0.148813	0.435089	CL10143.Contig1_All
GO:0004535	poly(A)-specific ribonuclease activity	1	30	0.153531	0.441403	CL2544.Contig1_All
GO:0015179	L-amino acid transmembrane transporter activity	1	30	0.153531	0.441403	CL10143.Contig1_All
GO:0008017	microtubule binding	2	127	0.156484	0.446172	CL12137.Contig1_All;CL3899.Contig2_All
GO:0045735	nutrient reservoir activity	1	33	0.16753	0.471691	Unigene50562_All
GO:0019843	rRNA binding	2	133	0.168168	0.471691	CL10803.Contig3_All;CL8202.Contig3_All
GO:0005310	dicarboxylic acid transmembrane transporter activity	1	34	0.172145	0.478953	CL10143.Contig1_All
GO:0003916	DNA topoisomerase activity	2	138	0.178016	0.491324	CL11041.Contig2_All;Unigene31511_All
GO:0008757	S-adenosylmethionine-dependent methyltransferase activity	3	268	0.186324	0.510174	Unigene5954_All;Unigene7520_All;CL10360.Contig2_All
GO:0016615	malate dehydrogenase activity	1	38	0.190352	0.517099	CL3693.Contig2_All
GO:0090599	alpha-glucosidase activity	1	40	0.199306	0.537192	CL1821.Contig4_All
GO:0020037	heme binding	4	425	0.210429	0.554347	Unigene37819_All;CL11137.Contig2_All;Unigene2194_All;Unigene26563_All
GO:0008235	metalloexopeptidase activity	1	43	0.212552	0.554347	CL12227.Contig2_All
GO:0015174	basic amino acid transmembrane transporter activity	1	43	0.212552	0.554347	CL10143.Contig1_All
GO:0015416	organic phosphonate transmembrane-transporting ATPase activity	2	156	0.214102	0.554347	Unigene15491_All;CL12278.Contig1_All
GO:0015604	organic phosphonate transmembrane transporter activity	2	156	0.214102	0.554347	Unigene15491_All;CL12278.Contig1_All
GO:0016859	cis-trans isomerase activity	2	157	0.216129	0.554347	CL6075.Contig1_All;CL6304.Contig1_All
GO:0010277	chlorophyllide a oxygenase [overall] activity	1	44	0.216919	0.554347	Unigene25839_All
GO:0015439	heme-transporting ATPase activity	1	45	0.221261	0.561287	CL12278.Contig1_All
GO:0008172	S-methyltransferase activity	1	46	0.22558	0.563628	CL10360.Contig2_All
GO:0031418	L-ascorbic acid binding	1	46	0.22558	0.563628	CL1055.Contig2_All
GO:0004527	exonuclease activity	3	298	0.22907	0.563628	CL11516.Contig3_All;Unigene14438_All;CL2544.Contig1_All
GO:0015232	heme transporter activity	1	47	0.229875	0.563628	CL12278.Contig1_All
GO:0016903	oxidoreductase activity, acting on the aldehyde or oxo group of donors	2	164	0.230363	0.563628	Unigene22187_All;CL6075.Contig1_All
GO:0030246	carbohydrate binding	3	300	0.231986	0.563628	CL12229.Contig1_All;CL1055.Contig2_All;CL12291.Contig1_All
GO:0048029	monosaccharide binding	1	49	0.238393	0.575145	CL1055.Contig2_All
GO:0016788	hydrolase activity, acting on ester bonds	16	2377	0.244354	0.58296	CL2544.Contig1_All;Unigene15372_All;CL7087.Contig3_All;CL11408.Contig1_All;CL11516.Contig3_All;CL5759.Contig2_All;CL7087.Contig4_All;CL11023.Contig2_All;CL3391.Contig4_All;CL6032.Contig3_All;CL11224.Contig4_All;Unigene14438_All;CL8881.Contig2_All;CL12852.Contig1_All;Unigene50982_All;CL7087.Contig2_All
GO:0016829	lyase activity	7	920	0.249571	0.58296	CL8510.Contig3_All;Unigene30002_All;CL6858.Contig3_All;Unigene27983_All;Unigene31612_All;CL3193.Contig6_All;CL4769.Contig2_All
GO:0016712	oxidoreductase activity, acting on paired donors, with incorporation or reduction of molecular oxygen, reduced flavin or flavoprotein as one donor, and incorporation of one atom of oxygen	1	52	0.250996	0.58296	Unigene2194_All
GO:0070330	aromatase activity	1	52	0.250996	0.58296	Unigene2194_All
GO:0015631	tubulin binding	2	175	0.252842	0.58296	CL12137.Contig1_All;CL3899.Contig2_All
GO:0005527	macrolide binding	1	53	0.255151	0.58296	CL6304.Contig1_All
GO:0005528	FK506 binding	1	53	0.255151	0.58296	CL6304.Contig1_All
GO:0016725	oxidoreductase activity, acting on CH or CH2 groups	1	53	0.255151	0.58296	Unigene14438_All
GO:0016641	oxidoreductase activity, acting on the CH-NH2 group of donors, oxygen as acceptor	1	55	0.263391	0.597829	CL1055.Contig2_All
GO:0004069	L-aspartate:2-oxoglutarate aminotransferase activity	1	56	0.267478	0.601841	CL12686.Contig39_All
GO:0004842	ubiquitin-protein transferase activity	4	474	0.268648	0.601841	Unigene18300_All;CL12814.Contig1_All;Unigene41469_All;CL1378.Contig2_All
GO:0008408	3'-5' exonuclease activity	2	186	0.275373	0.609462	Unigene14438_All;CL2544.Contig1_All
GO:0008144	drug binding	1	58	0.275583	0.609462	CL6304.Contig1_All
GO:0019787	ubiquitin-like protein transferase activity	4	482	0.278436	0.610657	Unigene18300_All;Unigene41469_All;CL12814.Contig1_All;CL1378.Contig2_All
GO:0004497	monooxygenase activity	4	483	0.279663	0.610657	Unigene42544_All;Unigene2194_All;Unigene25839_All;Unigene18477_All
GO:0070546	L-phenylalanine aminotransferase activity	1	60	0.283599	0.611509	CL12686.Contig39_All
GO:0080130	L-phenylalanine:2-oxoglutarate aminotransferase activity	1	60	0.283599	0.611509	CL12686.Contig39_All
GO:0016762	xyloglucan:xyloglucosyl transferase activity	1	61	0.287573	0.616228	CL8901.Contig1_All
GO:0016857	racemase and epimerase activity, acting on carbohydrates and derivatives	1	62	0.291526	0.620843	CL12229.Contig1_All
GO:0019842	vitamin binding	1	63	0.295457	0.625354	CL1055.Contig2_All
GO:0016703	oxidoreductase activity, acting on single donors with incorporation of molecular oxygen, incorporation of one atom of oxygen (internal monooxygenases or internal mixed function oxidases)	1	65	0.303254	0.637943	Unigene25839_All
GO:0004177	aminopeptidase activity	1	67	0.310965	0.6502	CL12227.Contig2_All
GO:0008289	lipid binding	3	357	0.317079	0.65899	Unigene17700_All;Unigene41665_All;CL12208.Contig1_All
GO:0004725	protein tyrosine phosphatase activity	1	70	0.322373	0.665981	CL11408.Contig1_All
GO:0016884	carbon-nitrogen ligase activity, with glutamine as amido-N-donor	1	71	0.326134	0.66974	Unigene37829_All
GO:0003697	single-stranded DNA binding	1	72	0.329874	0.673039	CL6075.Contig1_All
GO:0016853	isomerase activity	6	850	0.332043	0.673039	CL6075.Contig1_All;CL6304.Contig1_All;CL12229.Contig1_All;Unigene31511_All;CL11041.Contig2_All;CL3193.Contig6_All
GO:0016682	oxidoreductase activity, acting on diphenols and related substances as donors, oxygen as acceptor	1	73	0.333593	0.673039	Unigene23358_All
GO:0031625	ubiquitin protein ligase binding	1	80	0.35906	0.716045	CL12814.Contig1_All
GO:0044389	ubiquitin-like protein ligase binding	1	80	0.35906	0.716045	CL12814.Contig1_All
GO:0008234	cysteine-type peptidase activity	2	234	0.372396	0.735689	CL6211.Contig4_All;Unigene12290_All
GO:0016638	oxidoreductase activity, acting on the CH-NH2 group of donors	1	84	0.373176	0.735689	CL1055.Contig2_All
GO:0051184	cofactor transporter activity	1	86	0.380117	0.737626	CL12278.Contig1_All
GO:0051537	2 iron, 2 sulfur cluster binding	1	86	0.380117	0.737626	Unigene25839_All
GO:0004857	enzyme inhibitor activity	1	87	0.383559	0.737626	CL5580.Contig2_All
GO:0015605	organophosphate ester transmembrane transporter activity	2	241	0.386173	0.737626	Unigene15491_All;CL12278.Contig1_All
GO:0016787	hydrolase activity	48	8285	0.386374	0.737626	CL8901.Contig1_All;Unigene29852_All;CL1627.Contig1_All;CL1325.Contig4_All;Unigene12290_All;CL2544.Contig1_All;CL11224.Contig4_All;CL7087.Contig3_All;Unigene31511_All;CL12852.Contig1_All;CL7087.Contig4_All;CL10682.Contig2_All;CL12548.Contig1_All;CL2493.Contig1_All;CL11023.Contig2_All;CL6211.Contig4_All;Unigene42522_All;CL1627.Contig3_All;CL12227.Contig2_All;CL12278.Contig1_All;Unigene38200_All;Uni…
GO:0044877	macromolecular complex binding	4	569	0.386986	0.737626	CL12137.Contig1_All;CL6032.Contig1_All;CL11407.Contig2_All;CL3899.Contig2_All
GO:0003993	acid phosphatase activity	1	91	0.397138	0.752816	CL12852.Contig1_All
GO:0008509	anion transmembrane transporter activity	5	751	0.402661	0.75306	CL12278.Contig1_All;CL6160.Contig3_All;CL10143.Contig1_All;CL6160.Contig2_All;Unigene15491_All
GO:0016679	oxidoreductase activity, acting on diphenols and related substances as donors	1	93	0.403815	0.75306	Unigene23358_All
GO:0051539	4 iron, 4 sulfur cluster binding	1	93	0.403815	0.75306	Unigene15304_All
GO:0046982	protein heterodimerization activity	2	256	0.415239	0.761508	Unigene18733_All;CL149.Contig6_All
GO:0022838	substrate-specific channel activity	2	259	0.420971	0.761508	Unigene23989_All;Unigene43184_All
GO:0015075	ion transmembrane transporter activity	11	1812	0.421465	0.761508	CL10143.Contig1_All;CL2788.Contig2_All;CL10682.Contig2_All;Unigene13865_All;CL6160.Contig2_All;CL10682.Contig1_All;CL2788.Contig1_All;CL6160.Contig3_All;Unigene18785_All;CL12278.Contig1_All;Unigene15491_All
GO:0015267	channel activity	2	261	0.424777	0.761508	Unigene23989_All;Unigene43184_All
GO:0022803	passive transmembrane transporter activity	2	261	0.424777	0.761508	Unigene23989_All;Unigene43184_All
GO:0004402	histone acetyltransferase activity	1	101	0.429797	0.761508	CL4790.Contig5_All
GO:0061733	peptide-lysine-N-acetyltransferase activity	1	101	0.429797	0.761508	CL4790.Contig5_All
GO:0003690	double-stranded DNA binding	1	102	0.432964	0.761508	CL6075.Contig1_All
GO:0003729	mRNA binding	1	102	0.432964	0.761508	CL6075.Contig1_All
GO:0044822	poly(A) RNA binding	1	102	0.432964	0.761508	CL6075.Contig1_All
GO:0004540	ribonuclease activity	2	266	0.434234	0.761508	CL2544.Contig1_All;Unigene14438_All
GO:0043225	anion transmembrane-transporting ATPase activity	2	268	0.437993	0.761508	Unigene15491_All;CL12278.Contig1_All
GO:1901677	phosphate transmembrane transporter activity	2	268	0.437993	0.761508	Unigene15491_All;CL12278.Contig1_All
GO:0034212	peptide N-acetyltransferase activity	1	104	0.439247	0.761508	CL4790.Contig5_All
GO:0008168	methyltransferase activity	5	795	0.450506	0.777124	CL4994.Contig2_All;Unigene7520_All;CL10360.Contig2_All;CL9614.Contig1_All;Unigene5954_All
GO:0032403	protein complex binding	2	277	0.454742	0.780528	CL3899.Contig2_All;CL12137.Contig1_All
GO:0016854	racemase and epimerase activity	1	110	0.457682	0.781685	CL12229.Contig1_All
GO:0043169	cation binding	30	5260	0.461204	0.783819	Unigene17269_All;Unigene2194_All;Unigene23358_All;CL12227.Contig2_All;Unigene17700_All;Unigene50982_All;CL6460.Contig2_All;CL1055.Contig2_All;CL8981.Contig3_All;CL12852.Contig1_All;CL7926.Contig1_All;Unigene25839_All;CL12291.Contig1_All;Unigene37819_All;Unigene50562_All;Unigene1606_All;CL10761.Contig2_All;Unigene15304_All;CL3780.Contig2_All;CL2295.Contig6_All;CL6858.Contig3_All;CL6460.Contig1_All…
GO:0046872	metal ion binding	29	5095	0.467559	0.790671	Unigene23358_All;CL8981.Contig3_All;Unigene17269_All;CL2295.Contig6_All;Unigene50982_All;CL1055.Contig2_All;Unigene25839_All;Unigene37819_All;CL6858.Contig3_All;Unigene2194_All;CL3193.Contig6_All;Unigene17700_All;Unigene1918_All;Unigene42544_All;CL11364.Contig1_All;Unigene50562_All;CL7926.Contig1_All;Unigene26563_All;CL6173.Contig19_All;CL3780.Contig2_All;Unigene1606_All;CL11137.Contig2_All;Unige…
GO:0016741	transferase activity, transferring one-carbon groups	5	813	0.469819	0.790671	CL10360.Contig2_All;CL9614.Contig1_All;CL4994.Contig2_All;Unigene5954_All;Unigene7520_All
GO:0051536	iron-sulfur cluster binding	2	288	0.474822	0.791369	Unigene25839_All;Unigene15304_All
GO:0051540	metal cluster binding	2	288	0.474822	0.791369	Unigene15304_All;Unigene25839_All
GO:0015035	protein disulfide oxidoreductase activity	1	119	0.484211	0.800864	CL2413.Contig2_All
GO:0046983	protein dimerization activity	4	649	0.485161	0.800864	Unigene18733_All;CL149.Contig6_All;CL6075.Contig1_All;Unigene49128_All
GO:0015103	inorganic anion transmembrane transporter activity	2	299	0.494451	0.806492	CL6160.Contig2_All;CL6160.Contig3_All
GO:0003918	DNA topoisomerase type II (ATP-hydrolyzing) activity	1	123	0.495584	0.806492	Unigene31511_All
GO:0061505	DNA topoisomerase II activity	1	123	0.495584	0.806492	Unigene31511_All
GO:0004713	protein tyrosine kinase activity	3	481	0.499132	0.808453	CL7109.Contig6_All;Unigene33939_All;CL4815.Contig1_All
GO:0008324	cation transmembrane transporter activity	7	1206	0.503691	0.812025	CL2788.Contig2_All;CL10143.Contig1_All;CL10682.Contig1_All;CL2788.Contig1_All;CL10682.Contig2_All;Unigene13865_All;Unigene18785_All
GO:0004721	phosphoprotein phosphatase activity	3	490	0.511502	0.820782	CL5759.Contig2_All;Unigene50982_All;CL11408.Contig1_All
GO:0003682	chromatin binding	2	311	0.51533	0.82289	CL11407.Contig2_All;CL6032.Contig1_All
GO:0015171	amino acid transmembrane transporter activity	1	131	0.517586	0.82289	CL10143.Contig1_All
GO:0003755	peptidyl-prolyl cis-trans isomerase activity	1	138	0.536053	0.844467	CL6304.Contig1_All
GO:0008081	phosphoric diester hydrolase activity	1	138	0.536053	0.844467	CL11224.Contig4_All
GO:0016705	oxidoreductase activity, acting on paired donors, with incorporation or reduction of molecular oxygen	4	701	0.545575	0.852957	Unigene18477_All;Unigene2194_All;CL1055.Contig2_All;Unigene42544_All
GO:0015036	disulfide oxidoreductase activity	1	147	0.558767	0.852957	CL2413.Contig2_All
GO:0051287	NAD binding	1	147	0.558767	0.852957	Unigene22187_All
GO:0003824	catalytic activity	123	22285	0.560541	0.852957	Unigene7637_All;Unigene12290_All;CL3693.Contig2_All;CL6846.Contig3_All;CL8800.Contig1_All;CL4284.Contig3_All;CL7247.Contig2_All;CL1627.Contig1_All;CL12814.Contig1_All;Unigene42522_All;CL2493.Contig7_All;Unigene10411_All;CL832.Contig10_All;Unigene15491_All;CL12278.Contig1_All;CL3193.Contig6_All;Unigene29852_All;CL586.Contig1_All;CL4043.Contig2_All;CL2493.Contig1_All;Unigene31612_All;CL1325.Contig4…
GO:0008483	transaminase activity	1	148	0.561221	0.852957	CL12686.Contig39_All
GO:0016769	transferase activity, transferring nitrogenous groups	1	148	0.561221	0.852957	CL12686.Contig39_All
GO:0031406	carboxylic acid binding	1	148	0.561221	0.852957	CL1055.Contig2_All
GO:0043177	organic acid binding	1	148	0.561221	0.852957	CL1055.Contig2_All
GO:0016811	hydrolase activity, acting on carbon-nitrogen (but not peptide) bonds, in linear amides	1	156	0.580374	0.878198	CL12652.Contig1_All
GO:0004709	MAP kinase kinase kinase activity	1	166	0.60315	0.908676	CL4815.Contig1_All
GO:0008092	cytoskeletal protein binding	2	368	0.606491	0.909736	CL12137.Contig1_All;CL3899.Contig2_All
GO:0005516	calmodulin binding	2	375	0.616751	0.919785	CL6260.Contig2_All;CL6260.Contig3_All
GO:0016614	oxidoreductase activity, acting on CH-OH group of donors	3	574	0.618522	0.919785	Unigene34149_All;CL5652.Contig2_All;CL3693.Contig2_All
GO:0042578	phosphoric ester hydrolase activity	5	975	0.630598	0.931297	CL12852.Contig1_All;CL11408.Contig1_All;Unigene50982_All;CL11224.Contig4_All;CL5759.Contig2_All
GO:0003700	transcription factor activity, sequence-specific DNA binding	4	783	0.632841	0.931297	CL857.Contig1_All;Unigene24669_All;CL8002.Contig3_All;Unigene44078_All
GO:0001071	nucleic acid binding transcription factor activity	4	785	0.634831	0.931297	Unigene44078_All;CL8002.Contig3_All;CL857.Contig1_All;Unigene24669_All
GO:0016709	oxidoreductase activity, acting on paired donors, with incorporation or reduction of molecular oxygen, NAD(P)H as one donor, and incorporation of one atom of oxygen	1	182	0.637061	0.931297	Unigene18477_All
GO:0016791	phosphatase activity	4	815	0.66385	0.951146	Unigene50982_All;CL12852.Contig1_All;CL11408.Contig1_All;CL5759.Contig2_All
GO:0008238	exopeptidase activity	1	196	0.664359	0.951146	CL12227.Contig2_All
GO:0016836	hydro-lyase activity	1	197	0.666229	0.951146	Unigene27983_All
GO:0005342	organic acid transmembrane transporter activity	1	198	0.668089	0.951146	CL10143.Contig1_All
GO:0046943	carboxylic acid transmembrane transporter activity	1	198	0.668089	0.951146	CL10143.Contig1_All
GO:0008237	metallopeptidase activity	1	199	0.669938	0.951146	CL12227.Contig2_All
GO:0016866	intramolecular transferase activity	1	199	0.669938	0.951146	CL3193.Contig6_All
GO:0003777	microtubule motor activity	1	205	0.68082	0.961609	Unigene10411_All
GO:0042802	identical protein binding	2	424	0.682881	0.961609	CL6075.Contig1_All;Unigene31511_All
GO:0016667	oxidoreductase activity, acting on a sulfur group of donors	1	212	0.693065	0.971981	CL2413.Contig2_All
GO:0016701	oxidoreductase activity, acting on single donors with incorporation of molecular oxygen	1	215	0.698169	0.972771	Unigene25839_All
GO:0042803	protein homodimerization activity	1	216	0.699851	0.972771	CL6075.Contig1_All
GO:0003677	DNA binding	12	2432	0.702087	0.972771	Unigene38125_All;Unigene24669_All;Unigene35925_All;CL5880.Contig2_All;Unigene44078_All;CL149.Contig6_All;CL7393.Contig1_All;CL8002.Contig3_All;Unigene18733_All;CL6075.Contig1_All;CL8510.Contig3_All;CL11407.Contig2_All
GO:0016706	oxidoreductase activity, acting on paired donors, with incorporation or reduction of molecular oxygen, 2-oxoglutarate as one donor, and incorporation of one atom each of oxygen into both donors	1	226	0.716171	0.978689	CL1055.Contig2_All
GO:0008080	N-acetyltransferase activity	1	228	0.719327	0.978689	CL4790.Contig5_All
GO:0004702	receptor signaling protein serine/threonine kinase activity	1	230	0.722449	0.978689	CL4815.Contig1_All
GO:0004518	nuclease activity	3	675	0.724741	0.978689	CL11516.Contig3_All;Unigene14438_All;CL2544.Contig1_All
GO:0051082	unfolded protein binding	1	232	0.725536	0.978689	Unigene977_All
GO:0008233	peptidase activity	6	1295	0.726666	0.978689	CL12227.Contig2_All;CL586.Contig1_All;CL5522.Contig1_All;CL6211.Contig4_All;Unigene12290_All;Unigene42522_All
GO:0004812	aminoacyl-tRNA ligase activity	1	242	0.740466	0.978689	Unigene780_All
GO:0016875	ligase activity, forming carbon-oxygen bonds	1	242	0.740466	0.978689	Unigene780_All
GO:0016876	ligase activity, forming aminoacyl-tRNA and related compounds	1	242	0.740466	0.978689	Unigene780_All
GO:0003774	motor activity	1	245	0.744786	0.978689	Unigene10411_All
GO:0015238	drug transmembrane transporter activity	1	246	0.74621	0.978689	CL7178.Contig6_All
GO:0052689	carboxylic ester hydrolase activity	2	480	0.74677	0.978689	CL3391.Contig4_All;Unigene15372_All
GO:0004722	protein serine/threonine phosphatase activity	1	247	0.747626	0.978689	Unigene50982_All
GO:0016410	N-acyltransferase activity	1	247	0.747626	0.978689	CL4790.Contig5_All
GO:0090484	drug transporter activity	1	248	0.749034	0.978689	CL7178.Contig6_All
GO:0070011	peptidase activity, acting on L-amino acid peptides	5	1130	0.753536	0.978689	CL12227.Contig2_All;CL586.Contig1_All;CL6211.Contig4_All;Unigene12290_All;Unigene42522_All
GO:0030170	pyridoxal phosphate binding	1	252	0.754589	0.978689	CL12686.Contig39_All
GO:0009055	electron carrier activity	3	712	0.75742	0.978689	Unigene15304_All;CL2413.Contig2_All;Unigene2194_All
GO:0050660	flavin adenine dinucleotide binding	1	268	0.775611	0.997041	Unigene18477_All
GO:0016616	oxidoreductase activity, acting on the CH-OH group of donors, NAD or NADP as acceptor	2	517	0.78269	0.997041	CL5652.Contig2_All;CL3693.Contig2_All
GO:0016407	acetyltransferase activity	1	275	0.784236	0.997041	CL4790.Contig5_All
GO:0000287	magnesium ion binding	1	278	0.787831	0.997041	Unigene15304_All
GO:0016879	ligase activity, forming carbon-nitrogen bonds	1	278	0.787831	0.997041	Unigene37829_All
GO:0042625	ATPase coupled ion transmembrane transporter activity	2	524	0.788963	0.997041	Unigene15491_All;CL12278.Contig1_All
GO:0008514	organic anion transmembrane transporter activity	1	283	0.79369	0.999354	CL10143.Contig1_All
GO:0015297	antiporter activity	1	291	0.802731	0.999931	CL7178.Contig6_All
GO:0016810	hydrolase activity, acting on carbon-nitrogen (but not peptide) bonds	1	304	0.816591	0.999931	CL12652.Contig1_All
GO:0043565	sequence-specific DNA binding	1	305	0.817616	0.999931	Unigene38125_All
GO:0003676	nucleic acid binding	26	5490	0.835306	0.999931	Unigene35925_All;CL8393.Contig2_All;CL11516.Contig3_All;Unigene42522_All;CL6075.Contig1_All;CL2544.Contig1_All;CL8210.Contig2_All;CL11407.Contig2_All;Unigene38125_All;Unigene49128_All;CL11661.Contig2_All;Unigene14438_All;Unigene18733_All;CL10803.Contig3_All;CL5880.Contig2_All;CL7247.Contig2_All;Unigene42922_All;CL6987.Contig3_All;Unigene44078_All;CL8510.Contig3_All;CL8002.Contig3_All;Unigene24669…
GO:0051213	dioxygenase activity	1	330	0.841471	0.999931	CL1055.Contig2_All
GO:0004175	endopeptidase activity	2	592	0.842066	0.999931	Unigene42522_All;CL586.Contig1_All
GO:0016835	carbon-oxygen lyase activity	1	334	0.844988	0.999931	Unigene27983_All
GO:0005057	receptor signaling protein activity	1	338	0.848428	0.999931	CL4815.Contig1_All
GO:0008094	DNA-dependent ATPase activity	1	348	0.856699	0.999931	Unigene31511_All
GO:0019899	enzyme binding	1	361	0.866784	0.999931	CL12814.Contig1_All
GO:0016874	ligase activity	3	905	0.880488	0.999931	Unigene780_All;CL3193.Contig6_All;Unigene37829_All
GO:0035251	UDP-glucosyltransferase activity	1	406	0.896543	0.999931	Unigene41018_All
GO:0030234	enzyme regulator activity	1	411	0.899411	0.999931	CL5580.Contig2_All
GO:0008135	translation factor activity, RNA binding	1	420	0.904376	0.999931	Unigene42922_All
GO:0016758	transferase activity, transferring hexosyl groups	3	963	0.904698	0.999931	CL2864.Contig2_All;CL8901.Contig1_All;Unigene41018_All
GO:0004386	helicase activity	2	711	0.906773	0.999931	CL10682.Contig2_All;CL10682.Contig1_All
GO:0046527	glucosyltransferase activity	1	430	0.909606	0.999931	Unigene41018_All
GO:0042626	ATPase activity, coupled to transmembrane movement of substances	2	728	0.913689	0.999931	CL12278.Contig1_All;Unigene15491_All
GO:0043492	ATPase activity, coupled to movement of substances	2	730	0.914471	0.999931	Unigene15491_All;CL12278.Contig1_All
GO:0003723	RNA binding	7	1932	0.915228	0.999931	Unigene14438_All;CL8210.Contig2_All;CL6075.Contig1_All;CL8202.Contig3_All;CL7168.Contig4_All;CL10803.Contig3_All;Unigene42922_All
GO:0016820	hydrolase activity, acting on acid anhydrides, catalyzing transmembrane movement of substances	2	732	0.915246	0.999931	CL12278.Contig1_All;Unigene15491_All
GO:0050662	coenzyme binding	2	753	0.922995	0.999931	Unigene18477_All;Unigene22187_All
GO:0016887	ATPase activity	7	1984	0.927602	0.999931	Unigene10411_All;Unigene29852_All;CL2493.Contig7_All;Unigene15491_All;Unigene31511_All;CL2493.Contig1_All;CL12278.Contig1_All
GO:0005507	copper ion binding	1	472	0.928641	0.999931	CL6173.Contig19_All
GO:0098772	molecular function regulator	1	481	0.932169	0.999931	CL5580.Contig2_All
GO:0048037	cofactor binding	3	1053	0.933625	0.999931	CL12686.Contig39_All;Unigene18477_All;Unigene22187_All
GO:0005488	binding	104	20606	0.945512	0.999931	CL6460.Contig2_All;CL10803.Contig3_All;CL12227.Contig2_All;CL8800.Contig1_All;Unigene50562_All;CL6173.Contig19_All;CL6460.Contig1_All;Unigene38200_All;Unigene25839_All;CL8981.Contig3_All;Unigene41665_All;CL10761.Contig2_All;CL11516.Contig3_All;CL8002.Contig3_All;CL9222.Contig4_All;Unigene31032_All;Unigene26563_All;Unigene38125_All;CL1378.Contig2_All;Unigene24669_All;Unigene37819_All;CL7247.Contig…
GO:0005506	iron ion binding	1	528	0.947961	0.999931	Unigene2194_All
GO:0046873	metal ion transmembrane transporter activity	1	529	0.948254	0.999931	Unigene13865_All
GO:0015405	P-P-bond-hydrolysis-driven transmembrane transporter activity	2	846	0.949975	0.999931	Unigene15491_All;CL12278.Contig1_All
GO:0015399	primary active transmembrane transporter activity	2	850	0.950906	0.999931	Unigene15491_All;CL12278.Contig1_All
GO:1901363	heterocyclic compound binding	63	13344	0.958001	0.999931	Unigene26563_All;CL8393.Contig2_All;CL3693.Contig2_All;CL11137.Contig2_All;Unigene38125_All;Unigene18733_All;CL12278.Contig1_All;CL5652.Contig2_All;CL12686.Contig39_All;Unigene14438_All;Unigene42922_All;Unigene49128_All;CL6173.Contig19_All;CL8002.Contig3_All;Unigene15304_All;CL8800.Contig1_All;Unigene10411_All;Unigene2304_All;Unigene18477_All;CL7168.Contig4_All;CL2544.Contig1_All;Unigene18880_All…
GO:0097159	organic cyclic compound binding	63	13355	0.958809	0.999931	CL7168.Contig4_All;CL8800.Contig1_All;Unigene14438_All;CL5652.Contig2_All;Unigene18880_All;Unigene26563_All;Unigene44078_All;CL11137.Contig2_All;CL7109.Contig6_All;CL11407.Contig2_All;Unigene42522_All;CL6173.Contig19_All;Unigene2304_All;Unigene22187_All;Unigene29852_All;Unigene31511_All;Unigene42922_All;CL12686.Contig39_All;Unigene15491_All;CL12278.Contig1_All;CL10682.Contig2_All;CL4815.Contig1_A…
GO:0005525	GTP binding	1	572	0.95941	0.999931	CL6173.Contig19_All
GO:0032561	guanyl ribonucleotide binding	1	572	0.95941	0.999931	CL6173.Contig19_All
GO:0019001	guanyl nucleotide binding	1	574	0.959866	0.999931	CL6173.Contig19_All
GO:0004871	signal transducer activity	1	593	0.963953	0.999931	CL4815.Contig1_All
GO:0008194	UDP-glycosyltransferase activity	1	644	0.972989	0.999931	Unigene41018_All
GO:0016757	transferase activity, transferring glycosyl groups	4	1563	0.975724	0.999931	CL8901.Contig1_All;CL2864.Contig2_All;CL8783.Contig2_All;Unigene41018_All
GO:0017111	nucleoside-triphosphatase activity	9	2857	0.980313	0.999931	CL10682.Contig1_All;Unigene29852_All;CL10682.Contig2_All;Unigene15491_All;CL2493.Contig7_All;CL12278.Contig1_All;CL2493.Contig1_All;Unigene10411_All;Unigene31511_All
GO:0043167	ion binding	48	10986	0.983384	0.999931	CL4815.Contig1_All;CL12852.Contig1_All;CL2295.Contig6_All;CL10682.Contig1_All;Unigene42544_All;Unigene29852_All;Unigene2304_All;CL11516.Contig3_All;CL11364.Contig1_All;CL6460.Contig2_All;Unigene15304_All;CL12278.Contig1_All;Unigene31511_All;Unigene25839_All;CL6173.Contig19_All;Unigene18477_All;Unigene17700_All;CL3193.Contig6_All;Unigene33939_All;CL12291.Contig1_All;Unigene43444_All;CL11137.Contig…
GO:0016462	pyrophosphatase activity	9	2974	0.986654	0.999931	Unigene29852_All;CL2493.Contig1_All;Unigene15491_All;CL12278.Contig1_All;CL2493.Contig7_All;Unigene31511_All;CL10682.Contig2_All;CL10682.Contig1_All;Unigene10411_All
GO:0005515	protein binding	20	5460	0.987405	0.999931	CL149.Contig6_All;Unigene977_All;Unigene6305_All;Unigene49949_All;CL12137.Contig1_All;Unigene13501_All;CL7109.Contig6_All;CL7168.Contig4_All;CL6075.Contig1_All;CL6260.Contig2_All;Unigene31511_All;CL1378.Contig2_All;CL6244.Contig3_All;CL3899.Contig2_All;CL9222.Contig4_All;CL12814.Contig1_All;Unigene18733_All;CL6260.Contig3_All;Unigene49128_All;Unigene10411_All
GO:0016818	hydrolase activity, acting on acid anhydrides, in phosphorus-containing anhydrides	9	2997	0.987655	0.999931	Unigene10411_All;CL10682.Contig1_All;CL2493.Contig1_All;CL12278.Contig1_All;Unigene29852_All;CL2493.Contig7_All;Unigene15491_All;Unigene31511_All;CL10682.Contig2_All
GO:0016817	hydrolase activity, acting on acid anhydrides	9	3027	0.988856	0.999931	CL10682.Contig1_All;CL2493.Contig7_All;Unigene31511_All;Unigene15491_All;CL10682.Contig2_All;CL12278.Contig1_All;Unigene10411_All;Unigene29852_All;CL2493.Contig1_All
GO:0022890	inorganic cation transmembrane transporter activity	1	821	0.990114	0.999931	Unigene13865_All
GO:0005524	ATP binding	17	5017	0.99309	0.999931	CL7109.Contig6_All;CL10682.Contig2_All;Unigene2304_All;Unigene31511_All;Unigene33939_All;Unigene15491_All;Unigene780_All;CL10682.Contig1_All;Unigene29852_All;CL3193.Contig6_All;Unigene14438_All;Unigene43444_All;CL8510.Contig3_All;Unigene977_All;Unigene10411_All;CL4815.Contig1_All;CL12278.Contig1_All
GO:0032559	adenyl ribonucleotide binding	17	5068	0.994073	0.999931	Unigene780_All;Unigene10411_All;CL4815.Contig1_All;Unigene43444_All;CL8510.Contig3_All;CL3193.Contig6_All;CL12278.Contig1_All;Unigene29852_All;CL10682.Contig2_All;Unigene14438_All;Unigene31511_All;CL10682.Contig1_All;Unigene33939_All;Unigene15491_All;Unigene2304_All;CL7109.Contig6_All;Unigene977_All
GO:0030554	adenyl nucleotide binding	17	5072	0.994144	0.999931	Unigene43444_All;Unigene31511_All;CL7109.Contig6_All;CL10682.Contig1_All;Unigene977_All;Unigene780_All;Unigene29852_All;CL8510.Contig3_All;CL10682.Contig2_All;Unigene15491_All;CL12278.Contig1_All;CL4815.Contig1_All;Unigene10411_All;Unigene14438_All;CL3193.Contig6_All;Unigene33939_All;Unigene2304_All
GO:0042623	ATPase activity, coupled	3	1681	0.995908	0.999931	Unigene31511_All;CL12278.Contig1_All;Unigene15491_All
GO:0016740	transferase activity	36	9281	0.996566	0.999931	CL7087.Contig2_All;CL7109.Contig6_All;CL9614.Contig1_All;CL4790.Contig5_All;CL4994.Contig2_All;CL7087.Contig4_All;CL7268.Contig1_All;CL8510.Contig3_All;Unigene48909_All;CL8901.Contig1_All;CL10360.Contig2_All;Unigene31032_All;Unigene5954_All;CL12814.Contig1_All;Unigene18878_All;CL12686.Contig39_All;CL4994.Contig3_All;Unigene41469_All;CL1378.Contig2_All;CL11023.Contig2_All;CL11224.Contig4_All;Unige…
GO:0035639	purine ribonucleoside triphosphate binding	18	5575	0.997537	0.999931	CL10682.Contig1_All;CL7109.Contig6_All;Unigene977_All;CL8510.Contig3_All;CL4815.Contig1_All;Unigene31511_All;Unigene29852_All;Unigene14438_All;Unigene15491_All;Unigene33939_All;CL6173.Contig19_All;CL10682.Contig2_All;CL3193.Contig6_All;CL12278.Contig1_All;Unigene10411_All;Unigene2304_All;Unigene780_All;Unigene43444_All
GO:0046914	transition metal ion binding	7	2936	0.997595	0.999931	CL12227.Contig2_All;CL3780.Contig2_All;CL11516.Contig3_All;Unigene1606_All;Unigene50562_All;Unigene2194_All;CL6173.Contig19_All
GO:0001883	purine nucleoside binding	18	5625	0.9979	0.999931	Unigene977_All;CL4815.Contig1_All;CL6173.Contig19_All;Unigene33939_All;Unigene10411_All;Unigene43444_All;Unigene29852_All;CL8510.Contig3_All;Unigene15491_All;Unigene780_All;Unigene31511_All;CL3193.Contig6_All;CL12278.Contig1_All;CL10682.Contig2_All;CL10682.Contig1_All;Unigene2304_All;Unigene14438_All;CL7109.Contig6_All
GO:0032550	purine ribonucleoside binding	18	5625	0.9979	0.999931	Unigene43444_All;Unigene2304_All;CL6173.Contig19_All;Unigene33939_All;Unigene977_All;CL10682.Contig2_All;CL10682.Contig1_All;Unigene14438_All;Unigene15491_All;CL8510.Contig3_All;Unigene780_All;CL3193.Contig6_All;Unigene10411_All;CL7109.Contig6_All;CL12278.Contig1_All;CL4815.Contig1_All;Unigene31511_All;Unigene29852_All
GO:0032555	purine ribonucleotide binding	18	5626	0.997907	0.999931	Unigene33939_All;CL8510.Contig3_All;CL10682.Contig2_All;Unigene15491_All;CL6173.Contig19_All;Unigene977_All;Unigene14438_All;Unigene31511_All;CL7109.Contig6_All;CL12278.Contig1_All;Unigene780_All;Unigene43444_All;CL4815.Contig1_All;CL3193.Contig6_All;CL10682.Contig1_All;Unigene29852_All;Unigene10411_All;Unigene2304_All
GO:0017076	purine nucleotide binding	18	5639	0.997993	0.999931	Unigene29852_All;CL4815.Contig1_All;CL3193.Contig6_All;CL7109.Contig6_All;Unigene31511_All;Unigene10411_All;CL10682.Contig1_All;Unigene977_All;Unigene780_All;Unigene14438_All;Unigene33939_All;Unigene15491_All;Unigene2304_All;Unigene43444_All;CL10682.Contig2_All;CL6173.Contig19_All;CL8510.Contig3_All;CL12278.Contig1_All
GO:0032549	ribonucleoside binding	18	5664	0.998149	0.999931	Unigene10411_All;CL7109.Contig6_All;CL6173.Contig19_All;Unigene14438_All;CL3193.Contig6_All;Unigene43444_All;Unigene2304_All;Unigene29852_All;Unigene31511_All;CL8510.Contig3_All;Unigene780_All;CL10682.Contig2_All;Unigene977_All;CL4815.Contig1_All;CL12278.Contig1_All;Unigene15491_All;CL10682.Contig1_All;Unigene33939_All
GO:0001882	nucleoside binding	18	5665	0.998155	0.999931	Unigene2304_All;Unigene33939_All;CL6173.Contig19_All;CL8510.Contig3_All;Unigene780_All;CL3193.Contig6_All;CL7109.Contig6_All;Unigene15491_All;CL10682.Contig1_All;Unigene29852_All;Unigene43444_All;CL12278.Contig1_All;Unigene10411_All;Unigene977_All;Unigene31511_All;CL4815.Contig1_All;Unigene14438_All;CL10682.Contig2_All
GO:0032553	ribonucleotide binding	18	5708	0.998396	0.999931	Unigene29852_All;CL12278.Contig1_All;CL4815.Contig1_All;Unigene31511_All;CL6173.Contig19_All;Unigene43444_All;Unigene15491_All;Unigene780_All;CL10682.Contig2_All;Unigene33939_All;CL3193.Contig6_All;CL8510.Contig3_All;CL10682.Contig1_All;Unigene2304_All;Unigene10411_All;CL7109.Contig6_All;Unigene14438_All;Unigene977_All
GO:0008270	zinc ion binding	3	1886	0.998468	0.999931	CL11516.Contig3_All;Unigene1606_All;CL3780.Contig2_All
GO:0097367	carbohydrate derivative binding	18	5771	0.998696	0.999931	CL7109.Contig6_All;Unigene31511_All;CL10682.Contig1_All;Unigene15491_All;CL4815.Contig1_All;Unigene43444_All;Unigene10411_All;CL3193.Contig6_All;CL8510.Contig3_All;Unigene33939_All;Unigene780_All;Unigene29852_All;CL10682.Contig2_All;Unigene977_All;CL6173.Contig19_All;Unigene2304_All;CL12278.Contig1_All;Unigene14438_All
GO:0004674	protein serine/threonine kinase activity	3	1932	0.998776	0.999931	CL4815.Contig1_All;Unigene33939_All;CL7109.Contig6_All
GO:0016301	kinase activity	9	3672	0.998969	0.999931	CL7109.Contig6_All;CL1485.Contig3_All;CL11224.Contig4_All;Unigene18880_All;Unigene33939_All;CL4815.Contig1_All;Unigene18878_All;CL8510.Contig3_All;CL6075.Contig1_All
GO:0004672	protein kinase activity	5	2623	0.99914	0.999931	CL6075.Contig1_All;Unigene33939_All;CL1485.Contig3_All;CL4815.Contig1_All;CL7109.Contig6_All
GO:0043168	anion binding	21	6594	0.999194	0.999931	CL4815.Contig1_All;Unigene780_All;Unigene18477_All;Unigene10411_All;CL10682.Contig2_All;Unigene2304_All;Unigene31511_All;Unigene977_All;Unigene14438_All;CL12686.Contig39_All;CL12278.Contig1_All;CL7109.Contig6_All;CL3193.Contig6_All;Unigene15491_All;Unigene33939_All;Unigene29852_All;CL10682.Contig1_All;CL1055.Contig2_All;CL6173.Contig19_All;Unigene43444_All;CL8510.Contig3_All
GO:0036094	small molecule binding	30	8594	0.999299	0.999931	CL7109.Contig6_All;Unigene31511_All;Unigene2304_All;CL10682.Contig1_All;CL3780.Contig2_All;CL1055.Contig2_All;Unigene780_All;CL3693.Contig2_All;Unigene18477_All;CL8800.Contig1_All;Unigene15491_All;Unigene1606_All;Unigene18878_All;Unigene22187_All;CL5652.Contig2_All;CL8510.Contig3_All;Unigene10411_All;CL6173.Contig19_All;Unigene18880_All;Unigene977_All;CL4815.Contig1_All;CL10682.Contig2_All;Unigen…
GO:0000166	nucleotide binding	29	8395	0.999328	0.999931	CL4815.Contig1_All;CL12278.Contig1_All;Unigene14438_All;CL8510.Contig3_All;Unigene2304_All;Unigene43444_All;Unigene780_All;CL3193.Contig6_All;Unigene22187_All;Unigene15491_All;CL10682.Contig1_All;Unigene33939_All;CL3780.Contig2_All;Unigene1606_All;CL6173.Contig19_All;Unigene977_All;Unigene31511_All;Unigene29852_All;CL8800.Contig1_All;Unigene18878_All;CL10682.Contig2_All;CL2493.Contig7_All;Unigene…
GO:1901265	nucleoside phosphate binding	29	8395	0.999328	0.999931	CL3693.Contig2_All;Unigene22187_All;CL8800.Contig1_All;Unigene33939_All;Unigene18878_All;CL10682.Contig2_All;Unigene31511_All;Unigene780_All;CL3193.Contig6_All;Unigene18880_All;CL2493.Contig7_All;CL3780.Contig2_All;Unigene29852_All;Unigene43444_All;Unigene1606_All;Unigene977_All;CL5652.Contig2_All;Unigene18477_All;Unigene15491_All;CL4815.Contig1_All;Unigene10411_All;CL10682.Contig1_All;Unigene310…
GO:0016772	transferase activity, transferring phosphorus-containing groups	11	4594	0.999796	0.999931	Unigene18880_All;Unigene18878_All;CL4815.Contig1_All;Unigene28639_All;Unigene31032_All;Unigene33939_All;CL7109.Contig6_All;CL6075.Contig1_All;CL8510.Contig3_All;CL1485.Contig3_All;CL11224.Contig4_All
GO:0016773	phosphotransferase activity, alcohol group as acceptor	5	3164	0.999931	0.999931	CL7109.Contig6_All;Unigene33939_All;CL6075.Contig1_All;CL4815.Contig1_All;CL1485.Contig3_All

## Sheet: TS-VS-TP_Biological process
GO ID	Description	GeneRatio (200)	BgRatio (34934)	pvalue	fdr	geneID
GO:0015749	monosaccharide transport	12	31	1.13904e-19	1.4705e-16	CL832.Contig1_All;CL832.Contig4_All;Unigene18785_All;CL2788.Contig2_All;CL832.Contig7_All;CL10682.Contig2_All;CL10682.Contig1_All;CL832.Contig10_All;CL832.Contig5_All;CL2788.Contig1_All;CL832.Contig9_All;CL832.Contig6_All
GO:0015757	galactose transport	9	15	2.67748e-17	1.72831e-14	CL10682.Contig1_All;CL832.Contig7_All;CL832.Contig6_All;CL832.Contig9_All;CL832.Contig1_All;CL832.Contig5_All;CL10682.Contig2_All;CL832.Contig10_All;CL832.Contig4_All
GO:0008645	hexose transport	9	17	1.28772e-16	5.54149e-14	CL832.Contig9_All;CL10682.Contig1_All;CL832.Contig10_All;CL10682.Contig2_All;CL832.Contig7_All;CL832.Contig1_All;CL832.Contig4_All;CL832.Contig6_All;CL832.Contig5_All
GO:0015750	pentose transport	7	13	3.02356e-13	4.87927e-11	CL832.Contig6_All;CL832.Contig7_All;CL832.Contig9_All;CL832.Contig1_All;CL832.Contig5_All;CL832.Contig10_All;CL832.Contig4_All
GO:0015752	D-ribose transport	7	13	3.02356e-13	4.87927e-11	CL832.Contig5_All;CL832.Contig10_All;CL832.Contig6_All;CL832.Contig1_All;CL832.Contig9_All;CL832.Contig4_All;CL832.Contig7_All
GO:0015753	D-xylose transport	7	13	3.02356e-13	4.87927e-11	CL832.Contig9_All;CL832.Contig7_All;CL832.Contig10_All;CL832.Contig5_All;CL832.Contig4_All;CL832.Contig6_All;CL832.Contig1_All
GO:0015795	sorbitol transport	7	13	3.02356e-13	4.87927e-11	CL832.Contig9_All;CL832.Contig10_All;CL832.Contig7_All;CL832.Contig5_All;CL832.Contig1_All;CL832.Contig4_All;CL832.Contig6_All
GO:0015797	mannitol transport	7	13	3.02356e-13	4.87927e-11	CL832.Contig4_All;CL832.Contig7_All;CL832.Contig10_All;CL832.Contig6_All;CL832.Contig5_All;CL832.Contig9_All;CL832.Contig1_All
GO:0015758	glucose transport	7	15	1.1229e-12	1.61074e-10	CL832.Contig4_All;CL832.Contig9_All;CL832.Contig7_All;CL832.Contig10_All;CL832.Contig6_All;CL832.Contig1_All;CL832.Contig5_All
GO:0015793	glycerol transport	7	16	1.98662e-12	2.56473e-10	CL832.Contig6_All;CL832.Contig7_All;CL832.Contig4_All;CL832.Contig10_All;CL832.Contig9_All;CL832.Contig5_All;CL832.Contig1_All
GO:0015798	myo-inositol transport	7	18	5.47314e-12	6.42347e-10	CL832.Contig10_All;CL832.Contig6_All;CL832.Contig5_All;CL832.Contig9_All;CL832.Contig1_All;CL832.Contig4_All;CL832.Contig7_All
GO:0015791	polyol transport	7	21	1.97095e-11	2.12041e-09	CL832.Contig4_All;CL832.Contig6_All;CL832.Contig10_All;CL832.Contig1_All;CL832.Contig5_All;CL832.Contig7_All;CL832.Contig9_All
GO:0008643	carbohydrate transport	13	218	4.81418e-10	4.78086e-08	CL832.Contig4_All;CL832.Contig6_All;CL832.Contig1_All;CL832.Contig5_All;CL10682.Contig2_All;CL2788.Contig2_All;Unigene23615_All;CL832.Contig7_All;CL2788.Contig1_All;CL10682.Contig1_All;Unigene18785_All;CL832.Contig10_All;CL832.Contig9_All
GO:0015850	organic hydroxy compound transport	7	36	1.31582e-09	1.21338e-07	CL832.Contig7_All;CL832.Contig4_All;CL832.Contig5_All;CL832.Contig9_All;CL832.Contig10_All;CL832.Contig6_All;CL832.Contig1_All
GO:0015824	proline transport	6	105	3.28288e-05	0.00282547	CL2891.Contig1_All;Unigene15372_All;Unigene41469_All;Unigene41449_All;CL2891.Contig2_All;CL10143.Contig1_All
GO:0015804	neutral amino acid transport	6	119	6.62491e-05	0.00534547	Unigene15372_All;CL2891.Contig1_All;Unigene41469_All;CL2891.Contig2_All;CL10143.Contig1_All;Unigene41449_All
GO:0051322	anaphase	2	7	0.000672055	0.0510366	CL3899.Contig2_All;CL12137.Contig1_All
GO:0036294	cellular response to decreased oxygen levels	2	9	0.00114342	0.0738081	CL1668.Contig1_All;CL1668.Contig2_All
GO:0071453	cellular response to oxygen levels	2	9	0.00114342	0.0738081	CL1668.Contig1_All;CL1668.Contig2_All
GO:0071456	cellular response to hypoxia	2	9	0.00114342	0.0738081	CL1668.Contig1_All;CL1668.Contig2_All
GO:0010344	seed oilbody biogenesis	2	10	0.0014239	0.0875358	CL12139.Contig1_All;CL12139.Contig7_All
GO:0001578	microtubule bundle formation	2	12	0.00207269	0.121629	CL12137.Contig1_All;CL3899.Contig2_All
GO:0031113	regulation of microtubule polymerization	2	14	0.00283635	0.152572	CL12137.Contig1_All;CL3899.Contig2_All
GO:0031116	positive regulation of microtubule polymerization	2	14	0.00283635	0.152572	CL3899.Contig2_All;CL12137.Contig1_All
GO:0045493	xylan catabolic process	2	15	0.00326041	0.168367	CL1325.Contig3_All;CL1325.Contig4_All
GO:0031112	positive regulation of microtubule polymerization or depolymerization	2	16	0.00371218	0.184324	CL12137.Contig1_All;CL3899.Contig2_All
GO:0055085	transmembrane transport	23	2224	0.00444761	0.208655	CL6160.Contig2_All;Unigene23615_All;CL10682.Contig2_All;CL832.Contig5_All;CL832.Contig7_All;CL832.Contig6_All;Unigene13865_All;Unigene43184_All;Unigene18785_All;Unigene42272_All;CL10682.Contig1_All;Unigene23989_All;CL832.Contig9_All;CL6160.Contig3_All;Unigene6305_All;CL2788.Contig1_All;CL832.Contig1_All;CL832.Contig4_All;CL2788.Contig2_All;CL10143.Contig1_All;CL10733.Contig2_All;CL832.Contig10_Al…
GO:0009631	cold acclimation	3	58	0.00452544	0.208655	CL194.Contig2_All;CL194.Contig1_All;Unigene24669_All
GO:0055114	oxidation-reduction process	33	3613	0.00476514	0.212131	CL3780.Contig2_All;CL832.Contig5_All;CL10682.Contig1_All;Unigene26563_All;CL2788.Contig2_All;CL2788.Contig1_All;Unigene13865_All;Unigene6305_All;Unigene14438_All;CL11137.Contig2_All;Unigene12290_All;CL832.Contig6_All;CL832.Contig1_All;CL832.Contig9_All;Unigene18785_All;Unigene18477_All;CL10682.Contig2_All;Unigene15304_All;Unigene23358_All;Unigene1606_All;Unigene2194_All;Unigene22187_All;CL6211.Co…
GO:0006865	amino acid transport	8	456	0.00497633	0.214148	Unigene15372_All;Unigene31193_All;CL1821.Contig5_All;CL2891.Contig1_All;Unigene41449_All;Unigene41469_All;CL2891.Contig2_All;CL10143.Contig1_All
GO:0009741	response to brassinosteroid	5	194	0.00532012	0.217385	Unigene16411_All;CL4769.Contig2_All;CL7109.Contig6_All;Unigene42100_All;CL8593.Contig1_All
GO:0010299	detoxification of cobalt ion	1	1	0.00572508	0.217385	Unigene13865_All
GO:0010312	detoxification of zinc ion	1	1	0.00572508	0.217385	Unigene13865_All
GO:1990359	stress response to zinc ion	1	1	0.00572508	0.217385	Unigene13865_All
GO:0010071	root meristem specification	2	22	0.00698665	0.257708	Unigene49949_All;CL9222.Contig4_All
GO:0002679	respiratory burst involved in defense response	3	75	0.00922621	0.310155	CL1821.Contig5_All;CL2544.Contig1_All;Unigene41469_All
GO:0045730	respiratory burst	3	75	0.00922621	0.310155	CL1821.Contig5_All;Unigene41469_All;CL2544.Contig1_All
GO:0015849	organic acid transport	8	509	0.00936952	0.310155	Unigene41469_All;Unigene15372_All;CL2891.Contig2_All;CL1821.Contig5_All;Unigene41449_All;CL2891.Contig1_All;CL10143.Contig1_All;Unigene31193_All
GO:0046942	carboxylic acid transport	8	509	0.00936952	0.310155	CL2891.Contig2_All;CL10143.Contig1_All;Unigene41469_All;Unigene31193_All;Unigene41449_All;CL2891.Contig1_All;Unigene15372_All;CL1821.Contig5_All
GO:0042221	response to chemical	55	7131	0.00974864	0.314637	Unigene19607_All;Unigene27265_All;Unigene49949_All;Unigene12290_All;CL5652.Contig2_All;CL6260.Contig2_All;CL6846.Contig3_All;Unigene16411_All;CL1668.Contig1_All;CL8593.Contig1_All;CL1668.Contig2_All;CL10143.Contig1_All;CL2493.Contig1_All;Unigene41469_All;CL6260.Contig3_All;Unigene977_All;CL7421.Contig2_All;CL8800.Contig1_All;Unigene13501_All;Unigene42100_All;Unigene24669_All;CL6075.Contig1_All;CL…
GO:0010243	response to organonitrogen compound	8	517	0.0102259	0.320303	Unigene41469_All;CL288.Contig2_All;CL6075.Contig1_All;CL2544.Contig1_All;CL1668.Contig2_All;CL5652.Contig2_All;CL1821.Contig5_All;CL1668.Contig1_All
GO:0009719	response to endogenous stimulus	27	2951	0.0104204	0.320303	CL5652.Contig2_All;CL1821.Contig5_All;CL1668.Contig2_All;CL194.Contig1_All;CL6260.Contig2_All;CL2544.Contig1_All;Unigene44078_All;Unigene23091_All;Unigene49949_All;CL9222.Contig4_All;Unigene23358_All;CL194.Contig2_All;CL6260.Contig3_All;Unigene13501_All;CL10761.Contig2_All;Unigene35925_All;CL4769.Contig2_All;CL288.Contig2_All;CL1668.Contig1_All;Unigene12290_All;Unigene42100_All;CL8800.Contig1_All…
GO:0071702	organic substance transport	34	3976	0.0110959	0.320436	CL288.Contig2_All;CL2891.Contig2_All;CL1821.Contig5_All;CL832.Contig6_All;Unigene6305_All;Unigene35223_All;CL832.Contig9_All;Unigene18785_All;CL10682.Contig2_All;CL832.Contig5_All;CL185.Contig1_All;CL7247.Contig2_All;CL6173.Contig19_All;CL832.Contig7_All;CL12208.Contig1_All;CL6075.Contig1_All;CL5204.Contig30_All;CL9185.Contig1_All;CL2891.Contig1_All;Unigene31193_All;CL2788.Contig1_All;Unigene1770…
GO:0000288	nuclear-transcribed mRNA catabolic process, deadenylation-dependent decay	1	2	0.0114175	0.320436	CL2544.Contig1_All
GO:0000289	nuclear-transcribed mRNA poly(A) tail shortening	1	2	0.0114175	0.320436	CL2544.Contig1_All
GO:0032491	detection of molecule of fungal origin	1	2	0.0114175	0.320436	Unigene19607_All
GO:0010200	response to chitin	7	426	0.011755	0.322888	CL1668.Contig2_All;CL6075.Contig1_All;CL1821.Contig5_All;CL288.Contig2_All;Unigene41469_All;CL2544.Contig1_All;CL1668.Contig1_All
GO:0009612	response to mechanical stimulus	3	84	0.0125416	0.337317	CL288.Contig2_All;CL8593.Contig1_All;CL2544.Contig1_All
GO:0031110	regulation of microtubule polymerization or depolymerization	2	31	0.013598	0.358266	CL12137.Contig1_All;CL3899.Contig2_All
GO:0010033	response to organic substance	39	4809	0.0148833	0.384286	CL6260.Contig2_All;CL1668.Contig1_All;CL7109.Contig6_All;CL288.Contig2_All;Unigene41469_All;CL8593.Contig1_All;CL7421.Contig3_All;CL2493.Contig7_All;CL5652.Contig2_All;CL194.Contig1_All;Unigene12290_All;Unigene42100_All;Unigene44078_All;CL9222.Contig4_All;CL2544.Contig1_All;CL1821.Contig5_All;Unigene23358_All;CL10761.Contig2_All;CL6260.Contig3_All;Unigene19607_All;CL6075.Contig1_All;Unigene13501_…
GO:0022403	cell cycle phase	2	33	0.0153254	0.387943	CL3899.Contig2_All;CL12137.Contig1_All
GO:0051510	regulation of unidimensional cell growth	4	167	0.0158153	0.392646	Unigene49949_All;CL4815.Contig1_All;CL6836.Contig2_All;CL9222.Contig4_All
GO:0060860	regulation of floral organ abscission	1	3	0.0170776	0.408281	Unigene33939_All
GO:0060862	negative regulation of floral organ abscission	1	3	0.0170776	0.408281	Unigene33939_All
GO:0044848	biological phase	2	37	0.0190447	0.447031	CL3899.Contig2_All;CL12137.Contig1_All
GO:0001558	regulation of cell growth	4	178	0.0195	0.449544	CL4815.Contig1_All;CL6836.Contig2_All;CL9222.Contig4_All;Unigene49949_All
GO:0009567	double fertilization forming a zygote and endosperm	2	38	0.020028	0.45052	Unigene12905_All;CL149.Contig6_All
GO:0015711	organic anion transport	8	588	0.0205607	0.45052	Unigene41449_All;Unigene15372_All;CL2891.Contig1_All;CL2891.Contig2_All;CL1821.Contig5_All;Unigene41469_All;CL10143.Contig1_All;Unigene31193_All
GO:0022604	regulation of cell morphogenesis	4	181	0.0205892	0.45052	CL4815.Contig1_All;CL6836.Contig2_All;Unigene49949_All;CL9222.Contig4_All
GO:0009718	anthocyanin-containing compound biosynthetic process	2	41	0.0231019	0.48318	CL7421.Contig3_All;CL7421.Contig2_All
GO:0048829	root cap development	2	41	0.0231019	0.48318	Unigene49949_All;CL9222.Contig4_All
GO:0071103	DNA conformation change	6	382	0.0232046	0.48318	CL149.Contig6_All;CL6075.Contig1_All;Unigene31511_All;CL8657.Contig2_All;CL4790.Contig5_All;Unigene18733_All
GO:0031497	chromatin assembly	4	190	0.0240785	0.487493	Unigene18733_All;CL149.Contig6_All;CL4790.Contig5_All;CL8657.Contig2_All
GO:0009566	fertilization	2	42	0.024167	0.487493	Unigene12905_All;CL149.Contig6_All
GO:0001666	response to hypoxia	3	111	0.026116	0.488024	CL1668.Contig2_All;CL8593.Contig1_All;CL1668.Contig1_All
GO:0036293	response to decreased oxygen levels	3	111	0.026116	0.488024	CL1668.Contig1_All;CL8593.Contig1_All;CL1668.Contig2_All
GO:0070482	response to oxygen levels	3	111	0.026116	0.488024	CL1668.Contig2_All;CL1668.Contig1_All;CL8593.Contig1_All
GO:0032886	regulation of microtubule-based process	2	45	0.0274799	0.488024	CL3899.Contig2_All;CL12137.Contig1_All
GO:0070507	regulation of microtubule cytoskeleton organization	2	45	0.0274799	0.488024	CL12137.Contig1_All;CL3899.Contig2_All
GO:0080167	response to karrikin	5	295	0.027892	0.488024	CL7421.Contig2_All;CL1821.Contig5_All;Unigene27983_All;Unigene41600_All;CL7421.Contig3_All
GO:0000380	alternative mRNA splicing, via spliceosome	1	5	0.0283011	0.488024	CL6075.Contig1_All
GO:0018315	molybdenum incorporation into molybdenum-molybdopterin complex	1	5	0.0283011	0.488024	CL8800.Contig1_All
GO:0042040	metal incorporation into metallo-molybdopterin complex	1	5	0.0283011	0.488024	CL8800.Contig1_All
GO:0042754	negative regulation of circadian rhythm	1	5	0.0283011	0.488024	CL6075.Contig1_All
GO:0006323	DNA packaging	4	200	0.0283515	0.488024	CL4790.Contig5_All;Unigene18733_All;CL8657.Contig2_All;CL149.Contig6_All
GO:0009409	response to cold	13	1261	0.030194	0.5129	CL9222.Contig4_All;CL5880.Contig2_All;Unigene24669_All;CL6075.Contig1_All;CL7421.Contig2_All;CL194.Contig2_All;CL7421.Contig3_All;CL6011.Contig2_All;CL194.Contig1_All;CL8520.Contig2_All;Unigene49949_All;CL12139.Contig1_All;CL12139.Contig7_All
GO:0010380	regulation of chlorophyll biosynthetic process	2	48	0.0309639	0.519149	CL7421.Contig2_All;CL7421.Contig3_All
GO:0010501	RNA secondary structure unwinding	1	6	0.033865	0.555759	CL6075.Contig1_All
GO:0046283	anthocyanin-containing compound metabolic process	2	52	0.035864	0.555759	CL7421.Contig2_All;CL7421.Contig3_All
GO:0010043	response to zinc ion	3	127	0.036757	0.555759	CL6075.Contig1_All;CL3693.Contig2_All;Unigene13865_All
GO:0046824	positive regulation of nucleocytoplasmic transport	1	7	0.0393971	0.555759	CL7109.Contig6_All
GO:0046825	regulation of protein export from nucleus	1	7	0.0393971	0.555759	CL7109.Contig6_All
GO:0046827	positive regulation of protein export from nucleus	1	7	0.0393971	0.555759	CL7109.Contig6_All
GO:1903651	positive regulation of cytoplasmic transport	1	7	0.0393971	0.555759	CL7109.Contig6_All
GO:0010564	regulation of cell cycle process	5	325	0.039706	0.555759	CL6836.Contig2_All;CL12137.Contig1_All;CL9222.Contig4_All;Unigene49949_All;Unigene10411_All
GO:1901463	regulation of tetrapyrrole biosynthetic process	2	58	0.0437283	0.555759	CL7421.Contig2_All;CL7421.Contig3_All
GO:0002697	regulation of immune effector process	1	8	0.0448978	0.555759	Unigene50982_All
GO:0006026	aminoglycan catabolic process	1	8	0.0448978	0.555759	Unigene23091_All
GO:0006030	chitin metabolic process	1	8	0.0448978	0.555759	Unigene23091_All
GO:0006032	chitin catabolic process	1	8	0.0448978	0.555759	Unigene23091_All
GO:0009202	deoxyribonucleoside triphosphate biosynthetic process	1	8	0.0448978	0.555759	Unigene14438_All
GO:0032388	positive regulation of intracellular transport	1	8	0.0448978	0.555759	CL7109.Contig6_All
GO:0046348	amino sugar catabolic process	1	8	0.0448978	0.555759	Unigene23091_All
GO:0050688	regulation of defense response to virus	1	8	0.0448978	0.555759	Unigene50982_All
GO:0051222	positive regulation of protein transport	1	8	0.0448978	0.555759	CL7109.Contig6_All
GO:0051819	induction of tumor, nodule, or growth in other organism involved in symbiotic interaction	1	8	0.0448978	0.555759	CL3939.Contig1_All
GO:0071277	cellular response to calcium ion	1	8	0.0448978	0.555759	Unigene977_All
GO:0090316	positive regulation of intracellular protein transport	1	8	0.0448978	0.555759	CL7109.Contig6_All
GO:1901072	glucosamine-containing compound catabolic process	1	8	0.0448978	0.555759	Unigene23091_All
GO:1903829	positive regulation of cellular protein localization	1	8	0.0448978	0.555759	CL7109.Contig6_All
GO:1904951	positive regulation of establishment of protein localization	1	8	0.0448978	0.555759	CL7109.Contig6_All
GO:0006833	water transport	4	233	0.0454801	0.555759	Unigene43184_All;CL6075.Contig1_All;CL7109.Contig6_All;Unigene23989_All
GO:0042044	fluid transport	4	233	0.0454801	0.555759	Unigene23989_All;CL7109.Contig6_All;CL6075.Contig1_All;Unigene43184_All
GO:0019953	sexual reproduction	7	571	0.0469953	0.555759	CL149.Contig6_All;Unigene49949_All;Unigene16269_All;Unigene12905_All;CL9222.Contig4_All;Unigene35223_All;CL1378.Contig2_All
GO:0008272	sulfate transport	2	61	0.0478783	0.555759	CL6160.Contig3_All;CL6160.Contig2_All
GO:0032875	regulation of DNA endoreduplication	2	61	0.0478783	0.555759	CL9222.Contig4_All;Unigene49949_All
GO:0090329	regulation of DNA-dependent DNA replication	2	61	0.0478783	0.555759	Unigene49949_All;CL9222.Contig4_All
GO:0097305	response to alcohol	13	1358	0.0495014	0.555759	CL4769.Contig2_All;CL7109.Contig6_All;CL8593.Contig1_All;Unigene16411_All;CL194.Contig2_All;CL6260.Contig2_All;CL2544.Contig1_All;CL10761.Contig2_All;Unigene23091_All;CL194.Contig1_All;CL6260.Contig3_All;Unigene42100_All;Unigene23358_All
GO:0009094	L-phenylalanine biosynthetic process	1	9	0.050367	0.555759	Unigene27983_All
GO:0009662	etioplast organization	1	9	0.050367	0.555759	CL6075.Contig1_All
GO:0009819	drought recovery	1	9	0.050367	0.555759	CL10761.Contig2_All
GO:0033477	S-methylmethionine metabolic process	1	9	0.050367	0.555759	CL10360.Contig2_All
GO:0033528	S-methylmethionine cycle	1	9	0.050367	0.555759	CL10360.Contig2_All
GO:0046822	regulation of nucleocytoplasmic transport	1	9	0.050367	0.555759	CL7109.Contig6_All
GO:0051938	L-glutamate import	1	9	0.050367	0.555759	CL10143.Contig1_All
GO:1902223	erythrose 4-phosphate/phosphoenolpyruvate family amino acid biosynthetic process	1	9	0.050367	0.555759	Unigene27983_All
GO:1903649	regulation of cytoplasmic transport	1	9	0.050367	0.555759	CL7109.Contig6_All
GO:0009624	response to nematode	4	244	0.0522306	0.567279	CL2788.Contig1_All;CL5204.Contig30_All;CL2788.Contig2_All;Unigene18785_All
GO:1901698	response to nitrogen compound	12	1239	0.0538243	0.567279	CL6075.Contig1_All;CL1668.Contig2_All;CL2493.Contig7_All;CL5652.Contig2_All;CL2493.Contig1_All;Unigene41469_All;Unigene35223_All;CL2544.Contig1_All;CL9185.Contig1_All;CL1668.Contig1_All;CL1821.Contig5_All;CL288.Contig2_All
GO:0044765	single-organism transport	44	6076	0.054656	0.567279	CL10682.Contig2_All;Unigene42272_All;CL2788.Contig2_All;CL832.Contig7_All;Unigene834_All;CL832.Contig6_All;Unigene6305_All;CL9185.Contig1_All;CL149.Contig6_All;CL2891.Contig2_All;CL2891.Contig1_All;CL832.Contig4_All;Unigene41665_All;Unigene23615_All;Unigene41469_All;CL10733.Contig2_All;CL7178.Contig6_All;CL832.Contig5_All;Unigene13865_All;CL6160.Contig3_All;Unigene41449_All;Unigene43184_All;Unige…
GO:0009593	detection of chemical stimulus	2	66	0.055097	0.567279	CL7109.Contig6_All;Unigene19607_All
GO:0022603	regulation of anatomical structure morphogenesis	4	249	0.0554702	0.567279	CL4815.Contig1_All;CL6836.Contig2_All;CL9222.Contig4_All;Unigene49949_All
GO:0033157	regulation of intracellular protein transport	1	10	0.0558052	0.567279	CL7109.Contig6_All
GO:0051223	regulation of protein transport	1	10	0.0558052	0.567279	CL7109.Contig6_All
GO:0061687	detoxification of inorganic compound	1	10	0.0558052	0.567279	Unigene13865_All
GO:0070201	regulation of establishment of protein localization	1	10	0.0558052	0.567279	CL7109.Contig6_All
GO:0097501	stress response to metal ion	1	10	0.0558052	0.567279	Unigene13865_All
GO:0071705	nitrogen compound transport	13	1391	0.0576775	0.580871	Unigene41449_All;Unigene31193_All;CL2891.Contig2_All;CL6075.Contig1_All;CL5204.Contig30_All;CL2788.Contig1_All;Unigene35223_All;CL2891.Contig1_All;Unigene15372_All;CL1821.Contig5_All;CL10143.Contig1_All;CL2788.Contig2_All;Unigene41469_All
GO:0007067	mitotic nuclear division	3	153	0.0580421	0.580871	CL7247.Contig2_All;CL12137.Contig1_All;CL1378.Contig2_All
GO:0006334	nucleosome assembly	3	154	0.0589555	0.581004	CL149.Contig6_All;Unigene18733_All;CL8657.Contig2_All
GO:0034728	nucleosome organization	3	154	0.0589555	0.581004	CL8657.Contig2_All;CL149.Contig6_All;Unigene18733_All
GO:0009200	deoxyribonucleoside triphosphate metabolic process	1	11	0.0612123	0.581067	Unigene14438_All
GO:0043091	L-arginine import	1	11	0.0612123	0.581067	CL10143.Contig1_All
GO:0043092	L-amino acid import	1	11	0.0612123	0.581067	CL10143.Contig1_All
GO:0090467	arginine import	1	11	0.0612123	0.581067	CL10143.Contig1_All
GO:1902023	L-arginine transport	1	11	0.0612123	0.581067	CL10143.Contig1_All
GO:0016579	protein deubiquitination	3	157	0.0617362	0.581387	CL2493.Contig1_All;Unigene35223_All;CL2493.Contig7_All
GO:1902578	single-organism localization	44	6137	0.0625154	0.581387	Unigene6305_All;CL7178.Contig6_All;CL288.Contig2_All;Unigene43184_All;CL1821.Contig5_All;Unigene35223_All;Unigene834_All;CL2295.Contig6_All;CL149.Contig6_All;CL12208.Contig1_All;CL832.Contig10_All;CL10682.Contig1_All;CL832.Contig7_All;CL2788.Contig1_All;Unigene23615_All;CL832.Contig6_All;CL9185.Contig1_All;Unigene41469_All;CL7247.Contig2_All;Unigene23989_All;CL10733.Contig2_All;Unigene18785_All;C…
GO:0006820	anion transport	10	999	0.062597	0.581387	CL10143.Contig1_All;CL6160.Contig2_All;CL1821.Contig5_All;CL2891.Contig2_All;Unigene41469_All;Unigene31193_All;Unigene15372_All;Unigene41449_All;CL6160.Contig3_All;CL2891.Contig1_All
GO:0009725	response to hormone	22	2727	0.0650378	0.588808	CL194.Contig2_All;CL4769.Contig2_All;CL7109.Contig6_All;Unigene35925_All;CL10761.Contig2_All;Unigene23091_All;CL2544.Contig1_All;CL5652.Contig2_All;Unigene12290_All;Unigene16411_All;CL9222.Contig4_All;CL6260.Contig2_All;CL194.Contig1_All;CL8800.Contig1_All;Unigene42100_All;Unigene23358_All;CL8593.Contig1_All;Unigene44078_All;CL6260.Contig3_All;Unigene49949_All;Unigene13501_All;Unigene41469_All
GO:0007585	respiratory gaseous exchange	1	12	0.0665886	0.588808	Unigene23358_All
GO:0009729	detection of brassinosteroid stimulus	1	12	0.0665886	0.588808	CL7109.Contig6_All
GO:0009830	cell wall modification involved in abscission	1	12	0.0665886	0.588808	Unigene16269_All
GO:0044277	cell wall disassembly	1	12	0.0665886	0.588808	Unigene16269_All
GO:0055047	generative cell mitosis	1	12	0.0665886	0.588808	CL1378.Contig2_All
GO:1901071	glucosamine-containing compound metabolic process	1	12	0.0665886	0.588808	Unigene23091_All
GO:0042023	DNA endoreduplication	3	163	0.0674775	0.591511	CL12137.Contig1_All;CL6836.Contig2_All;Unigene10411_All
GO:0014070	response to organic cyclic compound	13	1432	0.0690542	0.591511	CL7109.Contig6_All;CL4769.Contig2_All;CL2493.Contig1_All;CL9185.Contig1_All;CL10143.Contig1_All;CL5652.Contig2_All;CL2493.Contig7_All;Unigene16411_All;Unigene35223_All;Unigene31193_All;Unigene41469_All;CL8593.Contig1_All;Unigene42100_All
GO:0007346	regulation of mitotic cell cycle	4	270	0.0702282	0.591511	Unigene49949_All;CL9222.Contig4_All;Unigene10411_All;CL12137.Contig1_All
GO:0009838	abscission	2	76	0.0705714	0.591511	Unigene6305_All;Unigene16269_All
GO:0044786	cell cycle DNA replication	3	167	0.0714355	0.591511	Unigene10411_All;CL6836.Contig2_All;CL12137.Contig1_All
GO:0051302	regulation of cell division	3	167	0.0714355	0.591511	CL9222.Contig4_All;Unigene49949_All;CL12137.Contig1_All
GO:0006022	aminoglycan metabolic process	1	13	0.0719343	0.591511	Unigene23091_All
GO:0030320	cellular monovalent inorganic anion homeostasis	1	13	0.0719343	0.591511	CL11224.Contig4_All
GO:0030643	cellular phosphate ion homeostasis	1	13	0.0719343	0.591511	CL11224.Contig4_All
GO:0072501	cellular divalent inorganic anion homeostasis	1	13	0.0719343	0.591511	CL11224.Contig4_All
GO:0072502	cellular trivalent inorganic anion homeostasis	1	13	0.0719343	0.591511	CL11224.Contig4_All
GO:0048366	leaf development	9	894	0.0729007	0.593471	CL6836.Contig2_All;CL12227.Contig2_All;CL9222.Contig4_All;CL4790.Contig5_All;Unigene977_All;CL8510.Contig3_All;Unigene13501_All;Unigene49949_All;CL7109.Contig6_All
GO:0010017	red or far-red light signaling pathway	2	78	0.0738186	0.593471	CL194.Contig1_All;CL194.Contig2_All
GO:0071489	cellular response to red or far red light	2	78	0.0738186	0.593471	CL194.Contig2_All;CL194.Contig1_All
GO:0065004	protein-DNA complex assembly	3	170	0.0744712	0.593471	CL149.Contig6_All;Unigene18733_All;CL8657.Contig2_All
GO:0071824	protein-DNA complex subunit organization	3	170	0.0744712	0.593471	Unigene18733_All;CL149.Contig6_All;CL8657.Contig2_All
GO:0090056	regulation of chlorophyll metabolic process	2	79	0.0754599	0.594754	CL7421.Contig2_All;CL7421.Contig3_All
GO:0006333	chromatin assembly or disassembly	4	277	0.0755536	0.594754	CL4790.Contig5_All;CL149.Contig6_All;CL8657.Contig2_All;Unigene18733_All
GO:0032386	regulation of intracellular transport	1	14	0.0772496	0.597181	CL7109.Contig6_All
GO:0048445	carpel morphogenesis	1	14	0.0772496	0.597181	Unigene16269_All
GO:1903827	regulation of cellular protein localization	1	14	0.0772496	0.597181	CL7109.Contig6_All
GO:0000398	mRNA splicing, via spliceosome	4	280	0.0778967	0.598599	CL2493.Contig1_All;CL6075.Contig1_All;CL2493.Contig7_All;Unigene35223_All
GO:0010224	response to UV-B	3	174	0.0786065	0.600479	CL7421.Contig2_All;CL7421.Contig3_All;CL944.Contig4_All
GO:0006275	regulation of DNA replication	4	282	0.0794789	0.603572	CL9222.Contig4_All;Unigene10411_All;CL12137.Contig1_All;Unigene49949_All
GO:0072348	sulfur compound transport	2	82	0.0804528	0.607395	CL6160.Contig2_All;CL6160.Contig3_All
GO:0033993	response to lipid	13	1473	0.0818236	0.612368	CL6260.Contig2_All;CL194.Contig2_All;Unigene23358_All;Unigene16411_All;CL2544.Contig1_All;CL4769.Contig2_All;CL194.Contig1_All;Unigene23091_All;CL7109.Contig6_All;Unigene42100_All;CL8593.Contig1_All;CL10761.Contig2_All;CL6260.Contig3_All
GO:0009095	aromatic amino acid family biosynthetic process, prephenate pathway	1	15	0.0825345	0.612368	Unigene27983_All
GO:0080024	indolebutyric acid metabolic process	1	15	0.0825345	0.612368	CL5652.Contig2_All
GO:0009965	leaf morphogenesis	5	405	0.0842095	0.621226	CL6836.Contig2_All;CL7109.Contig6_All;CL9222.Contig4_All;CL8510.Contig3_All;Unigene49949_All
GO:0006471	protein ADP-ribosylation	1	16	0.0877893	0.640316	CL6173.Contig19_All
GO:0010942	positive regulation of cell death	1	16	0.0877893	0.640316	Unigene33939_All
GO:0043161	proteasome-mediated ubiquitin-dependent protein catabolic process	4	293	0.0884642	0.641614	CL1378.Contig2_All;CL9222.Contig4_All;CL6836.Contig2_All;Unigene49949_All
GO:1901401	regulation of tetrapyrrole metabolic process	2	89	0.0924814	0.667002	CL7421.Contig3_All;CL7421.Contig2_All
GO:0051050	positive regulation of transport	1	17	0.0930142	0.667118	CL7109.Contig6_All
GO:0008283	cell proliferation	4	300	0.0944269	0.673509	CL12137.Contig1_All;CL4790.Contig5_All;CL149.Contig6_All;Unigene10411_All
GO:0051193	regulation of cofactor metabolic process	2	91	0.0960091	0.681032	CL7421.Contig3_All;CL7421.Contig2_All
GO:0015813	L-glutamate transport	1	18	0.0982093	0.684394	CL10143.Contig1_All
GO:0009817	defense response to fungus, incompatible interaction	2	93	0.0995748	0.684394	CL8510.Contig3_All;Unigene12290_All
GO:0009266	response to temperature stimulus	16	1965	0.0995877	0.684394	CL12139.Contig1_All;Unigene49949_All;CL7421.Contig2_All;Unigene50567_All;CL7421.Contig3_All;CL194.Contig2_All;CL194.Contig1_All;CL5880.Contig2_All;CL6075.Contig1_All;CL9222.Contig4_All;CL8520.Contig2_All;CL6011.Contig2_All;Unigene977_All;Unigene24669_All;CL12139.Contig7_All;CL7109.Contig6_All
GO:1901700	response to oxygen-containing compound	29	3965	0.100163	0.684394	Unigene16411_All;CL194.Contig2_All;CL1668.Contig1_All;CL4769.Contig2_All;CL7421.Contig3_All;CL7109.Contig6_All;CL5652.Contig2_All;CL7421.Contig2_All;CL1668.Contig2_All;Unigene13501_All;CL2544.Contig1_All;CL10761.Contig2_All;Unigene31193_All;CL6075.Contig1_All;CL194.Contig1_All;Unigene23358_All;Unigene41469_All;CL6260.Contig2_All;Unigene23091_All;CL6260.Contig3_All;CL1847.Contig3_All;Unigene42100_…
GO:0006869	lipid transport	3	196	0.103049	0.684394	Unigene41665_All;Unigene17700_All;CL12208.Contig1_All
GO:0000375	RNA splicing, via transesterification reactions	4	310	0.103266	0.684394	CL2493.Contig1_All;CL2493.Contig7_All;CL6075.Contig1_All;Unigene35223_All
GO:0000377	RNA splicing, via transesterification reactions with bulged adenosine as nucleophile	4	310	0.103266	0.684394	CL2493.Contig7_All;CL6075.Contig1_All;Unigene35223_All;CL2493.Contig1_All
GO:0009720	detection of hormone stimulus	1	19	0.103375	0.684394	CL7109.Contig6_All
GO:0009726	detection of endogenous stimulus	1	19	0.103375	0.684394	CL7109.Contig6_All
GO:0009835	fruit ripening	1	19	0.103375	0.684394	CL1055.Contig2_All
GO:0015819	lysine transport	1	19	0.103375	0.684394	CL10143.Contig1_All
GO:0030002	cellular anion homeostasis	1	19	0.103375	0.684394	CL11224.Contig4_All
GO:0071695	anatomical structure maturation	1	19	0.103375	0.684394	CL1055.Contig2_All
GO:0015807	L-amino acid transport	1	20	0.108511	0.714732	CL10143.Contig1_All
GO:0098581	detection of external biotic stimulus	1	21	0.113618	0.74457	Unigene19607_All
GO:0009414	response to water deprivation	8	846	0.114334	0.74548	CL6075.Contig1_All;Unigene977_All;Unigene24669_All;CL10761.Contig2_All;Unigene41469_All;CL1847.Contig3_All;CL194.Contig2_All;CL194.Contig1_All
GO:0009692	ethylene metabolic process	2	103	0.117927	0.746296	CL2544.Contig1_All;CL1055.Contig2_All
GO:0009693	ethylene biosynthetic process	2	103	0.117927	0.746296	CL1055.Contig2_All;CL2544.Contig1_All
GO:0043449	cellular alkene metabolic process	2	103	0.117927	0.746296	CL2544.Contig1_All;CL1055.Contig2_All
GO:0043450	alkene biosynthetic process	2	103	0.117927	0.746296	CL1055.Contig2_All;CL2544.Contig1_All
GO:1900673	olefin metabolic process	2	103	0.117927	0.746296	CL2544.Contig1_All;CL1055.Contig2_All
GO:1900674	olefin biosynthetic process	2	103	0.117927	0.746296	CL2544.Contig1_All;CL1055.Contig2_All
GO:0051865	protein autoubiquitination	1	22	0.118695	0.747491	Unigene41469_All
GO:0009415	response to water	8	857	0.120547	0.755467	Unigene41469_All;CL194.Contig1_All;Unigene24669_All;CL10761.Contig2_All;CL194.Contig2_All;CL6075.Contig1_All;CL1847.Contig3_All;Unigene977_All
GO:0010154	fruit development	15	1883	0.123694	0.764371	CL1055.Contig2_All;Unigene14438_All;CL1847.Contig3_All;CL2493.Contig7_All;Unigene14734_All;Unigene13501_All;CL4880.Contig2_All;CL12139.Contig7_All;CL1378.Contig2_All;CL9222.Contig4_All;CL4790.Contig5_All;Unigene49949_All;CL12139.Contig1_All;Unigene7520_All;CL6836.Contig2_All
GO:0009877	nodulation	1	23	0.123744	0.764371	CL3939.Contig1_All
GO:0031146	SCF-dependent proteasomal ubiquitin-dependent protein catabolic process	1	23	0.123744	0.764371	CL1378.Contig2_All
GO:0009957	epidermal cell fate specification	1	24	0.128764	0.788819	Unigene31511_All
GO:0006863	purine nucleobase transport	2	109	0.129314	0.788819	CL2788.Contig1_All;CL2788.Contig2_All
GO:0010389	regulation of G2/M transition of mitotic cell cycle	2	110	0.131236	0.788819	Unigene10411_All;CL12137.Contig1_All
GO:0015851	nucleobase transport	2	110	0.131236	0.788819	CL2788.Contig2_All;CL2788.Contig1_All
GO:1902749	regulation of cell cycle G2/M phase transition	2	110	0.131236	0.788819	Unigene10411_All;CL12137.Contig1_All
GO:1990267	response to transition metal nanoparticle	3	219	0.131368	0.788819	CL6075.Contig1_All;CL3693.Contig2_All;Unigene13865_All
GO:0015809	arginine transport	1	26	0.138718	0.821491	CL10143.Contig1_All
GO:0031647	regulation of protein stability	1	26	0.138718	0.821491	Unigene977_All
GO:0050821	protein stabilization	1	26	0.138718	0.821491	Unigene977_All
GO:0055062	phosphate ion homeostasis	1	27	0.143653	0.824212	CL11224.Contig4_All
GO:0055083	monovalent inorganic anion homeostasis	1	27	0.143653	0.824212	CL11224.Contig4_All
GO:0072506	trivalent inorganic anion homeostasis	1	27	0.143653	0.824212	CL11224.Contig4_All
GO:0046685	response to arsenic-containing substance	2	118	0.14684	0.824212	CL4725.Contig1_All;Unigene977_All
GO:0006777	Mo-molybdopterin cofactor biosynthetic process	1	28	0.148559	0.824212	CL8800.Contig1_All
GO:0010600	regulation of auxin biosynthetic process	1	28	0.148559	0.824212	CL12686.Contig39_All
GO:0032324	molybdopterin cofactor biosynthetic process	1	28	0.148559	0.824212	CL8800.Contig1_All
GO:0032351	negative regulation of hormone metabolic process	1	28	0.148559	0.824212	CL12686.Contig39_All
GO:0032353	negative regulation of hormone biosynthetic process	1	28	0.148559	0.824212	CL12686.Contig39_All
GO:0090356	negative regulation of auxin metabolic process	1	28	0.148559	0.824212	CL12686.Contig39_All
GO:1901996	regulation of indoleacetic acid biosynthetic process via tryptophan	1	28	0.148559	0.824212	CL12686.Contig39_All
GO:1901997	negative regulation of indoleacetic acid biosynthetic process via tryptophan	1	28	0.148559	0.824212	CL12686.Contig39_All
GO:0051234	establishment of localization	49	7429	0.150641	0.824212	CL9185.Contig1_All;CL185.Contig1_All;CL832.Contig7_All;CL2295.Contig6_All;Unigene23989_All;CL11457.Contig1_All;CL2788.Contig1_All;CL149.Contig6_All;CL832.Contig4_All;CL1821.Contig5_All;CL6075.Contig1_All;CL5204.Contig30_All;Unigene41469_All;Unigene23615_All;CL12207.Contig1_All;Unigene13865_All;CL832.Contig6_All;CL6160.Contig2_All;CL10143.Contig1_All;CL12208.Contig1_All;Unigene41449_All;Unigene834…
GO:0019932	second-messenger-mediated signaling	2	120	0.150799	0.824212	Unigene17269_All;CL6304.Contig1_All
GO:0043248	proteasome assembly	4	360	0.152638	0.824212	CL6836.Contig2_All;CL9222.Contig4_All;Unigene49949_All;Unigene5837_All
GO:0051788	response to misfolded protein	4	360	0.152638	0.824212	CL9222.Contig4_All;Unigene5837_All;Unigene49949_All;CL6836.Contig2_All
GO:0051225	spindle assembly	2	121	0.152787	0.824212	Unigene10411_All;CL12137.Contig1_All
GO:0015800	acidic amino acid transport	1	29	0.153438	0.824212	CL10143.Contig1_All
GO:0046885	regulation of hormone biosynthetic process	1	29	0.153438	0.824212	CL12686.Contig39_All
GO:0048316	seed development	14	1808	0.156111	0.824212	CL1378.Contig2_All;Unigene13501_All;Unigene14438_All;CL12139.Contig7_All;CL6836.Contig2_All;CL9222.Contig4_All;CL4790.Contig5_All;CL12139.Contig1_All;Unigene7520_All;Unigene49949_All;CL1847.Contig3_All;CL2493.Contig7_All;Unigene14734_All;CL4880.Contig2_All
GO:0000912	assembly of actomyosin apparatus involved in cytokinesis	1	30	0.158288	0.824212	Unigene10411_All
GO:0000914	phragmoplast assembly	1	30	0.158288	0.824212	Unigene10411_All
GO:0006558	L-phenylalanine metabolic process	1	30	0.158288	0.824212	Unigene27983_All
GO:0019720	Mo-molybdopterin cofactor metabolic process	1	30	0.158288	0.824212	CL8800.Contig1_All
GO:0043545	molybdopterin cofactor metabolic process	1	30	0.158288	0.824212	CL8800.Contig1_All
GO:0051189	prosthetic group metabolic process	1	30	0.158288	0.824212	CL8800.Contig1_All
GO:0060341	regulation of cellular localization	1	30	0.158288	0.824212	CL7109.Contig6_All
GO:1902221	erythrose 4-phosphate/phosphoenolpyruvate family amino acid metabolic process	1	30	0.158288	0.824212	Unigene27983_All
GO:1902407	assembly of actomyosin apparatus involved in mitotic cytokinesis	1	30	0.158288	0.824212	Unigene10411_All
GO:0010038	response to metal ion	12	1513	0.160211	0.824212	Unigene13865_All;CL3693.Contig2_All;CL12227.Contig2_All;Unigene977_All;Unigene14438_All;CL8510.Contig3_All;CL1485.Contig3_All;CL6173.Contig19_All;CL6075.Contig1_All;CL1320.Contig4_All;CL6846.Contig3_All;CL7109.Contig6_All
GO:0007051	spindle organization	2	125	0.160788	0.824212	Unigene10411_All;CL12137.Contig1_All
GO:0050896	response to stimulus	84	13403	0.161827	0.824212	Unigene2304_All;Unigene37819_All;CL1668.Contig1_All;Unigene33939_All;CL1821.Contig5_All;CL944.Contig4_All;Unigene15372_All;CL8510.Contig3_All;CL6304.Contig1_All;CL6260.Contig2_All;CL8520.Contig2_All;CL2493.Contig7_All;Unigene27265_All;CL7421.Contig2_All;Unigene14438_All;CL6437.Contig3_All;CL1847.Contig3_All;CL2788.Contig1_All;CL9222.Contig4_All;Unigene19607_All;Unigene26563_All;CL2493.Contig1_All…
GO:0031349	positive regulation of defense response	2	126	0.1628	0.824212	Unigene33939_All;Unigene13501_All
GO:0090354	regulation of auxin metabolic process	1	31	0.163111	0.824212	CL12686.Contig39_All
GO:0090357	regulation of tryptophan metabolic process	1	31	0.163111	0.824212	CL12686.Contig39_All
GO:0010498	proteasomal protein catabolic process	5	504	0.164031	0.824212	CL9222.Contig4_All;CL1378.Contig2_All;Unigene14438_All;CL6836.Contig2_All;Unigene49949_All
GO:0010366	negative regulation of ethylene biosynthetic process	1	32	0.167907	0.824212	CL12686.Contig39_All
GO:0031336	negative regulation of sulfur amino acid metabolic process	1	32	0.167907	0.824212	CL12686.Contig39_All
GO:0033239	negative regulation of cellular amine metabolic process	1	32	0.167907	0.824212	CL12686.Contig39_All
GO:0045763	negative regulation of cellular amino acid metabolic process	1	32	0.167907	0.824212	CL12686.Contig39_All
GO:0051175	negative regulation of sulfur metabolic process	1	32	0.167907	0.824212	CL12686.Contig39_All
GO:0072505	divalent inorganic anion homeostasis	1	32	0.167907	0.824212	CL11224.Contig4_All
GO:0080175	phragmoplast microtubule organization	1	32	0.167907	0.824212	Unigene10411_All
GO:1900909	negative regulation of olefin metabolic process	1	32	0.167907	0.824212	CL12686.Contig39_All
GO:1900912	negative regulation of olefin biosynthetic process	1	32	0.167907	0.824212	CL12686.Contig39_All
GO:0009639	response to red or far red light	8	939	0.172231	0.831231	Unigene35223_All;CL194.Contig1_All;CL194.Contig2_All;CL2493.Contig7_All;CL7421.Contig3_All;CL12686.Contig39_All;CL7421.Contig2_All;CL2493.Contig1_All
GO:0006071	glycerol metabolic process	1	33	0.172675	0.831231	CL11224.Contig4_All
GO:0010204	defense response signaling pathway, resistance gene-independent	1	33	0.172675	0.831231	Unigene13501_All
GO:0032350	regulation of hormone metabolic process	1	33	0.172675	0.831231	CL12686.Contig39_All
GO:0051592	response to calcium ion	1	33	0.172675	0.831231	Unigene977_All
GO:0010388	cullin deneddylation	3	250	0.1732	0.831231	CL2493.Contig1_All;CL2493.Contig7_All;Unigene35223_All
GO:0000338	protein deneddylation	3	251	0.174608	0.834885	CL2493.Contig1_All;CL2493.Contig7_All;Unigene35223_All
GO:1901987	regulation of cell cycle phase transition	2	135	0.1811	0.85956	CL12137.Contig1_All;Unigene10411_All
GO:1901990	regulation of mitotic cell cycle phase transition	2	135	0.1811	0.85956	CL12137.Contig1_All;Unigene10411_All
GO:0006810	transport	47	7220	0.181982	0.860581	CL10733.Contig2_All;Unigene23989_All;CL832.Contig10_All;CL12207.Contig1_All;CL832.Contig7_All;Unigene6305_All;Unigene42272_All;CL6075.Contig1_All;Unigene18785_All;CL1821.Contig5_All;CL832.Contig4_All;Unigene17700_All;CL10143.Contig1_All;CL10682.Contig1_All;Unigene35223_All;Unigene23615_All;CL2295.Contig6_All;CL10446.Contig2_All;CL6160.Contig3_All;CL12208.Contig1_All;CL9185.Contig1_All;CL2891.Cont…
GO:0048638	regulation of developmental growth	5	525	0.183924	0.866593	CL9222.Contig4_All;Unigene49949_All;CL6836.Contig2_All;CL4815.Contig1_All;CL12291.Contig1_All
GO:0018298	protein-chromophore linkage	1	36	0.186817	0.873843	Unigene15304_All
GO:0019400	alditol metabolic process	1	36	0.186817	0.873843	CL11224.Contig4_All
GO:0010364	regulation of ethylene biosynthetic process	1	37	0.191477	0.882847	CL12686.Contig39_All
GO:0031335	regulation of sulfur amino acid metabolic process	1	37	0.191477	0.882847	CL12686.Contig39_All
GO:1900908	regulation of olefin metabolic process	1	37	0.191477	0.882847	CL12686.Contig39_All
GO:1900911	regulation of olefin biosynthetic process	1	37	0.191477	0.882847	CL12686.Contig39_All
GO:0051726	regulation of cell cycle	6	677	0.19361	0.889503	CL9222.Contig4_All;CL12137.Contig1_All;CL6836.Contig2_All;Unigene49949_All;CL4790.Contig5_All;Unigene10411_All
GO:0051179	localization	50	7768	0.194449	0.890192	CL2891.Contig2_All;CL2788.Contig2_All;CL7109.Contig6_All;CL12208.Contig1_All;Unigene41449_All;CL2891.Contig1_All;Unigene18785_All;CL5204.Contig30_All;Unigene17269_All;Unigene14438_All;Unigene15372_All;CL185.Contig1_All;CL10446.Contig2_All;Unigene35223_All;Unigene23615_All;CL10143.Contig1_All;CL1821.Contig5_All;CL6160.Contig2_All;Unigene23989_All;CL7247.Contig2_All;Unigene31193_All;CL10682.Contig1…
GO:0006108	malate metabolic process	1	38	0.196111	0.891477	CL3693.Contig2_All
GO:0006189	'de novo' IMP biosynthetic process	1	38	0.196111	0.891477	CL3193.Contig6_All
GO:0019318	hexose metabolic process	6	681	0.197102	0.892839	Unigene22187_All;Unigene14438_All;CL149.Contig6_All;CL12229.Contig1_All;CL6075.Contig1_All;CL8510.Contig3_All
GO:0002682	regulation of immune system process	5	546	0.204656	0.916767	CL288.Contig2_All;Unigene41469_All;CL10143.Contig1_All;Unigene13501_All;Unigene50982_All
GO:0006040	amino sugar metabolic process	1	40	0.2053	0.916767	Unigene23091_All
GO:0031507	heterochromatin assembly	1	40	0.2053	0.916767	CL4790.Contig5_All
GO:0070828	heterochromatin organization	1	40	0.2053	0.916767	CL4790.Contig5_All
GO:0009873	ethylene-activated signaling pathway	2	147	0.205935	0.916767	CL2544.Contig1_All;Unigene44078_All
GO:0040008	regulation of growth	5	550	0.208692	0.925847	CL9222.Contig4_All;Unigene49949_All;CL4815.Contig1_All;CL6836.Contig2_All;CL12291.Contig1_All
GO:0098754	detoxification	1	41	0.209854	0.926141	Unigene13865_All
GO:0048827	phyllome development	12	1604	0.210193	0.926141	Unigene49949_All;CL6836.Contig2_All;CL12227.Contig2_All;CL4790.Contig5_All;CL9222.Contig4_All;Unigene10411_All;CL11661.Contig2_All;CL7109.Contig6_All;Unigene16269_All;Unigene13501_All;CL8510.Contig3_All;Unigene977_All
GO:0048441	petal development	2	151	0.214297	0.931882	CL11661.Contig2_All;Unigene10411_All
GO:0048465	corolla development	2	151	0.214297	0.931882	Unigene10411_All;CL11661.Contig2_All
GO:0048506	regulation of timing of meristematic phase transition	1	42	0.214383	0.931882	Unigene33600_All
GO:0048510	regulation of timing of transition from vegetative to reproductive phase	1	42	0.214383	0.931882	Unigene33600_All
GO:0007030	Golgi organization	3	284	0.222675	0.958016	CL7109.Contig6_All;CL7247.Contig2_All;CL6075.Contig1_All
GO:0006188	IMP biosynthetic process	1	44	0.223364	0.958016	CL3193.Contig6_All
GO:0046040	IMP metabolic process	1	44	0.223364	0.958016	CL3193.Contig6_All
GO:0071248	cellular response to metal ion	1	44	0.223364	0.958016	Unigene977_All
GO:0009628	response to abiotic stimulus	41	6362	0.224344	0.959033	CL9222.Contig4_All;CL6011.Contig2_All;Unigene23091_All;Unigene13501_All;CL6244.Contig3_All;CL1847.Contig3_All;CL1821.Contig5_All;CL185.Contig1_All;Unigene35223_All;Unigene27265_All;CL194.Contig2_All;CL288.Contig2_All;CL6437.Contig3_All;Unigene49949_All;Unigene27983_All;CL8520.Contig2_All;CL12081.Contig1_All;CL2493.Contig7_All;CL12139.Contig1_All;Unigene24669_All;Unigene41469_All;CL5880.Contig2_Al…
GO:0009641	shade avoidance	1	45	0.227816	0.970661	CL12686.Contig39_All
GO:0006521	regulation of cellular amino acid metabolic process	1	46	0.232242	0.97982	CL12686.Contig39_All
GO:0033238	regulation of cellular amine metabolic process	1	46	0.232242	0.97982	CL12686.Contig39_All
GO:0055081	anion homeostasis	1	46	0.232242	0.97982	CL11224.Contig4_All
GO:0050832	defense response to fungus	5	574	0.23343	0.981623	CL8510.Contig3_All;Unigene41469_All;CL6075.Contig1_All;Unigene12290_All;Unigene13501_All
GO:0006006	glucose metabolic process	5	577	0.236581	0.988696	CL149.Contig6_All;Unigene22187_All;Unigene14438_All;CL6075.Contig1_All;CL8510.Contig3_All
GO:0071241	cellular response to inorganic substance	1	47	0.236644	0.988696	Unigene977_All
GO:0009813	flavonoid biosynthetic process	2	162	0.237435	0.988803	CL7421.Contig3_All;CL7421.Contig2_All
GO:0000272	polysaccharide catabolic process	2	163	0.239547	0.994388	CL1325.Contig4_All;CL1325.Contig3_All
GO:0040034	regulation of development, heterochronic	1	50	0.249697	1	Unigene33600_All
GO:0042762	regulation of sulfur metabolic process	1	50	0.249697	1	CL12686.Contig39_All
GO:0006508	proteolysis	17	2478	0.253909	1	Unigene42522_All;CL6836.Contig2_All;Unigene35223_All;CL9185.Contig1_All;Unigene49949_All;CL12814.Contig1_All;Unigene13501_All;CL2493.Contig7_All;Unigene5837_All;CL9222.Contig4_All;CL2493.Contig1_All;CL1378.Contig2_All;Unigene12290_All;Unigene14438_All;CL586.Contig1_All;CL12227.Contig2_All;CL6211.Contig4_All
GO:0003333	amino acid transmembrane transport	1	51	0.253999	1	CL10143.Contig1_All
GO:0007000	nucleolus organization	1	51	0.253999	1	CL12137.Contig1_All
GO:0009870	defense response signaling pathway, resistance gene-dependent	1	52	0.258276	1	Unigene13501_All
GO:0009954	proximal/distal pattern formation	1	52	0.258276	1	Unigene6305_All
GO:0035335	peptidyl-tyrosine dephosphorylation	1	52	0.258276	1	CL11408.Contig1_All
GO:0090421	embryonic meristem initiation	2	172	0.258581	1	Unigene49949_All;CL9222.Contig4_All
GO:0006835	dicarboxylic acid transport	1	53	0.262529	1	CL10143.Contig1_All
GO:0016571	histone methylation	6	752	0.262595	1	Unigene10411_All;CL1275.Contig1_All;Unigene35223_All;CL2493.Contig7_All;CL12137.Contig1_All;CL2493.Contig1_All
GO:0010035	response to inorganic substance	19	2824	0.264518	1	CL194.Contig1_All;CL3693.Contig2_All;Unigene14438_All;CL6846.Contig3_All;CL12227.Contig2_All;Unigene13865_All;CL1821.Contig5_All;Unigene977_All;CL10761.Contig2_All;CL1485.Contig3_All;CL1320.Contig4_All;CL194.Contig2_All;CL8510.Contig3_All;CL1847.Contig3_All;CL7109.Contig6_All;Unigene41469_All;CL6173.Contig19_All;Unigene24669_All;CL6075.Contig1_All
GO:0071369	cellular response to ethylene stimulus	2	175	0.264933	1	Unigene44078_All;CL2544.Contig1_All
GO:0006598	polyamine catabolic process	1	54	0.266758	1	CL12291.Contig1_All
GO:0009913	epidermal cell differentiation	1	54	0.266758	1	Unigene31511_All
GO:0030855	epithelial cell differentiation	1	54	0.266758	1	Unigene31511_All
GO:0006261	DNA-dependent DNA replication	5	607	0.268696	1	Unigene10411_All;Unigene14438_All;CL6836.Contig2_All;CL12137.Contig1_All;CL1378.Contig2_All
GO:0002831	regulation of response to biotic stimulus	1	55	0.270962	1	Unigene50982_All
GO:0006995	cellular response to nitrogen starvation	1	55	0.270962	1	CL5944.Contig2_All
GO:0009812	flavonoid metabolic process	2	179	0.273402	1	CL7421.Contig3_All;CL7421.Contig2_All
GO:0006479	protein methylation	6	764	0.274209	1	CL12137.Contig1_All;CL2493.Contig1_All;CL1275.Contig1_All;Unigene10411_All;CL2493.Contig7_All;Unigene35223_All
GO:0008213	protein alkylation	6	764	0.274209	1	CL2493.Contig7_All;Unigene35223_All;CL2493.Contig1_All;CL12137.Contig1_All;Unigene10411_All;CL1275.Contig1_All
GO:0006349	regulation of gene expression by genetic imprinting	1	56	0.275142	1	CL4790.Contig5_All
GO:0008544	epidermis development	1	56	0.275142	1	Unigene31511_All
GO:0009688	abscisic acid biosynthetic process	1	56	0.275142	1	CL10491.Contig2_All
GO:0010214	seed coat development	1	56	0.275142	1	CL4790.Contig5_All
GO:0071514	genetic imprinting	1	56	0.275142	1	CL4790.Contig5_All
GO:1902645	tertiary alcohol biosynthetic process	1	56	0.275142	1	CL10491.Contig2_All
GO:0070925	organelle assembly	2	180	0.275519	1	Unigene10411_All;CL12137.Contig1_All
GO:0043289	apocarotenoid biosynthetic process	1	57	0.279299	1	CL10491.Contig2_All
GO:0010227	floral organ abscission	1	58	0.283432	1	Unigene6305_All
GO:0032508	DNA duplex unwinding	1	59	0.287541	1	CL6075.Contig1_All
GO:0048508	embryonic meristem development	2	186	0.288212	1	CL9222.Contig4_All;Unigene49949_All
GO:0016106	sesquiterpenoid biosynthetic process	1	60	0.291627	1	CL10491.Contig2_All
GO:0019674	NAD metabolic process	1	60	0.291627	1	CL12652.Contig1_All
GO:0032392	DNA geometric change	1	60	0.291627	1	CL6075.Contig1_All
GO:0001101	response to acid chemical	17	2554	0.294671	1	Unigene23091_All;CL194.Contig1_All;Unigene24669_All;Unigene23358_All;Unigene977_All;CL1847.Contig3_All;CL194.Contig2_All;CL2544.Contig1_All;Unigene31193_All;CL1821.Contig5_All;CL6260.Contig2_All;CL6260.Contig3_All;CL5652.Contig2_All;Unigene44078_All;CL6075.Contig1_All;Unigene41469_All;CL10761.Contig2_All
GO:0022412	cellular process involved in reproduction in multicellular organism	4	479	0.294684	1	CL1378.Contig2_All;Unigene49949_All;CL9222.Contig4_All;Unigene35223_All
GO:0006012	galactose metabolic process	1	61	0.295689	1	CL12229.Contig1_All
GO:0009834	plant-type secondary cell wall biogenesis	1	61	0.295689	1	CL6305.Contig3_All
GO:0065003	macromolecular complex assembly	11	1590	0.303391	1	CL9222.Contig4_All;Unigene10411_All;Unigene18733_All;CL6836.Contig2_All;CL8657.Contig2_All;CL149.Contig6_All;Unigene5837_All;CL12137.Contig1_All;CL3899.Contig2_All;CL4790.Contig5_All;Unigene49949_All
GO:0032101	regulation of response to external stimulus	1	63	0.303745	1	Unigene50982_All
GO:0050793	regulation of developmental process	13	1917	0.30499	1	CL1275.Contig1_All;Unigene13501_All;Unigene33939_All;CL9185.Contig1_All;Unigene49949_All;CL6836.Contig2_All;Unigene33600_All;CL12291.Contig1_All;CL4815.Contig1_All;CL4790.Contig5_All;Unigene35223_All;CL9222.Contig4_All;CL12137.Contig1_All
GO:0071478	cellular response to radiation	2	194	0.305096	1	CL194.Contig1_All;CL194.Contig2_All
GO:0071482	cellular response to light stimulus	2	194	0.305096	1	CL194.Contig1_All;CL194.Contig2_All
GO:0010256	endomembrane system organization	3	340	0.30873	1	CL7247.Contig2_All;CL7109.Contig6_All;CL6075.Contig1_All
GO:0010218	response to far red light	2	196	0.309307	1	CL7421.Contig3_All;CL7421.Contig2_All
GO:0008380	RNA splicing	6	803	0.31273	1	CL2493.Contig7_All;CL6075.Contig1_All;CL2682.Contig3_All;CL2493.Contig1_All;CL6987.Contig3_All;Unigene35223_All
GO:1903825	organic acid transmembrane transport	1	66	0.315656	1	CL10143.Contig1_All
GO:0006511	ubiquitin-dependent protein catabolic process	6	811	0.320749	1	CL6836.Contig2_All;CL1378.Contig2_All;Unigene49949_All;CL9222.Contig4_All;Unigene5837_All;CL12814.Contig1_All
GO:0006950	response to stress	47	7667	0.323119	1	Unigene50567_All;CL5944.Contig2_All;Unigene27265_All;CL3391.Contig4_All;Unigene41469_All;Unigene26563_All;CL288.Contig2_All;Unigene44078_All;CL1668.Contig1_All;CL10629.Contig1_All;Unigene13865_All;CL6836.Contig2_All;CL6244.Contig3_All;Unigene977_All;CL7109.Contig6_All;CL8520.Contig2_All;Unigene13501_All;CL6437.Contig3_All;Unigene5837_All;CL1847.Contig3_All;CL10761.Contig2_All;CL11137.Contig2_All;…
GO:0002213	defense response to insect	1	68	0.323485	1	CL2544.Contig1_All
GO:0051645	Golgi localization	1	68	0.323485	1	Unigene17269_All
GO:0051646	mitochondrion localization	1	68	0.323485	1	Unigene17269_All
GO:0060151	peroxisome localization	1	68	0.323485	1	Unigene17269_All
GO:0009733	response to auxin	5	657	0.324065	1	CL8800.Contig1_All;CL9222.Contig4_All;CL5652.Contig2_All;CL7109.Contig6_All;Unigene49949_All
GO:0045787	positive regulation of cell cycle	1	69	0.327365	1	CL4790.Contig5_All
GO:0080026	response to indolebutyric acid	1	70	0.331224	1	CL5652.Contig2_All
GO:0009723	response to ethylene	4	508	0.332018	1	CL2544.Contig1_All;Unigene12290_All;Unigene44078_All;Unigene23358_All
GO:0007020	microtubule nucleation	2	207	0.332363	1	CL3899.Contig2_All;CL12137.Contig1_All
GO:0031347	regulation of defense response	6	823	0.332835	1	Unigene13501_All;Unigene33939_All;Unigene50982_All;CL10143.Contig1_All;Unigene41469_All;CL288.Contig2_All
GO:0060429	epithelium development	1	71	0.33506	1	Unigene31511_All
GO:0046686	response to cadmium ion	9	1309	0.335652	1	CL6173.Contig19_All;CL1320.Contig4_All;CL7109.Contig6_All;CL6846.Contig3_All;CL8510.Contig3_All;CL3693.Contig2_All;CL6075.Contig1_All;Unigene14438_All;CL12227.Contig2_All
GO:0006662	glycerol ether metabolic process	1	72	0.338875	1	CL2413.Contig2_All
GO:0018904	ether metabolic process	1	72	0.338875	1	CL2413.Contig2_All
GO:0009687	abscisic acid metabolic process	1	73	0.342668	1	CL10491.Contig2_All
GO:0032880	regulation of protein localization	1	73	0.342668	1	CL7109.Contig6_All
GO:0043562	cellular response to nitrogen levels	1	73	0.342668	1	CL5944.Contig2_All
GO:1902644	tertiary alcohol metabolic process	1	73	0.342668	1	CL10491.Contig2_All
GO:0019941	modification-dependent protein catabolic process	6	833	0.342951	1	CL9222.Contig4_All;CL12814.Contig1_All;Unigene5837_All;Unigene49949_All;CL6836.Contig2_All;CL1378.Contig2_All
GO:0043632	modification-dependent macromolecule catabolic process	6	833	0.342951	1	CL6836.Contig2_All;CL1378.Contig2_All;Unigene5837_All;Unigene49949_All;CL9222.Contig4_All;CL12814.Contig1_All
GO:0007276	gamete generation	4	519	0.346261	1	Unigene35223_All;CL1378.Contig2_All;CL9222.Contig4_All;Unigene49949_All
GO:0006099	tricarboxylic acid cycle	1	74	0.346439	1	CL3693.Contig2_All
GO:0043288	apocarotenoid metabolic process	1	74	0.346439	1	CL10491.Contig2_All
GO:0010941	regulation of cell death	4	520	0.347557	1	Unigene33939_All;CL288.Contig2_All;CL10143.Contig1_All;Unigene41469_All
GO:0016197	endosomal transport	1	75	0.350189	1	CL7247.Contig2_All
GO:0042752	regulation of circadian rhythm	1	75	0.350189	1	CL6075.Contig1_All
GO:0055072	iron ion homeostasis	1	75	0.350189	1	Unigene834_All
GO:0031050	dsRNA fragmentation	4	524	0.352741	1	CL2493.Contig1_All;CL2493.Contig7_All;Unigene35223_All;CL9185.Contig1_All
GO:0043331	response to dsRNA	4	524	0.352741	1	CL2493.Contig7_All;CL2493.Contig1_All;Unigene35223_All;CL9185.Contig1_All
GO:0070918	production of small RNA involved in gene silencing by RNA	4	524	0.352741	1	CL9185.Contig1_All;CL2493.Contig1_All;Unigene35223_All;CL2493.Contig7_All
GO:0071359	cellular response to dsRNA	4	524	0.352741	1	CL2493.Contig1_All;CL9185.Contig1_All;CL2493.Contig7_All;Unigene35223_All
GO:0005996	monosaccharide metabolic process	6	843	0.353098	1	CL12229.Contig1_All;CL6075.Contig1_All;Unigene14438_All;CL8510.Contig3_All;CL149.Contig6_All;Unigene22187_All
GO:0048825	cotyledon development	2	217	0.353134	1	Unigene13501_All;CL6836.Contig2_All
GO:0006461	protein complex assembly	10	1499	0.356279	1	CL9222.Contig4_All;CL12137.Contig1_All;CL8657.Contig2_All;CL3899.Contig2_All;CL6836.Contig2_All;Unigene5837_All;Unigene49949_All;Unigene18733_All;Unigene10411_All;CL149.Contig6_All
GO:0016567	protein ubiquitination	5	686	0.356783	1	Unigene41469_All;Unigene35223_All;CL2493.Contig7_All;CL2493.Contig1_All;Unigene18300_All
GO:0031109	microtubule polymerization or depolymerization	2	219	0.357262	1	CL12137.Contig1_All;CL3899.Contig2_All
GO:0046785	microtubule polymerization	2	219	0.357262	1	CL12137.Contig1_All;CL3899.Contig2_All
GO:0070271	protein complex biogenesis	10	1503	0.359338	1	CL8657.Contig2_All;Unigene49949_All;CL9222.Contig4_All;Unigene18733_All;Unigene5837_All;CL3899.Contig2_All;Unigene10411_All;CL12137.Contig1_All;CL149.Contig6_All;CL6836.Contig2_All
GO:0009620	response to fungus	6	850	0.360217	1	CL8510.Contig3_All;CL6075.Contig1_All;Unigene13501_All;Unigene12290_All;Unigene19607_All;Unigene41469_All
GO:0006714	sesquiterpenoid metabolic process	1	78	0.361309	1	CL10491.Contig2_All
GO:0006406	mRNA export from nucleus	2	221	0.361381	1	Unigene35223_All;CL6075.Contig1_All
GO:0071427	mRNA-containing ribonucleoprotein complex export from nucleus	2	221	0.361381	1	Unigene35223_All;CL6075.Contig1_All
GO:0045088	regulation of innate immune response	4	533	0.364405	1	CL10143.Contig1_All;Unigene41469_All;Unigene13501_All;CL288.Contig2_All
GO:0000160	phosphorelay signal transduction system	2	224	0.36754	1	CL2544.Contig1_All;Unigene44078_All
GO:0006470	protein dephosphorylation	2	224	0.36754	1	Unigene50982_All;CL11408.Contig1_All
GO:0015802	basic amino acid transport	1	80	0.368618	1	CL10143.Contig1_All
GO:0009555	pollen development	5	698	0.370374	1	CL3193.Contig6_All;CL1378.Contig2_All;Unigene10411_All;Unigene30002_All;CL4790.Contig5_All
GO:0050776	regulation of immune response	4	538	0.370883	1	Unigene41469_All;CL288.Contig2_All;Unigene13501_All;CL10143.Contig1_All
GO:0009887	organ morphogenesis	7	1025	0.372134	1	Unigene16269_All;CL6836.Contig2_All;CL7109.Contig6_All;Unigene49949_All;CL9222.Contig4_All;Unigene10411_All;CL8510.Contig3_All
GO:0009737	response to abscisic acid	8	1190	0.372825	1	Unigene23091_All;CL6260.Contig2_All;CL194.Contig2_All;CL10761.Contig2_All;Unigene23358_All;CL194.Contig1_All;CL6260.Contig3_All;CL2544.Contig1_All
GO:0070887	cellular response to chemical stimulus	15	2356	0.373366	1	CL7109.Contig6_All;CL2544.Contig1_All;Unigene23358_All;CL1668.Contig1_All;Unigene31193_All;Unigene41469_All;CL9185.Contig1_All;Unigene13501_All;Unigene44078_All;Unigene35223_All;CL2493.Contig7_All;Unigene977_All;CL1668.Contig2_All;CL2493.Contig1_All;CL8800.Contig1_All
GO:0034622	cellular macromolecular complex assembly	9	1358	0.375277	1	CL12137.Contig1_All;CL6836.Contig2_All;CL149.Contig6_All;CL9222.Contig4_All;Unigene18733_All;Unigene5837_All;CL8657.Contig2_All;Unigene49949_All;CL3899.Contig2_All
GO:0051028	mRNA transport	2	228	0.375718	1	CL6075.Contig1_All;Unigene35223_All
GO:0002238	response to molecule of fungal origin	1	82	0.375843	1	Unigene19607_All
GO:0010114	response to red light	2	229	0.377755	1	CL7421.Contig2_All;CL7421.Contig3_All
GO:0009560	embryo sac egg cell differentiation	3	385	0.378851	1	CL9222.Contig4_All;Unigene35223_All;Unigene49949_All
GO:0002218	activation of innate immune response	1	83	0.379425	1	Unigene13501_All
GO:0002253	activation of immune response	1	83	0.379425	1	Unigene13501_All
GO:0006094	gluconeogenesis	3	386	0.380399	1	Unigene14438_All;CL8510.Contig3_All;CL6075.Contig1_All
GO:0009057	macromolecule catabolic process	12	1866	0.38174	1	CL6836.Contig2_All;Unigene23091_All;CL9222.Contig4_All;Unigene7256_All;Unigene14438_All;CL12814.Contig1_All;Unigene49949_All;Unigene5837_All;CL1325.Contig3_All;CL1378.Contig2_All;CL2544.Contig1_All;CL1325.Contig4_All
GO:0051606	detection of stimulus	2	232	0.383852	1	Unigene19607_All;CL7109.Contig6_All
GO:0007292	female gamete generation	3	389	0.385037	1	CL9222.Contig4_All;Unigene35223_All;Unigene49949_All
GO:0016570	histone modification	7	1039	0.385226	1	CL12137.Contig1_All;CL2493.Contig7_All;CL1275.Contig1_All;CL4790.Contig5_All;Unigene10411_All;Unigene35223_All;CL2493.Contig1_All
GO:0071407	cellular response to organic cyclic compound	7	1039	0.385226	1	CL7109.Contig6_All;Unigene35223_All;CL2493.Contig7_All;Unigene31193_All;CL2493.Contig1_All;Unigene41469_All;CL9185.Contig1_All
GO:0050826	response to freezing	2	233	0.385878	1	CL12139.Contig7_All;CL12139.Contig1_All
GO:0015696	ammonium transport	1	85	0.386527	1	CL10143.Contig1_All
GO:0048609	multicellular organismal reproductive process	6	879	0.389781	1	Unigene13501_All;CL9222.Contig4_All;Unigene49949_All;Unigene35223_All;CL1378.Contig2_All;CL6836.Contig2_All
GO:0009755	hormone-mediated signaling pathway	7	1046	0.391779	1	Unigene41469_All;Unigene44078_All;Unigene13501_All;CL7109.Contig6_All;Unigene23358_All;CL8800.Contig1_All;CL2544.Contig1_All
GO:0007568	aging	3	394	0.392749	1	Unigene12290_All;CL1055.Contig2_All;CL12227.Contig2_All
GO:0080134	regulation of response to stress	6	882	0.392842	1	CL10143.Contig1_All;Unigene13501_All;CL288.Contig2_All;Unigene33939_All;Unigene41469_All;Unigene50982_All
GO:0009814	defense response, incompatible interaction	5	718	0.39303	1	Unigene31193_All;Unigene12290_All;CL8510.Contig3_All;CL2544.Contig1_All;Unigene41469_All
GO:0022411	cellular component disassembly	1	87	0.393549	1	Unigene16269_All
GO:0019722	calcium-mediated signaling	1	89	0.40049	1	Unigene17269_All
GO:0019319	hexose biosynthetic process	3	400	0.401972	1	CL8510.Contig3_All;CL6075.Contig1_All;Unigene14438_All
GO:0010048	vernalization response	2	241	0.401983	1	CL9222.Contig4_All;Unigene49949_All
GO:0006101	citrate metabolic process	1	90	0.403931	1	CL3693.Contig2_All
GO:0006595	polyamine metabolic process	1	90	0.403931	1	CL12291.Contig1_All
GO:0043069	negative regulation of programmed cell death	2	243	0.405979	1	Unigene41469_All;CL10143.Contig1_All
GO:0071166	ribonucleoprotein complex localization	2	243	0.405979	1	CL6075.Contig1_All;Unigene35223_All
GO:0071426	ribonucleoprotein complex export from nucleus	2	243	0.405979	1	CL6075.Contig1_All;Unigene35223_All
GO:0035194	posttranscriptional gene silencing by RNA	5	730	0.406601	1	CL9185.Contig1_All;CL3971.Contig1_All;CL2493.Contig1_All;Unigene35223_All;CL2493.Contig7_All
GO:0048232	male gamete generation	1	91	0.407353	1	CL1378.Contig2_All
GO:0006405	RNA export from nucleus	2	244	0.407972	1	CL6075.Contig1_All;Unigene35223_All
GO:0072350	tricarboxylic acid metabolic process	1	92	0.410754	1	CL3693.Contig2_All
GO:0051052	regulation of DNA metabolic process	4	570	0.412176	1	CL12137.Contig1_All;Unigene49949_All;Unigene10411_All;CL9222.Contig4_All
GO:0048584	positive regulation of response to stimulus	3	408	0.414207	1	CL4815.Contig1_All;Unigene33939_All;Unigene13501_All
GO:0032446	protein modification by small protein conjugation	5	738	0.415629	1	CL2493.Contig7_All;CL2493.Contig1_All;Unigene35223_All;Unigene18300_All;Unigene41469_All
GO:0000038	very long-chain fatty acid metabolic process	1	94	0.4175	1	Unigene41665_All
GO:0010565	regulation of cellular ketone metabolic process	1	94	0.4175	1	CL12686.Contig39_All
GO:0015698	inorganic anion transport	3	412	0.420295	1	CL6160.Contig3_All;CL6160.Contig2_All;CL1821.Contig5_All
GO:0009636	response to toxic substance	1	95	0.420844	1	Unigene13865_All
GO:0009742	brassinosteroid mediated signaling pathway	1	95	0.420844	1	CL7109.Contig6_All
GO:0043401	steroid hormone mediated signaling pathway	1	95	0.420844	1	CL7109.Contig6_All
GO:0048545	response to steroid hormone	1	95	0.420844	1	CL7109.Contig6_All
GO:0071367	cellular response to brassinosteroid stimulus	1	95	0.420844	1	CL7109.Contig6_All
GO:0071383	cellular response to steroid hormone stimulus	1	95	0.420844	1	CL7109.Contig6_All
GO:1901136	carbohydrate derivative catabolic process	1	95	0.420844	1	Unigene23091_All
GO:0006403	RNA localization	2	251	0.421831	1	CL6075.Contig1_All;Unigene35223_All
GO:0050657	nucleic acid transport	2	251	0.421831	1	Unigene35223_All;CL6075.Contig1_All
GO:0050658	RNA transport	2	251	0.421831	1	CL6075.Contig1_All;Unigene35223_All
GO:0051236	establishment of RNA localization	2	251	0.421831	1	Unigene35223_All;CL6075.Contig1_All
GO:0006397	mRNA processing	4	579	0.423702	1	CL6075.Contig1_All;CL2493.Contig7_All;Unigene35223_All;CL2493.Contig1_All
GO:0070646	protein modification by small protein removal	4	582	0.427533	1	CL2493.Contig1_All;CL9185.Contig1_All;CL2493.Contig7_All;Unigene35223_All
GO:0010363	regulation of plant-type hypersensitive response	3	417	0.427877	1	Unigene41469_All;CL10143.Contig1_All;CL288.Contig2_All
GO:0010876	lipid localization	3	417	0.427877	1	Unigene17700_All;Unigene41665_All;CL12208.Contig1_All
GO:0060548	negative regulation of cell death	2	255	0.429677	1	Unigene41469_All;CL10143.Contig1_All
GO:0051603	proteolysis involved in cellular protein catabolic process	7	1087	0.430139	1	Unigene49949_All;CL9222.Contig4_All;CL12814.Contig1_All;Unigene5837_All;Unigene14438_All;CL6836.Contig2_All;CL1378.Contig2_All
GO:0001708	cell fate specification	1	98	0.430761	1	Unigene31511_All
GO:0048608	reproductive structure development	22	3655	0.435321	1	Unigene13501_All;Unigene14438_All;Unigene16269_All;CL6075.Contig1_All;CL1378.Contig2_All;Unigene977_All;CL12139.Contig1_All;CL1055.Contig2_All;CL4880.Contig2_All;CL11661.Contig2_All;CL2493.Contig7_All;CL2544.Contig1_All;CL6836.Contig2_All;CL4790.Contig5_All;Unigene7520_All;CL1847.Contig3_All;Unigene49949_All;CL9222.Contig4_All;Unigene14734_All;Unigene6305_All;CL12139.Contig7_All;Unigene10411_All
GO:0061458	reproductive system development	22	3655	0.435321	1	CL1378.Contig2_All;Unigene49949_All;CL1055.Contig2_All;CL4790.Contig5_All;CL2493.Contig7_All;CL11661.Contig2_All;Unigene14734_All;Unigene13501_All;Unigene6305_All;Unigene10411_All;CL6836.Contig2_All;CL12139.Contig7_All;CL1847.Contig3_All;CL12139.Contig1_All;Unigene7520_All;CL9222.Contig4_All;CL2544.Contig1_All;CL6075.Contig1_All;CL4880.Contig2_All;Unigene977_All;Unigene14438_All;Unigene16269_All
GO:0010074	maintenance of meristem identity	1	100	0.437279	1	Unigene35223_All
GO:0009595	detection of biotic stimulus	1	101	0.44051	1	Unigene19607_All
GO:0051168	nuclear export	2	261	0.441339	1	CL6075.Contig1_All;Unigene35223_All
GO:0016441	posttranscriptional gene silencing	5	761	0.441455	1	CL2493.Contig7_All;Unigene35223_All;CL2493.Contig1_All;CL3971.Contig1_All;CL9185.Contig1_All
GO:0009963	positive regulation of flavonoid biosynthetic process	1	102	0.443722	1	CL288.Contig2_All
GO:0009625	response to insect	1	103	0.446916	1	CL2544.Contig1_All
GO:0055046	microgametogenesis	1	103	0.446916	1	Unigene10411_All
GO:0006312	mitotic recombination	2	264	0.447121	1	Unigene49949_All;CL9222.Contig4_All
GO:0080129	proteasome core complex assembly	2	264	0.447121	1	Unigene5837_All;CL6836.Contig2_All
GO:0051640	organelle localization	3	431	0.448914	1	CL11457.Contig1_All;Unigene17269_All;Unigene14438_All
GO:0043414	macromolecule methylation	8	1280	0.451076	1	Unigene10411_All;CL1275.Contig1_All;CL12137.Contig1_All;Unigene35223_All;CL2493.Contig1_All;CL9185.Contig1_All;CL7168.Contig4_All;CL2493.Contig7_All
GO:0006475	internal protein amino acid acetylation	1	106	0.456389	1	CL4790.Contig5_All
GO:0006891	intra-Golgi vesicle-mediated transport	1	106	0.456389	1	Unigene6305_All
GO:0016573	histone acetylation	1	106	0.456389	1	CL4790.Contig5_All
GO:0018393	internal peptidyl-lysine acetylation	1	106	0.456389	1	CL4790.Contig5_All
GO:0018394	peptidyl-lysine acetylation	1	106	0.456389	1	CL4790.Contig5_All
GO:0098656	anion transmembrane transport	1	106	0.456389	1	CL10143.Contig1_All
GO:0001510	RNA methylation	2	270	0.458584	1	CL7168.Contig4_All;Unigene35223_All
GO:0006928	movement of cell or subcellular component	2	272	0.462375	1	Unigene17269_All;Unigene10411_All
GO:0016052	carbohydrate catabolic process	5	780	0.462592	1	CL149.Contig6_All;CL1325.Contig3_All;CL6075.Contig1_All;CL7109.Contig6_All;CL1325.Contig4_All
GO:1901699	cellular response to nitrogen compound	4	611	0.464189	1	CL2493.Contig7_All;CL2493.Contig1_All;CL9185.Contig1_All;Unigene35223_All
GO:0006661	phosphatidylinositol biosynthetic process	2	273	0.464265	1	CL4769.Contig2_All;Unigene18477_All
GO:0009910	negative regulation of flower development	1	109	0.465701	1	Unigene33939_All
GO:0046364	monosaccharide biosynthetic process	3	443	0.466697	1	Unigene14438_All;CL6075.Contig1_All;CL8510.Contig3_All
GO:0010016	shoot system morphogenesis	6	959	0.470827	1	CL8510.Contig3_All;Unigene6305_All;CL9222.Contig4_All;CL7109.Contig6_All;Unigene49949_All;CL6836.Contig2_All
GO:0044257	cellular protein catabolic process	7	1134	0.473742	1	Unigene5837_All;Unigene14438_All;Unigene49949_All;CL9222.Contig4_All;CL6836.Contig2_All;CL12814.Contig1_All;CL1378.Contig2_All
GO:0002684	positive regulation of immune system process	1	112	0.474854	1	Unigene13501_All
GO:0045089	positive regulation of innate immune response	1	112	0.474854	1	Unigene13501_All
GO:0050778	positive regulation of immune response	1	112	0.474854	1	Unigene13501_All
GO:0051258	protein polymerization	2	281	0.479239	1	CL3899.Contig2_All;CL12137.Contig1_All
GO:0030048	actin filament-based movement	1	114	0.480869	1	Unigene17269_All
GO:0006575	cellular modified amino acid metabolic process	2	282	0.481093	1	CL12291.Contig1_All;CL10360.Contig2_All
GO:0080135	regulation of cellular response to stress	3	457	0.487121	1	CL288.Contig2_All;Unigene41469_All;CL10143.Contig1_All
GO:0009790	embryo development	11	1844	0.488344	1	CL4790.Contig5_All;CL2493.Contig7_All;CL1847.Contig3_All;Unigene14438_All;Unigene13501_All;Unigene49949_All;CL9222.Contig4_All;CL4880.Contig2_All;CL1378.Contig2_All;CL6836.Contig2_All;Unigene7520_All
GO:0009407	toxin catabolic process	2	287	0.490302	1	CL6836.Contig2_All;CL10143.Contig1_All
GO:0090487	secondary metabolite catabolic process	2	287	0.490302	1	CL6836.Contig2_All;CL10143.Contig1_All
GO:0006412	translation	8	1330	0.494021	1	CL8202.Contig3_All;CL586.Contig1_All;CL8210.Contig2_All;CL7168.Contig4_All;CL3946.Contig3_All;CL10803.Contig3_All;CL10407.Contig2_All;CL3967.Contig2_All
GO:2000242	negative regulation of reproductive process	1	119	0.495608	1	Unigene33939_All
GO:0044703	multi-organism reproductive process	7	1160	0.497526	1	Unigene12905_All;Unigene35223_All;CL1378.Contig2_All;Unigene16269_All;Unigene49949_All;CL9222.Contig4_All;CL149.Contig6_All
GO:0009867	jasmonic acid mediated signaling pathway	2	292	0.499409	1	Unigene41469_All;Unigene44078_All
GO:0015931	nucleobase-containing compound transport	3	466	0.500052	1	CL10143.Contig1_All;Unigene35223_All;CL6075.Contig1_All
GO:0006612	protein targeting to membrane	3	467	0.501479	1	CL288.Contig2_All;CL10143.Contig1_All;Unigene41469_All
GO:0009853	photorespiration	2	294	0.503022	1	Unigene5837_All;CL8783.Contig2_All
GO:0032870	cellular response to hormone stimulus	7	1167	0.503875	1	CL8800.Contig1_All;Unigene44078_All;CL7109.Contig6_All;Unigene23358_All;Unigene41469_All;Unigene13501_All;CL2544.Contig1_All
GO:0048447	sepal morphogenesis	1	122	0.504251	1	Unigene10411_All
GO:0048453	sepal formation	1	122	0.504251	1	Unigene10411_All
GO:0051704	multi-organism process	23	3961	0.504362	1	CL6075.Contig1_All;Unigene16269_All;Unigene977_All;Unigene19607_All;CL3939.Contig1_All;Unigene41469_All;CL2788.Contig1_All;CL8510.Contig3_All;Unigene13501_All;Unigene31193_All;Unigene12905_All;CL149.Contig6_All;CL2788.Contig2_All;CL9222.Contig4_All;CL2544.Contig1_All;Unigene49949_All;Unigene18785_All;Unigene15372_All;CL10629.Contig1_All;Unigene35223_All;CL1378.Contig2_All;CL5204.Contig30_All;Unig…
GO:0010583	response to cyclopentenone	1	123	0.5071	1	CL10143.Contig1_All
GO:0030163	protein catabolic process	7	1171	0.507491	1	CL1378.Contig2_All;CL6836.Contig2_All;Unigene5837_All;CL9222.Contig4_All;CL12814.Contig1_All;Unigene14438_All;Unigene49949_All
GO:0071495	cellular response to endogenous stimulus	7	1171	0.507491	1	Unigene41469_All;CL7109.Contig6_All;Unigene23358_All;Unigene13501_All;CL8800.Contig1_All;Unigene44078_All;CL2544.Contig1_All
GO:0035196	production of miRNAs involved in gene silencing by miRNA	3	472	0.508581	1	CL2493.Contig1_All;Unigene35223_All;CL2493.Contig7_All
GO:0009962	regulation of flavonoid biosynthetic process	1	124	0.509931	1	CL288.Contig2_All
GO:0042335	cuticle development	1	124	0.509931	1	Unigene41665_All
GO:0048451	petal formation	1	124	0.509931	1	Unigene10411_All
GO:0010286	heat acclimation	1	125	0.512747	1	Unigene977_All
GO:0097306	cellular response to alcohol	3	475	0.512817	1	CL7109.Contig6_All;Unigene23358_All;CL2544.Contig1_All
GO:0071395	cellular response to jasmonic acid stimulus	2	301	0.515537	1	Unigene44078_All;Unigene41469_All
GO:0048442	sepal development	1	126	0.515547	1	Unigene10411_All
GO:0048464	flower calyx development	1	126	0.515547	1	Unigene10411_All
GO:0006260	DNA replication	5	831	0.518049	1	Unigene10411_All;CL6836.Contig2_All;CL12137.Contig1_All;Unigene14438_All;CL1378.Contig2_All
GO:0006265	DNA topological change	1	127	0.51833	1	Unigene31511_All
GO:0009404	toxin metabolic process	2	303	0.519074	1	CL10143.Contig1_All;CL6836.Contig2_All
GO:0009902	chloroplast relocation	2	304	0.520836	1	Unigene14438_All;CL11457.Contig1_All
GO:0051667	establishment of plastid localization	2	304	0.520836	1	CL11457.Contig1_All;Unigene14438_All
GO:0044702	single organism reproductive process	25	4344	0.521052	1	Unigene10411_All;Unigene14734_All;Unigene14438_All;CL12139.Contig7_All;CL4790.Contig5_All;Unigene35223_All;Unigene7520_All;Unigene12905_All;CL2493.Contig7_All;CL149.Contig6_All;CL1055.Contig2_All;Unigene16269_All;Unigene977_All;Unigene6305_All;CL11661.Contig2_All;Unigene13501_All;CL12137.Contig1_All;CL4880.Contig2_All;CL12139.Contig1_All;CL1847.Contig3_All;CL1378.Contig2_All;CL6836.Contig2_All;CL…
GO:0006914	autophagy	1	128	0.521098	1	Unigene43184_All
GO:0019827	stem cell population maintenance	1	128	0.521098	1	Unigene35223_All
GO:0098727	maintenance of cell number	1	128	0.521098	1	Unigene35223_All
GO:0009909	regulation of flower development	5	835	0.522302	1	Unigene35223_All;CL12137.Contig1_All;Unigene33939_All;CL1275.Contig1_All;CL4790.Contig5_All
GO:0019750	chloroplast localization	2	305	0.522594	1	Unigene14438_All;CL11457.Contig1_All
GO:0051644	plastid localization	2	305	0.522594	1	Unigene14438_All;CL11457.Contig1_All
GO:0035195	gene silencing by miRNA	3	483	0.524019	1	CL2493.Contig7_All;Unigene35223_All;CL2493.Contig1_All
GO:0072657	protein localization to membrane	3	483	0.524019	1	CL288.Contig2_All;Unigene41469_All;CL10143.Contig1_All
GO:0090150	establishment of protein localization to membrane	3	483	0.524019	1	CL10143.Contig1_All;Unigene41469_All;CL288.Contig2_All
GO:0000165	MAPK cascade	2	306	0.524348	1	CL2544.Contig1_All;Unigene41469_All
GO:0043043	peptide biosynthetic process	8	1367	0.525206	1	CL7168.Contig4_All;CL10803.Contig3_All;CL10407.Contig2_All;CL8210.Contig2_All;CL3946.Contig3_All;CL3967.Contig2_All;CL586.Contig1_All;CL8202.Contig3_All
GO:0006811	ion transport	13	2247	0.525361	1	Unigene41469_All;Unigene834_All;CL2891.Contig2_All;CL2891.Contig1_All;CL2295.Contig6_All;CL6160.Contig3_All;CL6160.Contig2_All;CL10143.Contig1_All;CL1821.Contig5_All;Unigene41449_All;Unigene31193_All;Unigene15372_All;Unigene13865_All
GO:0045491	xylan metabolic process	3	484	0.52541	1	CL1325.Contig4_All;CL6305.Contig3_All;CL1325.Contig3_All
GO:0045165	cell fate commitment	1	130	0.526586	1	Unigene31511_All
GO:0009411	response to UV	3	486	0.528184	1	CL944.Contig4_All;CL7421.Contig3_All;CL7421.Contig2_All
GO:0048446	petal morphogenesis	1	131	0.529306	1	Unigene10411_All
GO:0010119	regulation of stomatal movement	1	132	0.532011	1	CL6075.Contig1_All
GO:0043648	dicarboxylic acid metabolic process	1	132	0.532011	1	CL3693.Contig2_All
GO:0000278	mitotic cell cycle	7	1199	0.532553	1	Unigene10411_All;CL1378.Contig2_All;CL12137.Contig1_All;CL2493.Contig1_All;CL2493.Contig7_All;CL7247.Contig2_All;Unigene35223_All
GO:0055076	transition metal ion homeostasis	1	133	0.534701	1	Unigene834_All
GO:0048229	gametophyte development	8	1383	0.538488	1	Unigene10411_All;Unigene49949_All;Unigene30002_All;Unigene35223_All;CL1378.Contig2_All;CL9222.Contig4_All;CL3193.Contig6_All;CL4790.Contig5_All
GO:0030422	production of siRNA involved in RNA interference	3	494	0.539191	1	CL2493.Contig7_All;Unigene35223_All;CL2493.Contig1_All
GO:0000413	protein peptidyl-prolyl isomerization	1	135	0.540033	1	CL6304.Contig1_All
GO:0002376	immune system process	8	1385	0.540138	1	CL6075.Contig1_All;Unigene13501_All;CL1821.Contig5_All;Unigene41469_All;CL8510.Contig3_All;Unigene12290_All;Unigene31193_All;CL2544.Contig1_All
GO:0048513	animal organ development	9	1565	0.542308	1	CL12137.Contig1_All;CL7109.Contig6_All;CL12227.Contig2_All;CL9222.Contig4_All;CL8510.Contig3_All;Unigene10411_All;Unigene49949_All;Unigene16269_All;CL6836.Contig2_All
GO:0035966	response to topologically incorrect protein	4	676	0.542972	1	CL9222.Contig4_All;Unigene49949_All;Unigene5837_All;CL6836.Contig2_All
GO:0006694	steroid biosynthetic process	2	318	0.545054	1	Unigene7520_All;CL6075.Contig1_All
GO:0009640	photomorphogenesis	3	499	0.545996	1	CL2493.Contig1_All;Unigene35223_All;CL2493.Contig7_All
GO:0098771	inorganic ion homeostasis	2	319	0.546751	1	Unigene834_All;CL11224.Contig4_All
GO:0009793	embryo development ending in seed dormancy	9	1571	0.546962	1	CL9222.Contig4_All;CL2493.Contig7_All;Unigene14438_All;CL4880.Contig2_All;CL6836.Contig2_All;Unigene13501_All;Unigene49949_All;CL4790.Contig5_All;Unigene7520_All
GO:0009611	response to wounding	3	501	0.548701	1	CL2544.Contig1_All;CL288.Contig2_All;CL1821.Contig5_All
GO:0016569	covalent chromatin modification	7	1218	0.549279	1	CL2493.Contig1_All;CL2493.Contig7_All;Unigene10411_All;CL12137.Contig1_All;Unigene35223_All;CL4790.Contig5_All;CL1275.Contig1_All
GO:0048831	regulation of shoot system development	5	861	0.549547	1	Unigene33939_All;Unigene35223_All;CL12137.Contig1_All;CL4790.Contig5_All;CL1275.Contig1_All
GO:0006473	protein acetylation	1	139	0.550517	1	CL4790.Contig5_All
GO:0009744	response to sucrose	2	323	0.553495	1	CL7421.Contig2_All;CL7421.Contig3_All
GO:0034285	response to disaccharide	2	323	0.553495	1	CL7421.Contig2_All;CL7421.Contig3_All
GO:0010410	hemicellulose metabolic process	3	505	0.554084	1	CL6305.Contig3_All;CL1325.Contig3_All;CL1325.Contig4_All
GO:0043067	regulation of programmed cell death	3	506	0.555424	1	CL288.Contig2_All;CL10143.Contig1_All;Unigene41469_All
GO:0009734	auxin-activated signaling pathway	1	141	0.55567	1	CL8800.Contig1_All
GO:0035556	intracellular signal transduction	5	867	0.55573	1	CL2544.Contig1_All;Unigene23358_All;Unigene41469_All;Unigene44078_All;CL6173.Contig19_All
GO:0006338	chromatin remodeling	1	142	0.558224	1	CL4790.Contig5_All
GO:0009310	amine catabolic process	1	142	0.558224	1	CL12291.Contig1_All
GO:0016129	phytosteroid biosynthetic process	1	142	0.558224	1	CL6075.Contig1_All
GO:0016132	brassinosteroid biosynthetic process	1	142	0.558224	1	CL6075.Contig1_All
GO:0042402	cellular biogenic amine catabolic process	1	142	0.558224	1	CL12291.Contig1_All
GO:0043090	amino acid import	1	142	0.558224	1	CL10143.Contig1_All
GO:0017148	negative regulation of translation	3	509	0.55943	1	CL2493.Contig7_All;Unigene35223_All;CL2493.Contig1_All
GO:0034249	negative regulation of cellular amide metabolic process	3	509	0.55943	1	CL2493.Contig1_All;CL2493.Contig7_All;Unigene35223_All
GO:0009738	abscisic acid-activated signaling pathway	2	328	0.561825	1	CL2544.Contig1_All;Unigene23358_All
GO:0006351	transcription, DNA-templated	5	873	0.561871	1	CL8520.Contig2_All;CL6011.Contig2_All;CL7393.Contig1_All;CL8202.Contig3_All;CL8002.Contig2_All
GO:0097659	nucleic acid-templated transcription	5	873	0.561871	1	CL6011.Contig2_All;CL8202.Contig3_All;CL8002.Contig2_All;CL8520.Contig2_All;CL7393.Contig1_All
GO:0016311	dephosphorylation	2	330	0.565127	1	Unigene50982_All;CL11408.Contig1_All
GO:0006997	nucleus organization	2	331	0.56677	1	Unigene35223_All;CL12137.Contig1_All
GO:0006518	peptide metabolic process	8	1418	0.567036	1	CL10407.Contig2_All;CL8202.Contig3_All;CL3967.Contig2_All;CL10803.Contig3_All;CL3946.Contig3_All;CL586.Contig1_All;CL7168.Contig4_All;CL8210.Contig2_All
GO:0009060	aerobic respiration	1	146	0.568295	1	CL3693.Contig2_All
GO:0007049	cell cycle	12	2143	0.573686	1	CL2493.Contig1_All;CL6836.Contig2_All;Unigene13501_All;CL7247.Contig2_All;CL2493.Contig7_All;Unigene43992_All;CL1378.Contig2_All;CL12137.Contig1_All;CL6244.Contig3_All;CL3899.Contig2_All;Unigene10411_All;Unigene35223_All
GO:0009955	adaxial/abaxial pattern specification	1	149	0.575698	1	CL10803.Contig3_All
GO:0032259	methylation	10	1789	0.576401	1	Unigene10411_All;CL9185.Contig1_All;CL7168.Contig4_All;CL1275.Contig1_All;CL2493.Contig7_All;CL12137.Contig1_All;Unigene35223_All;Unigene7520_All;CL2493.Contig1_All;CL10360.Contig2_All
GO:0010310	regulation of hydrogen peroxide metabolic process	1	150	0.578138	1	Unigene41469_All
GO:0042398	cellular modified amino acid biosynthetic process	1	151	0.580564	1	CL12291.Contig1_All
GO:0006623	protein targeting to vacuole	2	341	0.582964	1	CL7247.Contig2_All;CL185.Contig1_All
GO:0072665	protein localization to vacuole	2	341	0.582964	1	CL7247.Contig2_All;CL185.Contig1_All
GO:0072666	establishment of protein localization to vacuole	2	341	0.582964	1	CL7247.Contig2_All;CL185.Contig1_All
GO:0061025	membrane fusion	3	528	0.584289	1	CL7247.Contig2_All;Unigene41469_All;CL10143.Contig1_All
GO:0051656	establishment of organelle localization	2	343	0.586149	1	CL11457.Contig1_All;Unigene14438_All
GO:0071396	cellular response to lipid	3	532	0.589408	1	Unigene23358_All;CL7109.Contig6_All;CL2544.Contig1_All
GO:0009749	response to glucose	1	155	0.590128	1	Unigene13501_All
GO:0031334	positive regulation of protein complex assembly	2	347	0.592466	1	CL12137.Contig1_All;CL3899.Contig2_All
GO:0032273	positive regulation of protein polymerization	2	347	0.592466	1	CL3899.Contig2_All;CL12137.Contig1_All
GO:0071214	cellular response to abiotic stimulus	2	347	0.592466	1	CL194.Contig2_All;CL194.Contig1_All
GO:0032774	RNA biosynthetic process	5	904	0.592912	1	CL8202.Contig3_All;CL8002.Contig2_All;CL8520.Contig2_All;CL7393.Contig1_All;CL6011.Contig2_All
GO:0071310	cellular response to organic substance	12	2177	0.595889	1	CL8800.Contig1_All;CL2493.Contig7_All;Unigene44078_All;Unigene13501_All;Unigene35223_All;CL2493.Contig1_All;CL7109.Contig6_All;CL2544.Contig1_All;CL9185.Contig1_All;Unigene23358_All;Unigene41469_All;Unigene31193_All
GO:0048367	shoot system development	13	2357	0.595999	1	Unigene10411_All;Unigene16269_All;Unigene6305_All;CL9222.Contig4_All;CL7109.Contig6_All;CL12227.Contig2_All;CL8510.Contig3_All;CL11661.Contig2_All;Unigene13501_All;Unigene49949_All;CL6836.Contig2_All;CL4790.Contig5_All;Unigene977_All
GO:0007018	microtubule-based movement	1	158	0.597159	1	Unigene10411_All
GO:0016128	phytosteroid metabolic process	1	158	0.597159	1	CL6075.Contig1_All
GO:0016131	brassinosteroid metabolic process	1	158	0.597159	1	CL6075.Contig1_All
GO:0071229	cellular response to acid chemical	5	910	0.59878	1	Unigene41469_All;Unigene44078_All;CL2544.Contig1_All;Unigene23358_All;Unigene31193_All
GO:0032504	multicellular organism reproduction	6	1095	0.600146	1	CL6836.Contig2_All;Unigene49949_All;CL1378.Contig2_All;CL9222.Contig4_All;Unigene35223_All;Unigene13501_All
GO:0051495	positive regulation of cytoskeleton organization	2	352	0.60026	1	CL12137.Contig1_All;CL3899.Contig2_All
GO:0044089	positive regulation of cellular component biogenesis	2	353	0.601806	1	CL12137.Contig1_All;CL3899.Contig2_All
GO:0043207	response to external biotic stimulus	15	2727	0.602445	1	CL8510.Contig3_All;CL2788.Contig2_All;CL5204.Contig30_All;CL10629.Contig1_All;CL2788.Contig1_All;Unigene15372_All;Unigene977_All;Unigene19607_All;Unigene41469_All;Unigene13501_All;Unigene12290_All;Unigene18785_All;CL2544.Contig1_All;CL6075.Contig1_All;Unigene31193_All
GO:0051707	response to other organism	15	2727	0.602445	1	Unigene19607_All;CL6075.Contig1_All;CL2544.Contig1_All;Unigene31193_All;Unigene15372_All;CL2788.Contig1_All;CL8510.Contig3_All;Unigene977_All;CL5204.Contig30_All;Unigene18785_All;Unigene12290_All;CL10629.Contig1_All;Unigene41469_All;CL2788.Contig2_All;Unigene13501_All
GO:0006325	chromatin organization	10	1827	0.603267	1	Unigene35223_All;CL149.Contig6_All;CL2493.Contig1_All;Unigene10411_All;Unigene18733_All;CL1275.Contig1_All;CL2493.Contig7_All;CL12137.Contig1_All;CL8657.Contig2_All;CL4790.Contig5_All
GO:0046165	alcohol biosynthetic process	3	543	0.603278	1	CL6075.Contig1_All;Unigene7520_All;CL10491.Contig2_All
GO:0043604	amide biosynthetic process	8	1466	0.604893	1	CL3946.Contig3_All;CL10803.Contig3_All;CL3967.Contig2_All;CL8202.Contig3_All;CL586.Contig1_All;CL10407.Contig2_All;CL7168.Contig4_All;CL8210.Contig2_All
GO:0000186	activation of MAPKK activity	1	162	0.606347	1	CL4815.Contig1_All
GO:0006855	drug transmembrane transport	1	163	0.608611	1	CL7178.Contig6_All
GO:0042742	defense response to bacterium	4	736	0.610144	1	CL2544.Contig1_All;Unigene41469_All;Unigene977_All;Unigene13501_All
GO:0015893	drug transport	1	164	0.610862	1	CL7178.Contig6_All
GO:0042493	response to drug	1	164	0.610862	1	CL7178.Contig6_All
GO:0048439	flower morphogenesis	1	166	0.615326	1	Unigene6305_All
GO:0009863	salicylic acid mediated signaling pathway	2	362	0.615513	1	Unigene31193_All;Unigene41469_All
GO:0006354	DNA-templated transcription, elongation	1	167	0.617539	1	CL8202.Contig3_All
GO:0000280	nuclear division	5	930	0.617996	1	CL1378.Contig2_All;CL7247.Contig2_All;Unigene10411_All;CL12137.Contig1_All;CL6244.Contig3_All
GO:0006913	nucleocytoplasmic transport	3	556	0.619271	1	CL6075.Contig1_All;Unigene35223_All;CL9185.Contig1_All
GO:0051169	nuclear transport	3	556	0.619271	1	CL9185.Contig1_All;Unigene35223_All;CL6075.Contig1_All
GO:0032147	activation of protein kinase activity	1	168	0.619739	1	CL4815.Contig1_All
GO:0043410	positive regulation of MAPK cascade	1	168	0.619739	1	CL4815.Contig1_All
GO:0044265	cellular macromolecule catabolic process	9	1671	0.621578	1	Unigene7256_All;CL1378.Contig2_All;CL2544.Contig1_All;Unigene5837_All;Unigene14438_All;CL9222.Contig4_All;Unigene49949_All;CL6836.Contig2_All;CL12814.Contig1_All
GO:0002252	immune effector process	3	558	0.621692	1	Unigene41469_All;CL2544.Contig1_All;CL1821.Contig5_All
GO:0009607	response to biotic stimulus	15	2762	0.622505	1	Unigene31193_All;Unigene18785_All;CL10629.Contig1_All;Unigene15372_All;CL5204.Contig30_All;Unigene977_All;CL2788.Contig1_All;CL8510.Contig3_All;Unigene13501_All;CL6075.Contig1_All;Unigene19607_All;Unigene12290_All;Unigene41469_All;CL2788.Contig2_All;CL2544.Contig1_All
GO:0006972	hyperosmotic response	2	369	0.625924	1	CL6075.Contig1_All;CL7109.Contig6_All
GO:0010431	seed maturation	2	369	0.625924	1	CL6836.Contig2_All;Unigene13501_All
GO:2000241	regulation of reproductive process	5	942	0.629265	1	CL1275.Contig1_All;CL12137.Contig1_All;Unigene33939_All;Unigene35223_All;CL4790.Contig5_All
GO:0043094	cellular metabolic compound salvage	2	373	0.631775	1	CL8783.Contig2_All;Unigene5837_All
GO:0010383	cell wall polysaccharide metabolic process	3	567	0.632459	1	CL1325.Contig3_All;CL1325.Contig4_All;CL6305.Contig3_All
GO:0006862	nucleotide transport	1	174	0.632678	1	CL10143.Contig1_All
GO:0009753	response to jasmonic acid	3	569	0.634823	1	Unigene41469_All;Unigene44078_All;Unigene23091_All
GO:0051276	chromosome organization	12	2240	0.635633	1	Unigene35223_All;CL8657.Contig2_All;CL149.Contig6_All;CL1275.Contig1_All;Unigene18733_All;Unigene31511_All;Unigene10411_All;CL2493.Contig1_All;CL12137.Contig1_All;CL6075.Contig1_All;CL4790.Contig5_All;CL2493.Contig7_All
GO:0016568	chromatin modification	7	1322	0.635846	1	CL4790.Contig5_All;CL2493.Contig7_All;CL1275.Contig1_All;Unigene35223_All;CL2493.Contig1_All;Unigene10411_All;CL12137.Contig1_All
GO:1903047	mitotic cell cycle process	4	762	0.637317	1	Unigene10411_All;CL1378.Contig2_All;CL7247.Contig2_All;CL12137.Contig1_All
GO:0099402	plant organ development	16	2970	0.637522	1	CL11224.Contig4_All;CL12137.Contig1_All;CL5652.Contig2_All;Unigene16269_All;Unigene49949_All;Unigene13501_All;CL8510.Contig3_All;CL9222.Contig4_All;CL12227.Contig2_All;Unigene10411_All;Unigene977_All;CL6836.Contig2_All;CL7109.Contig6_All;Unigene6305_All;CL4790.Contig5_All;CL11661.Contig2_All
GO:0071446	cellular response to salicylic acid stimulus	2	378	0.638989	1	Unigene41469_All;Unigene31193_All
GO:0001934	positive regulation of protein phosphorylation	1	178	0.641059	1	CL4815.Contig1_All
GO:0007169	transmembrane receptor protein tyrosine kinase signaling pathway	1	178	0.641059	1	Unigene33939_All
GO:0033674	positive regulation of kinase activity	1	178	0.641059	1	CL4815.Contig1_All
GO:0043900	regulation of multi-organism process	1	178	0.641059	1	Unigene50982_All
GO:0045860	positive regulation of protein kinase activity	1	178	0.641059	1	CL4815.Contig1_All
GO:1902533	positive regulation of intracellular signal transduction	1	178	0.641059	1	CL4815.Contig1_All
GO:0043623	cellular protein complex assembly	6	1144	0.642462	1	CL6836.Contig2_All;Unigene49949_All;CL9222.Contig4_All;Unigene5837_All;CL12137.Contig1_All;CL3899.Contig2_All
GO:0010167	response to nitrate	1	179	0.643125	1	CL1821.Contig5_All
GO:0042327	positive regulation of phosphorylation	1	179	0.643125	1	CL4815.Contig1_All
GO:0023014	signal transduction by protein phosphorylation	2	381	0.643263	1	Unigene41469_All;CL2544.Contig1_All
GO:0048444	floral organ morphogenesis	2	381	0.643263	1	Unigene10411_All;Unigene16269_All
GO:0048563	post-embryonic organ morphogenesis	2	381	0.643263	1	Unigene16269_All;Unigene10411_All
GO:0022900	electron transport chain	2	382	0.64468	1	Unigene23358_All;Unigene15304_All
GO:0071215	cellular response to abscisic acid stimulus	2	382	0.64468	1	CL2544.Contig1_All;Unigene23358_All
GO:0009791	post-embryonic development	25	4607	0.644727	1	CL4790.Contig5_All;Unigene10411_All;CL2493.Contig7_All;Unigene16269_All;CL2493.Contig1_All;CL6836.Contig2_All;Unigene7520_All;CL12137.Contig1_All;CL11661.Contig2_All;Unigene35223_All;CL1847.Contig3_All;Unigene13501_All;CL6075.Contig1_All;Unigene977_All;CL2544.Contig1_All;Unigene49949_All;CL12139.Contig7_All;CL9185.Contig1_All;Unigene14438_All;CL12139.Contig1_All;Unigene14734_All;Unigene6305_All;C…
GO:2000377	regulation of reactive oxygen species metabolic process	1	180	0.645178	1	Unigene41469_All
GO:0000956	nuclear-transcribed mRNA catabolic process	2	383	0.646091	1	Unigene7256_All;CL2544.Contig1_All
GO:0043687	post-translational protein modification	2	383	0.646091	1	CL2493.Contig7_All;CL2493.Contig1_All
GO:0046488	phosphatidylinositol metabolic process	2	383	0.646091	1	Unigene18477_All;CL4769.Contig2_All
GO:0010562	positive regulation of phosphorus metabolic process	1	181	0.64722	1	CL4815.Contig1_All
GO:0045937	positive regulation of phosphate metabolic process	1	181	0.64722	1	CL4815.Contig1_All
GO:0051347	positive regulation of transferase activity	1	182	0.649251	1	CL4815.Contig1_All
GO:0048767	root hair elongation	2	386	0.6503	1	CL5652.Contig2_All;CL7109.Contig6_All
GO:0018208	peptidyl-proline modification	1	183	0.651269	1	CL6304.Contig1_All
GO:0006402	mRNA catabolic process	2	387	0.651694	1	CL2544.Contig1_All;Unigene7256_All
GO:0040029	regulation of gene expression, epigenetic	7	1344	0.652918	1	CL9185.Contig1_All;Unigene10411_All;CL2493.Contig7_All;CL2493.Contig1_All;Unigene35223_All;CL4790.Contig5_All;CL3971.Contig1_All
GO:0007034	vacuolar transport	2	388	0.653084	1	CL7247.Contig2_All;CL185.Contig1_All
GO:0051049	regulation of transport	2	388	0.653084	1	CL10143.Contig1_All;CL7109.Contig6_All
GO:0031047	gene silencing by RNA	6	1158	0.654054	1	CL3971.Contig1_All;Unigene10411_All;Unigene35223_All;CL9185.Contig1_All;CL2493.Contig1_All;CL2493.Contig7_All
GO:0070647	protein modification by small protein conjugation or removal	6	1161	0.656508	1	Unigene18300_All;Unigene41469_All;CL2493.Contig1_All;CL2493.Contig7_All;Unigene35223_All;CL9185.Contig1_All
GO:0009845	seed germination	2	391	0.657226	1	CL12139.Contig1_All;CL12139.Contig7_All
GO:0007167	enzyme linked receptor protein signaling pathway	1	186	0.657256	1	Unigene33939_All
GO:0051604	protein maturation	1	186	0.657256	1	Unigene35223_All
GO:0045087	innate immune response	6	1164	0.658952	1	CL2544.Contig1_All;Unigene31193_All;Unigene12290_All;Unigene41469_All;CL6075.Contig1_All;CL8510.Contig3_All
GO:0006812	cation transport	8	1539	0.659117	1	CL2891.Contig2_All;Unigene15372_All;CL2891.Contig1_All;Unigene13865_All;CL2295.Contig6_All;Unigene41449_All;Unigene41469_All;CL10143.Contig1_All
GO:0010015	root morphogenesis	5	975	0.65921	1	CL5652.Contig2_All;CL7109.Contig6_All;CL11224.Contig4_All;CL9222.Contig4_All;Unigene49949_All
GO:0006007	glucose catabolic process	1	189	0.66314	1	CL149.Contig6_All
GO:0015706	nitrate transport	1	189	0.66314	1	CL1821.Contig5_All
GO:0032271	regulation of protein polymerization	2	396	0.664043	1	CL3899.Contig2_All;CL12137.Contig1_All
GO:0043254	regulation of protein complex assembly	2	396	0.664043	1	CL12137.Contig1_All;CL3899.Contig2_All
GO:0045454	cell redox homeostasis	1	190	0.665079	1	CL2413.Contig2_All
GO:0048581	negative regulation of post-embryonic development	1	190	0.665079	1	Unigene33939_All
GO:0022414	reproductive process	28	5200	0.667712	1	CL6075.Contig1_All;Unigene7520_All;Unigene14734_All;CL12137.Contig1_All;Unigene6305_All;CL1847.Contig3_All;Unigene10411_All;CL12139.Contig7_All;CL149.Contig6_All;CL4790.Contig5_All;CL12139.Contig1_All;Unigene13501_All;CL1055.Contig2_All;Unigene12905_All;Unigene14438_All;CL9222.Contig4_All;CL11661.Contig2_All;CL2493.Contig7_All;CL6836.Contig2_All;Unigene49949_All;Unigene977_All;CL4880.Contig2_All;…
GO:0010150	leaf senescence	1	192	0.668924	1	CL12227.Contig2_All
GO:0009561	megagametogenesis	3	599	0.669016	1	Unigene49949_All;CL9222.Contig4_All;Unigene35223_All
GO:1901701	cellular response to oxygen-containing compound	7	1366	0.669513	1	Unigene44078_All;Unigene41469_All;CL2544.Contig1_All;Unigene23358_All;Unigene13501_All;Unigene31193_All;CL7109.Contig6_All
GO:0019320	hexose catabolic process	1	193	0.67083	1	CL149.Contig6_All
GO:0046365	monosaccharide catabolic process	1	193	0.67083	1	CL149.Contig6_All
GO:0051128	regulation of cellular component organization	6	1183	0.67418	1	CL6836.Contig2_All;CL12137.Contig1_All;CL9222.Contig4_All;CL3899.Contig2_All;Unigene49949_All;CL4815.Contig1_All
GO:0000003	reproduction	28	5217	0.674658	1	Unigene16269_All;CL6244.Contig3_All;CL6836.Contig2_All;CL4790.Contig5_All;CL1055.Contig2_All;CL1847.Contig3_All;CL12139.Contig1_All;Unigene14734_All;Unigene35223_All;Unigene14438_All;CL2544.Contig1_All;CL12137.Contig1_All;CL6075.Contig1_All;CL9185.Contig1_All;CL1378.Contig2_All;CL149.Contig6_All;CL12139.Contig7_All;Unigene12905_All;Unigene7520_All;CL4880.Contig2_All;CL9222.Contig4_All;Unigene1041…
GO:0009832	plant-type cell wall biogenesis	2	404	0.674724	1	CL12291.Contig1_All;CL6305.Contig3_All
GO:0044087	regulation of cellular component biogenesis	2	404	0.674724	1	CL3899.Contig2_All;CL12137.Contig1_All
GO:0034968	histone lysine methylation	3	605	0.675568	1	Unigene10411_All;CL12137.Contig1_All;CL1275.Contig1_All
GO:0006955	immune response	6	1185	0.675757	1	Unigene41469_All;CL2544.Contig1_All;CL8510.Contig3_All;Unigene31193_All;CL6075.Contig1_All;Unigene12290_All
GO:0006096	glycolytic process	2	405	0.676039	1	CL7109.Contig6_All;CL6075.Contig1_All
GO:0006757	ATP generation from ADP	2	405	0.676039	1	CL7109.Contig6_All;CL6075.Contig1_All
GO:0009135	purine nucleoside diphosphate metabolic process	2	405	0.676039	1	CL6075.Contig1_All;CL7109.Contig6_All
GO:0009179	purine ribonucleoside diphosphate metabolic process	2	405	0.676039	1	CL6075.Contig1_All;CL7109.Contig6_All
GO:0009185	ribonucleoside diphosphate metabolic process	2	405	0.676039	1	CL6075.Contig1_All;CL7109.Contig6_All
GO:0046031	ADP metabolic process	2	405	0.676039	1	CL7109.Contig6_All;CL6075.Contig1_All
GO:0007033	vacuole organization	1	196	0.676483	1	CL7247.Contig2_All
GO:0018022	peptidyl-lysine methylation	3	606	0.676651	1	CL12137.Contig1_All;CL1275.Contig1_All;Unigene10411_All
GO:0080147	root hair cell development	2	408	0.67996	1	CL7109.Contig6_All;CL5652.Contig2_All
GO:0016458	gene silencing	7	1384	0.682727	1	Unigene35223_All;CL9185.Contig1_All;Unigene10411_All;CL2493.Contig7_All;CL12137.Contig1_All;CL3971.Contig1_All;CL2493.Contig1_All
GO:0007264	small GTPase mediated signal transduction	1	200	0.683869	1	CL6173.Contig19_All
GO:0009062	fatty acid catabolic process	3	614	0.685218	1	Unigene6305_All;Unigene18733_All;CL6836.Contig2_All
GO:0042744	hydrogen peroxide catabolic process	1	201	0.685689	1	Unigene18477_All
GO:0006165	nucleoside diphosphate phosphorylation	2	413	0.68641	1	CL7109.Contig6_All;CL6075.Contig1_All
GO:0007166	cell surface receptor signaling pathway	1	202	0.687499	1	Unigene33939_All
GO:0048285	organelle fission	5	1012	0.690899	1	CL6244.Contig3_All;CL1378.Contig2_All;Unigene10411_All;CL12137.Contig1_All;CL7247.Contig2_All
GO:0090351	seedling development	2	417	0.691492	1	CL12139.Contig7_All;CL12139.Contig1_All
GO:0051241	negative regulation of multicellular organismal process	1	205	0.692867	1	Unigene33939_All
GO:0003006	developmental process involved in reproduction	24	4539	0.693319	1	Unigene35223_All;Unigene7520_All;Unigene16269_All;CL4880.Contig2_All;CL12139.Contig1_All;CL1378.Contig2_All;Unigene10411_All;CL2544.Contig1_All;Unigene49949_All;Unigene6305_All;CL9185.Contig1_All;CL2493.Contig7_All;Unigene14438_All;CL11661.Contig2_All;CL6075.Contig1_All;CL4790.Contig5_All;Unigene977_All;CL1847.Contig3_All;CL1055.Contig2_All;CL6836.Contig2_All;Unigene13501_All;CL9222.Contig4_All;C…
GO:0006066	alcohol metabolic process	4	820	0.693398	1	CL11224.Contig4_All;Unigene7520_All;CL6075.Contig1_All;CL10491.Contig2_All
GO:0071822	protein complex subunit organization	10	1966	0.694005	1	CL9222.Contig4_All;Unigene5837_All;Unigene18733_All;Unigene10411_All;CL3899.Contig2_All;Unigene49949_All;CL12137.Contig1_All;CL6836.Contig2_All;CL149.Contig6_All;CL8657.Contig2_All
GO:0009142	nucleoside triphosphate biosynthetic process	1	206	0.694636	1	Unigene14438_All
GO:0009132	nucleoside diphosphate metabolic process	2	422	0.697751	1	CL7109.Contig6_All;CL6075.Contig1_All
GO:0072329	monocarboxylic acid catabolic process	3	627	0.698779	1	CL6836.Contig2_All;Unigene18733_All;Unigene6305_All
GO:0048509	regulation of meristem development	2	425	0.701455	1	Unigene33600_All;CL12291.Contig1_All
GO:0009933	meristem structural organization	3	632	0.703877	1	Unigene49949_All;CL9222.Contig4_All;Unigene13501_All
GO:0006270	DNA replication initiation	1	212	0.705037	1	Unigene10411_All
GO:0051493	regulation of cytoskeleton organization	2	428	0.705122	1	CL12137.Contig1_All;CL3899.Contig2_All
GO:0009862	systemic acquired resistance, salicylic acid mediated signaling pathway	1	213	0.706736	1	Unigene41469_All
GO:0044724	single-organism carbohydrate catabolic process	3	635	0.706904	1	CL7109.Contig6_All;CL6075.Contig1_All;CL149.Contig6_All
GO:0022607	cellular component assembly	11	2178	0.708329	1	Unigene49949_All;Unigene10411_All;CL12137.Contig1_All;CL149.Contig6_All;CL3899.Contig2_All;CL8657.Contig2_All;CL9222.Contig4_All;CL4790.Contig5_All;CL6836.Contig2_All;Unigene18733_All;Unigene5837_All
GO:0031401	positive regulation of protein modification process	1	214	0.708426	1	CL4815.Contig1_All
GO:0042538	hyperosmotic salinity response	1	214	0.708426	1	CL7109.Contig6_All
GO:0071365	cellular response to auxin stimulus	1	214	0.708426	1	CL8800.Contig1_All
GO:0048532	anatomical structure arrangement	3	638	0.709907	1	CL9222.Contig4_All;Unigene13501_All;Unigene49949_All
GO:0042430	indole-containing compound metabolic process	1	215	0.710105	1	CL5652.Contig2_All
GO:0006952	defense response	12	2369	0.710361	1	Unigene977_All;CL6075.Contig1_All;Unigene13501_All;CL10629.Contig1_All;CL1821.Contig5_All;CL6437.Contig3_All;CL2544.Contig1_All;Unigene31193_All;CL8510.Contig3_All;Unigene44078_All;Unigene12290_All;Unigene41469_All
GO:0048507	meristem development	5	1037	0.711155	1	Unigene13501_All;Unigene35223_All;Unigene49949_All;CL12291.Contig1_All;CL9222.Contig4_All
GO:0048731	system development	29	5492	0.711607	1	CL4790.Contig5_All;CL8510.Contig3_All;CL11661.Contig2_All;CL5652.Contig2_All;Unigene7520_All;CL11224.Contig4_All;CL4880.Contig2_All;Unigene13501_All;Unigene49949_All;CL12139.Contig1_All;CL2493.Contig7_All;Unigene16269_All;Unigene977_All;Unigene14438_All;Unigene14734_All;Unigene6305_All;CL6836.Contig2_All;Unigene10411_All;CL1847.Contig3_All;CL1055.Contig2_All;CL7109.Contig6_All;CL9222.Contig4_All;…
GO:0008202	steroid metabolic process	2	435	0.713534	1	CL6075.Contig1_All;Unigene7520_All
GO:0048440	carpel development	2	435	0.713534	1	Unigene16269_All;CL11661.Contig2_All
GO:0048364	root development	7	1428	0.713609	1	CL9222.Contig4_All;CL5652.Contig2_All;Unigene49949_All;CL7109.Contig6_All;Unigene13501_All;CL12137.Contig1_All;CL11224.Contig4_All
GO:0048583	regulation of response to stimulus	7	1428	0.713609	1	CL4815.Contig1_All;CL10143.Contig1_All;Unigene41469_All;Unigene13501_All;Unigene50982_All;CL288.Contig2_All;Unigene33939_All
GO:0022622	root system development	7	1429	0.714287	1	CL11224.Contig4_All;CL9222.Contig4_All;Unigene49949_All;CL12137.Contig1_All;CL7109.Contig6_All;Unigene13501_All;CL5652.Contig2_All
GO:0009827	plant-type cell wall modification	1	218	0.715086	1	Unigene16269_All
GO:0046939	nucleotide phosphorylation	2	438	0.717077	1	CL6075.Contig1_All;CL7109.Contig6_All
GO:0051093	negative regulation of developmental process	1	220	0.71836	1	Unigene33939_All
GO:0043405	regulation of MAP kinase activity	1	221	0.719982	1	CL4815.Contig1_All
GO:0043408	regulation of MAPK cascade	1	221	0.719982	1	CL4815.Contig1_All
GO:0016071	mRNA metabolic process	6	1245	0.720806	1	CL2493.Contig1_All;Unigene7256_All;CL6075.Contig1_All;CL2544.Contig1_All;CL2493.Contig7_All;Unigene35223_All
GO:0009850	auxin metabolic process	1	222	0.721596	1	CL5652.Contig2_All
GO:0006970	response to osmotic stress	9	1830	0.72574	1	CL1847.Contig3_All;Unigene977_All;CL194.Contig1_All;CL6075.Contig1_All;Unigene23091_All;CL3391.Contig4_All;CL194.Contig2_All;CL7109.Contig6_All;CL3693.Contig2_All
GO:0021700	developmental maturation	5	1058	0.727443	1	Unigene13501_All;CL7109.Contig6_All;CL6836.Contig2_All;CL1055.Contig2_All;CL5652.Contig2_All
GO:0044242	cellular lipid catabolic process	3	659	0.730274	1	Unigene18733_All;CL6836.Contig2_All;Unigene6305_All
GO:0032879	regulation of localization	2	450	0.730885	1	CL7109.Contig6_All;CL10143.Contig1_All
GO:0016246	RNA interference	3	660	0.731216	1	CL2493.Contig1_All;CL2493.Contig7_All;Unigene35223_All
GO:0048569	post-embryonic organ development	3	661	0.732155	1	Unigene10411_All;Unigene16269_All;CL12137.Contig1_All
GO:0006857	oligopeptide transport	1	229	0.732633	1	CL5204.Contig30_All
GO:0009127	purine nucleoside monophosphate biosynthetic process	1	230	0.734174	1	CL3193.Contig6_All
GO:0009168	purine ribonucleoside monophosphate biosynthetic process	1	230	0.734174	1	CL3193.Contig6_All
GO:0032269	negative regulation of cellular protein metabolic process	3	664	0.734956	1	CL2493.Contig7_All;Unigene35223_All;CL2493.Contig1_All
GO:0006626	protein targeting to mitochondrion	1	231	0.735706	1	Unigene35223_All
GO:0009967	positive regulation of signal transduction	1	231	0.735706	1	CL4815.Contig1_All
GO:0023056	positive regulation of signaling	1	231	0.735706	1	CL4815.Contig1_All
GO:0070585	protein localization to mitochondrion	1	231	0.735706	1	Unigene35223_All
GO:0072655	establishment of protein localization to mitochondrion	1	231	0.735706	1	Unigene35223_All
GO:0015748	organophosphate ester transport	1	232	0.737229	1	CL10143.Contig1_All
GO:0010014	meristem initiation	2	456	0.737573	1	CL9222.Contig4_All;Unigene49949_All
GO:0051248	negative regulation of protein metabolic process	3	667	0.737734	1	Unigene35223_All;CL2493.Contig1_All;CL2493.Contig7_All
GO:0010608	posttranscriptional regulation of gene expression	5	1075	0.74014	1	CL9185.Contig1_All;CL2493.Contig7_All;Unigene35223_All;CL3971.Contig1_All;CL2493.Contig1_All
GO:0044036	cell wall macromolecule metabolic process	3	671	0.741403	1	CL1325.Contig3_All;CL1325.Contig4_All;CL6305.Contig3_All
GO:0055065	metal ion homeostasis	1	235	0.741746	1	Unigene834_All
GO:0010629	negative regulation of gene expression	8	1666	0.742371	1	Unigene35223_All;CL2493.Contig1_All;Unigene13501_All;CL3971.Contig1_All;CL9185.Contig1_All;CL12137.Contig1_All;Unigene10411_All;CL2493.Contig7_All
GO:0050801	ion homeostasis	2	461	0.743038	1	Unigene834_All;CL11224.Contig4_All
GO:0046148	pigment biosynthetic process	3	673	0.743222	1	CL6075.Contig1_All;CL7421.Contig2_All;CL7421.Contig3_All
GO:0009073	aromatic amino acid family biosynthetic process	1	238	0.746186	1	Unigene27983_All
GO:0042445	hormone metabolic process	2	465	0.747341	1	CL6075.Contig1_All;CL5652.Contig2_All
GO:0048467	gynoecium development	2	466	0.748407	1	CL11661.Contig2_All;Unigene16269_All
GO:0016126	sterol biosynthetic process	1	240	0.749104	1	Unigene7520_All
GO:0048443	stamen development	1	240	0.749104	1	CL11661.Contig2_All
GO:0048466	androecium development	1	240	0.749104	1	CL11661.Contig2_All
GO:0009698	phenylpropanoid metabolic process	1	241	0.75055	1	CL12291.Contig1_All
GO:0019751	polyol metabolic process	1	242	0.751988	1	CL11224.Contig4_All
GO:0044085	cellular component biogenesis	17	3392	0.752613	1	CL12291.Contig1_All;CL9222.Contig4_All;CL149.Contig6_All;Unigene49949_All;CL7168.Contig4_All;CL6305.Contig3_All;Unigene14438_All;Unigene5837_All;CL6836.Contig2_All;CL8657.Contig2_All;Unigene18733_All;CL3899.Contig2_All;CL12139.Contig1_All;CL4790.Contig5_All;CL12139.Contig7_All;Unigene10411_All;CL12137.Contig1_All
GO:0010647	positive regulation of cell communication	1	243	0.753418	1	CL4815.Contig1_All
GO:0016572	histone phosphorylation	1	243	0.753418	1	CL12137.Contig1_All
GO:0045333	cellular respiration	1	243	0.753418	1	CL3693.Contig2_All
GO:0043603	cellular amide metabolic process	8	1687	0.754696	1	CL586.Contig1_All;CL10407.Contig2_All;CL3967.Contig2_All;CL3946.Contig3_All;CL10803.Contig3_All;CL7168.Contig4_All;CL8202.Contig3_All;CL8210.Contig2_All
GO:0006888	ER to Golgi vesicle-mediated transport	1	246	0.757659	1	CL10143.Contig1_All
GO:0044802	single-organism membrane organization	5	1101	0.758721	1	CL288.Contig2_All;Unigene14438_All;CL11457.Contig1_All;Unigene41469_All;CL10143.Contig1_All
GO:0010260	organ senescence	1	249	0.761826	1	CL12227.Contig2_All
GO:0048580	regulation of post-embryonic development	5	1109	0.764236	1	Unigene33939_All;CL1275.Contig1_All;CL12137.Contig1_All;Unigene35223_All;CL4790.Contig5_All
GO:0009141	nucleoside triphosphate metabolic process	3	701	0.767638	1	Unigene14438_All;CL7109.Contig6_All;CL6075.Contig1_All
GO:0015980	energy derivation by oxidation of organic compounds	1	254	0.768615	1	CL3693.Contig2_All
GO:0009267	cellular response to starvation	2	488	0.7709	1	CL8510.Contig3_All;CL5944.Contig2_All
GO:0022402	cell cycle process	8	1724	0.775399	1	CL7247.Contig2_All;CL12137.Contig1_All;Unigene13501_All;CL3899.Contig2_All;CL6244.Contig3_All;CL6836.Contig2_All;Unigene10411_All;CL1378.Contig2_All
GO:0007165	signal transduction	14	2882	0.776071	1	CL194.Contig2_All;Unigene23358_All;CL6304.Contig1_All;Unigene33939_All;CL2544.Contig1_All;CL8800.Contig1_All;CL6173.Contig19_All;Unigene31193_All;CL194.Contig1_All;Unigene41469_All;Unigene13501_All;Unigene44078_All;CL7109.Contig6_All;Unigene17269_All
GO:0000910	cytokinesis	3	716	0.779926	1	Unigene10411_All;CL3899.Contig2_All;CL12137.Contig1_All
GO:0042594	response to starvation	2	498	0.780535	1	CL5944.Contig2_All;CL8510.Contig3_All
GO:0046474	glycerophospholipid biosynthetic process	2	498	0.780535	1	Unigene18477_All;CL4769.Contig2_All
GO:0046496	nicotinamide nucleotide metabolic process	4	928	0.78082	1	CL11457.Contig1_All;CL12652.Contig1_All;CL7109.Contig6_All;CL6075.Contig1_All
GO:0009152	purine ribonucleotide biosynthetic process	1	266	0.784132	1	CL3193.Contig6_All
GO:0009126	purine nucleoside monophosphate metabolic process	3	722	0.784691	1	CL6075.Contig1_All;CL3193.Contig6_All;CL7109.Contig6_All
GO:0009167	purine ribonucleoside monophosphate metabolic process	3	722	0.784691	1	CL6075.Contig1_All;CL7109.Contig6_All;CL3193.Contig6_All
GO:0048528	post-embryonic root development	1	267	0.785377	1	CL12137.Contig1_All
GO:0006605	protein targeting	9	1945	0.788235	1	CL149.Contig6_All;CL288.Contig2_All;Unigene6305_All;Unigene41469_All;CL10143.Contig1_All;CL9185.Contig1_All;CL7247.Contig2_All;CL185.Contig1_All;Unigene35223_All
GO:0009156	ribonucleoside monophosphate biosynthetic process	1	270	0.78907	1	CL3193.Contig6_All
GO:0009825	multidimensional cell growth	1	270	0.78907	1	CL7109.Contig6_All
GO:0006401	RNA catabolic process	2	508	0.789815	1	CL2544.Contig1_All;Unigene7256_All
GO:0031669	cellular response to nutrient levels	2	514	0.795216	1	CL5944.Contig2_All;CL8510.Contig3_All
GO:0000741	karyogamy	1	276	0.796268	1	Unigene35223_All
GO:0009746	response to hexose	1	276	0.796268	1	Unigene13501_All
GO:0009743	response to carbohydrate	3	738	0.796982	1	CL7421.Contig2_All;CL7421.Contig3_All;Unigene13501_All
GO:0006576	cellular biogenic amine metabolic process	1	277	0.797444	1	CL12291.Contig1_All
GO:0009086	methionine biosynthetic process	1	277	0.797444	1	CL10360.Contig2_All
GO:0034655	nucleobase-containing compound catabolic process	2	517	0.797871	1	CL2544.Contig1_All;Unigene7256_All
GO:0044106	cellular amine metabolic process	1	278	0.798613	1	CL12291.Contig1_All
GO:0009124	nucleoside monophosphate biosynthetic process	1	279	0.799775	1	CL3193.Contig6_All
GO:1902531	regulation of intracellular signal transduction	1	279	0.799775	1	CL4815.Contig1_All
GO:0006555	methionine metabolic process	1	282	0.803222	1	CL10360.Contig2_All
GO:0019362	pyridine nucleotide metabolic process	4	961	0.803251	1	CL12652.Contig1_All;CL7109.Contig6_All;CL6075.Contig1_All;CL11457.Contig1_All
GO:0010053	root epidermal cell differentiation	3	747	0.803637	1	CL5652.Contig2_All;CL11224.Contig4_All;CL7109.Contig6_All
GO:0015833	peptide transport	1	284	0.805487	1	CL5204.Contig30_All
GO:2000026	regulation of multicellular organismal development	7	1584	0.806483	1	CL12137.Contig1_All;CL1275.Contig1_All;CL4790.Contig5_All;Unigene33600_All;Unigene35223_All;Unigene33939_All;CL12291.Contig1_All
GO:0009627	systemic acquired resistance	2	527	0.806502	1	Unigene41469_All;Unigene31193_All
GO:0090627	plant epidermal cell differentiation	3	751	0.806536	1	CL11224.Contig4_All;CL7109.Contig6_All;CL5652.Contig2_All
GO:0034284	response to monosaccharide	1	285	0.80661	1	Unigene13501_All
GO:0019725	cellular homeostasis	2	529	0.808188	1	CL2413.Contig2_All;CL11224.Contig4_All
GO:0071900	regulation of protein serine/threonine kinase activity	1	287	0.808836	1	CL4815.Contig1_All
GO:0009617	response to bacterium	4	971	0.809673	1	Unigene977_All;Unigene13501_All;CL2544.Contig1_All;Unigene41469_All
GO:0016042	lipid catabolic process	3	757	0.810816	1	Unigene6305_All;Unigene18733_All;CL6836.Contig2_All
GO:0009892	negative regulation of metabolic process	9	1994	0.811504	1	CL12137.Contig1_All;CL12686.Contig39_All;CL2493.Contig7_All;CL9185.Contig1_All;Unigene10411_All;Unigene13501_All;CL2493.Contig1_All;Unigene35223_All;CL3971.Contig1_All
GO:0009751	response to salicylic acid	2	535	0.81317	1	Unigene41469_All;Unigene31193_All
GO:0072524	pyridine-containing compound metabolic process	4	977	0.813444	1	CL12652.Contig1_All;CL6075.Contig1_All;CL11457.Contig1_All;CL7109.Contig6_All
GO:0045017	glycerolipid biosynthetic process	2	536	0.813989	1	Unigene18477_All;CL4769.Contig2_All
GO:0003002	regionalization	2	537	0.814805	1	Unigene6305_All;CL10803.Contig3_All
GO:0016114	terpenoid biosynthetic process	2	537	0.814805	1	CL6075.Contig1_All;CL10491.Contig2_All
GO:0016036	cellular response to phosphate starvation	1	293	0.815362	1	CL8510.Contig3_All
GO:0009161	ribonucleoside monophosphate metabolic process	3	766	0.817088	1	CL6075.Contig1_All;CL7109.Contig6_All;CL3193.Contig6_All
GO:0048878	chemical homeostasis	2	544	0.820427	1	Unigene834_All;CL11224.Contig4_All
GO:0009123	nucleoside monophosphate metabolic process	3	775	0.823184	1	CL6075.Contig1_All;CL7109.Contig6_All;CL3193.Contig6_All
GO:0009553	embryo sac development	3	775	0.823184	1	Unigene49949_All;Unigene35223_All;CL9222.Contig4_All
GO:0016109	tetraterpenoid biosynthetic process	1	301	0.823721	1	CL6075.Contig1_All
GO:0016117	carotenoid biosynthetic process	1	301	0.823721	1	CL6075.Contig1_All
GO:0006635	fatty acid beta-oxidation	2	551	0.825897	1	Unigene6305_All;CL6836.Contig2_All
GO:0016108	tetraterpenoid metabolic process	1	304	0.826757	1	CL6075.Contig1_All
GO:0016116	carotenoid metabolic process	1	304	0.826757	1	CL6075.Contig1_All
GO:0010638	positive regulation of organelle organization	2	553	0.827432	1	CL12137.Contig1_All;CL3899.Contig2_All
GO:0043549	regulation of kinase activity	1	305	0.827758	1	CL4815.Contig1_All
GO:0045859	regulation of protein kinase activity	1	305	0.827758	1	CL4815.Contig1_All
GO:0010605	negative regulation of macromolecule metabolic process	8	1831	0.828123	1	CL2493.Contig7_All;CL3971.Contig1_All;Unigene10411_All;CL12137.Contig1_All;CL2493.Contig1_All;Unigene35223_All;Unigene13501_All;CL9185.Contig1_All
GO:0019395	fatty acid oxidation	2	555	0.828955	1	Unigene6305_All;CL6836.Contig2_All
GO:1901575	organic substance catabolic process	18	3786	0.829113	1	CL12814.Contig1_All;CL12291.Contig1_All;CL6075.Contig1_All;CL1325.Contig3_All;Unigene7256_All;CL9222.Contig4_All;CL149.Contig6_All;Unigene18733_All;Unigene49949_All;Unigene14438_All;CL6836.Contig2_All;Unigene23091_All;CL7109.Contig6_All;CL1378.Contig2_All;Unigene6305_All;Unigene5837_All;CL1325.Contig4_All;CL2544.Contig1_All
GO:0006417	regulation of translation	3	785	0.829754	1	Unigene35223_All;CL2493.Contig7_All;CL2493.Contig1_All
GO:0034248	regulation of cellular amide metabolic process	3	785	0.829754	1	CL2493.Contig7_All;Unigene35223_All;CL2493.Contig1_All
GO:0009664	plant-type cell wall organization	2	557	0.830466	1	Unigene16269_All;CL12291.Contig1_All
GO:0007155	cell adhesion	1	308	0.830725	1	CL4450.Contig2_All
GO:0010075	regulation of meristem growth	1	308	0.830725	1	CL12291.Contig1_All
GO:0022610	biological adhesion	1	308	0.830725	1	CL4450.Contig2_All
GO:0009067	aspartate family amino acid biosynthetic process	1	309	0.831703	1	CL10360.Contig2_All
GO:0042886	amide transport	1	309	0.831703	1	CL5204.Contig30_All
GO:0031667	response to nutrient levels	2	560	0.83271	1	CL5944.Contig2_All;CL8510.Contig3_All
GO:0071669	plant-type cell wall organization or biogenesis	3	791	0.833596	1	CL6305.Contig3_All;Unigene16269_All;CL12291.Contig1_All
GO:0010162	seed dormancy process	1	311	0.833641	1	CL6836.Contig2_All
GO:0016125	sterol metabolic process	1	311	0.833641	1	Unigene7520_All
GO:0022611	dormancy process	1	311	0.833641	1	CL6836.Contig2_All
GO:0051130	positive regulation of cellular component organization	2	562	0.834191	1	CL12137.Contig1_All;CL3899.Contig2_All
GO:1901565	organonitrogen compound catabolic process	2	562	0.834191	1	CL12291.Contig1_All;Unigene23091_All
GO:0009756	carbohydrate mediated signaling	1	312	0.834602	1	Unigene13501_All
GO:0010182	sugar mediated signaling pathway	1	312	0.834602	1	Unigene13501_All
GO:0000226	microtubule cytoskeleton organization	3	793	0.83486	1	CL3899.Contig2_All;CL12137.Contig1_All;Unigene10411_All
GO:0061024	membrane organization	6	1437	0.835108	1	CL11457.Contig1_All;Unigene41469_All;Unigene14438_All;CL7247.Contig2_All;CL10143.Contig1_All;CL288.Contig2_All
GO:0009150	purine ribonucleotide metabolic process	3	794	0.835489	1	CL7109.Contig6_All;CL3193.Contig6_All;CL6075.Contig1_All
GO:0042440	pigment metabolic process	3	795	0.836115	1	CL7421.Contig3_All;CL7421.Contig2_All;CL6075.Contig1_All
GO:0010073	meristem maintenance	2	565	0.836391	1	CL12291.Contig1_All;Unigene35223_All
GO:0030029	actin filament-based process	2	566	0.837118	1	CL12137.Contig1_All;Unigene17269_All
GO:0006164	purine nucleotide biosynthetic process	1	316	0.838391	1	CL3193.Contig6_All
GO:0009668	plastid membrane organization	2	568	0.838564	1	Unigene14438_All;CL11457.Contig1_All
GO:0010027	thylakoid membrane organization	2	568	0.838564	1	CL11457.Contig1_All;Unigene14438_All
GO:0007005	mitochondrion organization	1	317	0.839325	1	Unigene35223_All
GO:0048437	floral organ development	4	1022	0.839823	1	Unigene6305_All;Unigene10411_All;CL11661.Contig2_All;Unigene16269_All
GO:0006839	mitochondrial transport	1	318	0.840253	1	Unigene35223_All
GO:0016558	protein import into peroxisome matrix	1	318	0.840253	1	Unigene6305_All
GO:0006721	terpenoid metabolic process	2	572	0.841422	1	CL6075.Contig1_All;CL10491.Contig2_All
GO:0051239	regulation of multicellular organismal process	7	1658	0.841675	1	CL12291.Contig1_All;Unigene33600_All;Unigene35223_All;CL4790.Contig5_All;Unigene33939_All;CL1275.Contig1_All;CL12137.Contig1_All
GO:0001932	regulation of protein phosphorylation	1	320	0.842094	1	CL4815.Contig1_All
GO:0023052	signaling	14	3055	0.842185	1	Unigene41469_All;CL7109.Contig6_All;Unigene33939_All;Unigene31193_All;CL194.Contig2_All;CL8800.Contig1_All;Unigene23358_All;CL6173.Contig19_All;Unigene13501_All;CL6304.Contig1_All;Unigene44078_All;Unigene17269_All;CL194.Contig1_All;CL2544.Contig1_All
GO:0044700	single organism signaling	14	3055	0.842185	1	CL8800.Contig1_All;Unigene41469_All;Unigene31193_All;CL194.Contig1_All;CL6173.Contig19_All;CL7109.Contig6_All;Unigene13501_All;CL194.Contig2_All;Unigene33939_All;Unigene23358_All;Unigene44078_All;Unigene17269_All;CL6304.Contig1_All;CL2544.Contig1_All
GO:0006625	protein targeting to peroxisome	1	323	0.844815	1	Unigene6305_All
GO:0072662	protein localization to peroxisome	1	323	0.844815	1	Unigene6305_All
GO:0072663	establishment of protein localization to peroxisome	1	323	0.844815	1	Unigene6305_All
GO:0006873	cellular ion homeostasis	1	324	0.845712	1	CL11224.Contig4_All
GO:0009056	catabolic process	20	4223	0.84603	1	CL1325.Contig3_All;CL6075.Contig1_All;Unigene6305_All;CL2544.Contig1_All;CL149.Contig6_All;Unigene49949_All;Unigene5837_All;CL1325.Contig4_All;CL12291.Contig1_All;CL7109.Contig6_All;Unigene14438_All;CL9222.Contig4_All;Unigene18733_All;Unigene23091_All;CL1378.Contig2_All;CL6836.Contig2_All;CL12814.Contig1_All;Unigene18477_All;CL10143.Contig1_All;Unigene7256_All
GO:0031327	negative regulation of cellular biosynthetic process	6	1462	0.846797	1	CL12686.Contig39_All;Unigene13501_All;CL2493.Contig7_All;Unigene10411_All;Unigene35223_All;CL2493.Contig1_All
GO:0043574	peroxisomal transport	1	326	0.84749	1	Unigene6305_All
GO:0051338	regulation of transferase activity	1	326	0.84749	1	CL4815.Contig1_All
GO:0034440	lipid oxidation	2	581	0.847685	1	Unigene6305_All;CL6836.Contig2_All
GO:0051172	negative regulation of nitrogen compound metabolic process	6	1464	0.847703	1	Unigene10411_All;CL2493.Contig1_All;CL12686.Contig39_All;Unigene35223_All;Unigene13501_All;CL2493.Contig7_All
GO:0009890	negative regulation of biosynthetic process	6	1465	0.848154	1	Unigene13501_All;Unigene10411_All;CL2493.Contig1_All;CL12686.Contig39_All;Unigene35223_All;CL2493.Contig7_All
GO:0031668	cellular response to extracellular stimulus	2	582	0.848366	1	CL5944.Contig2_All;CL8510.Contig3_All
GO:0071496	cellular response to external stimulus	2	582	0.848366	1	CL5944.Contig2_All;CL8510.Contig3_All
GO:0007129	synapsis	1	327	0.848372	1	CL12137.Contig1_All
GO:0045143	homologous chromosome segregation	1	327	0.848372	1	CL12137.Contig1_All
GO:0006310	DNA recombination	3	816	0.848814	1	CL12137.Contig1_All;CL9222.Contig4_All;Unigene49949_All
GO:0009451	RNA modification	3	816	0.848814	1	CL7168.Contig4_All;CL2544.Contig1_All;Unigene35223_All
GO:0048284	organelle fusion	1	328	0.849248	1	Unigene35223_All
GO:0042325	regulation of phosphorylation	1	329	0.850119	1	CL4815.Contig1_All
GO:0035670	plant-type ovary development	1	331	0.851847	1	CL11661.Contig2_All
GO:0048481	plant ovule development	1	331	0.851847	1	CL11661.Contig2_All
GO:0043269	regulation of ion transport	1	332	0.852703	1	CL10143.Contig1_All
GO:0070192	chromosome organization involved in meiotic cell cycle	1	333	0.853554	1	CL12137.Contig1_All
GO:0008654	phospholipid biosynthetic process	4	1050	0.854616	1	CL4769.Contig2_All;CL6858.Contig3_All;CL11457.Contig1_All;Unigene18477_All
GO:0030838	positive regulation of actin filament polymerization	1	335	0.855242	1	CL12137.Contig1_All
GO:0045010	actin nucleation	1	335	0.855242	1	CL12137.Contig1_All
GO:0006259	DNA metabolic process	10	2303	0.855602	1	CL1378.Contig2_All;CL12137.Contig1_All;CL6244.Contig3_All;Unigene31511_All;Unigene14438_All;Unigene49949_All;CL6836.Contig2_All;Unigene10411_All;Unigene42522_All;CL9222.Contig4_All
GO:0048438	floral whorl development	3	833	0.858462	1	Unigene10411_All;CL11661.Contig2_All;Unigene16269_All
GO:0006733	oxidoreduction coenzyme metabolic process	4	1062	0.860594	1	CL6075.Contig1_All;CL7109.Contig6_All;CL12652.Contig1_All;CL11457.Contig1_All
GO:0055082	cellular chemical homeostasis	1	342	0.861	1	CL11224.Contig4_All
GO:0010212	response to ionizing radiation	1	344	0.862602	1	CL6244.Contig3_All
GO:0032270	positive regulation of cellular protein metabolic process	1	344	0.862602	1	CL4815.Contig1_All
GO:0071322	cellular response to carbohydrate stimulus	1	344	0.862602	1	Unigene13501_All
GO:0048193	Golgi vesicle transport	3	842	0.863349	1	Unigene6305_All;CL10143.Contig1_All;CL7247.Contig2_All
GO:0042446	hormone biosynthetic process	1	347	0.864972	1	CL6075.Contig1_All
GO:0006163	purine nucleotide metabolic process	3	848	0.866525	1	CL7109.Contig6_All;CL3193.Contig6_All;CL6075.Contig1_All
GO:0009605	response to external stimulus	19	4108	0.86712	1	Unigene18785_All;CL2788.Contig2_All;CL2788.Contig1_All;Unigene977_All;Unigene13501_All;CL2544.Contig1_All;CL10629.Contig1_All;CL288.Contig2_All;CL8593.Contig1_All;Unigene31193_All;Unigene12290_All;CL6075.Contig1_All;CL8510.Contig3_All;Unigene19607_All;Unigene41469_All;CL185.Contig1_All;Unigene15372_All;CL5944.Contig2_All;CL5204.Contig30_All
GO:0018205	peptidyl-lysine modification	4	1078	0.86824	1	CL1275.Contig1_All;Unigene10411_All;CL4790.Contig5_All;CL12137.Contig1_All
GO:0048519	negative regulation of biological process	13	2942	0.868688	1	Unigene41469_All;CL10143.Contig1_All;Unigene13501_All;CL3971.Contig1_All;CL2493.Contig1_All;CL12137.Contig1_All;Unigene33939_All;Unigene10411_All;CL9185.Contig1_All;CL2493.Contig7_All;Unigene35223_All;CL12686.Contig39_All;CL6075.Contig1_All
GO:0000911	cytokinesis by cell plate formation	2	614	0.868777	1	CL12137.Contig1_All;Unigene10411_All
GO:0009066	aspartate family amino acid metabolic process	1	353	0.86959	1	CL10360.Contig2_All
GO:0048449	floral organ formation	1	353	0.86959	1	Unigene10411_All
GO:0031348	negative regulation of defense response	1	354	0.870344	1	Unigene41469_All
GO:0006631	fatty acid metabolic process	4	1083	0.870554	1	CL6836.Contig2_All;Unigene41665_All;Unigene6305_All;Unigene18733_All
GO:0032506	cytokinetic process	2	619	0.87173	1	CL12137.Contig1_All;Unigene10411_All
GO:1902410	mitotic cytokinetic process	2	619	0.87173	1	CL12137.Contig1_All;Unigene10411_All
GO:0006091	generation of precursor metabolites and energy	5	1306	0.871814	1	CL3693.Contig2_All;CL6075.Contig1_All;Unigene23358_All;CL7109.Contig6_All;Unigene15304_All
GO:0051247	positive regulation of protein metabolic process	1	356	0.87184	1	CL4815.Contig1_All
GO:0044707	single-multicellular organism process	38	7708	0.872621	1	CL8510.Contig3_All;CL1378.Contig2_All;Unigene35223_All;CL9185.Contig1_All;CL1847.Contig3_All;Unigene30002_All;CL11224.Contig4_All;Unigene977_All;CL2493.Contig7_All;CL5652.Contig2_All;CL12139.Contig7_All;CL11661.Contig2_All;Unigene6305_All;Unigene13501_All;Unigene16269_All;CL12291.Contig1_All;Unigene49949_All;CL12227.Contig2_All;CL4880.Contig2_All;CL1055.Contig2_All;Unigene10411_All;CL4790.Contig5…
GO:0018193	peptidyl-amino acid modification	5	1308	0.872652	1	CL4790.Contig5_All;CL1275.Contig1_All;Unigene10411_All;CL6304.Contig1_All;CL12137.Contig1_All
GO:0009908	flower development	5	1317	0.876363	1	Unigene10411_All;Unigene16269_All;Unigene6305_All;Unigene977_All;CL11661.Contig2_All
GO:0009991	response to extracellular stimulus	2	628	0.876892	1	CL5944.Contig2_All;CL8510.Contig3_All
GO:0009408	response to heat	2	629	0.877453	1	Unigene50567_All;Unigene977_All
GO:0006886	intracellular protein transport	10	2371	0.878265	1	CL9185.Contig1_All;CL149.Contig6_All;CL288.Contig2_All;Unigene41469_All;CL7247.Contig2_All;CL6173.Contig19_All;CL185.Contig1_All;Unigene6305_All;CL10143.Contig1_All;Unigene35223_All
GO:0051716	cellular response to stimulus	25	5303	0.878498	1	CL194.Contig1_All;CL6244.Contig3_All;Unigene13501_All;CL7109.Contig6_All;Unigene35223_All;Unigene41469_All;Unigene50567_All;Unigene23358_All;CL8510.Contig3_All;CL8800.Contig1_All;CL5944.Contig2_All;Unigene31193_All;CL1668.Contig1_All;Unigene44078_All;CL9185.Contig1_All;CL1668.Contig2_All;Unigene17269_All;CL6173.Contig19_All;CL2493.Contig1_All;CL6304.Contig1_All;CL194.Contig2_All;Unigene33939_All;…
GO:1901617	organic hydroxy compound biosynthetic process	3	872	0.878591	1	CL6075.Contig1_All;CL10491.Contig2_All;Unigene7520_All
GO:0006650	glycerophospholipid metabolic process	2	633	0.879676	1	CL4769.Contig2_All;Unigene18477_All
GO:0007154	cell communication	16	3575	0.880187	1	Unigene17269_All;CL6173.Contig19_All;CL7109.Contig6_All;CL6304.Contig1_All;Unigene13501_All;CL194.Contig2_All;CL8510.Contig3_All;CL194.Contig1_All;CL5944.Contig2_All;Unigene23358_All;CL8800.Contig1_All;Unigene44078_All;CL2544.Contig1_All;Unigene31193_All;Unigene33939_All;Unigene41469_All
GO:0046777	protein autophosphorylation	1	368	0.880459	1	CL7109.Contig6_All
GO:0000281	mitotic cytokinesis	2	638	0.882403	1	CL12137.Contig1_All;Unigene10411_All
GO:0098542	defense response to other organism	8	1973	0.882721	1	CL8510.Contig3_All;Unigene977_All;Unigene31193_All;CL2544.Contig1_All;CL6075.Contig1_All;Unigene12290_All;Unigene13501_All;Unigene41469_All
GO:0007031	peroxisome organization	1	372	0.883202	1	Unigene6305_All
GO:0072522	purine-containing compound biosynthetic process	1	373	0.883877	1	CL3193.Contig6_All
GO:0061640	cytoskeleton-dependent cytokinesis	2	645	0.886125	1	CL12137.Contig1_All;Unigene10411_All
GO:0007275	multicellular organism development	36	7419	0.888397	1	CL1847.Contig3_All;CL2544.Contig1_All;CL1055.Contig2_All;CL6075.Contig1_All;CL4880.Contig2_All;CL12139.Contig7_All;Unigene13501_All;CL8510.Contig3_All;CL7109.Contig6_All;Unigene7520_All;Unigene977_All;CL857.Contig1_All;Unigene41665_All;Unigene10411_All;CL10803.Contig3_All;CL12227.Contig2_All;CL1378.Contig2_All;CL4790.Contig5_All;Unigene14734_All;Unigene14438_All;CL2493.Contig7_All;Unigene30002_Al…
GO:0090567	reproductive shoot system development	5	1351	0.88957	1	Unigene977_All;CL11661.Contig2_All;Unigene6305_All;Unigene10411_All;Unigene16269_All
GO:0045893	positive regulation of transcription, DNA-templated	3	896	0.889685	1	CL2493.Contig1_All;Unigene35223_All;CL2493.Contig7_All
GO:0051254	positive regulation of RNA metabolic process	3	896	0.889685	1	CL2493.Contig1_All;CL2493.Contig7_All;Unigene35223_All
GO:1902680	positive regulation of RNA biosynthetic process	3	896	0.889685	1	CL2493.Contig7_All;Unigene35223_All;CL2493.Contig1_All
GO:1903508	positive regulation of nucleic acid-templated transcription	3	896	0.889685	1	Unigene35223_All;CL2493.Contig1_All;CL2493.Contig7_All
GO:0033036	macromolecule localization	14	3220	0.890494	1	Unigene6305_All;CL12208.Contig1_All;CL185.Contig1_All;Unigene41665_All;CL9185.Contig1_All;CL10143.Contig1_All;Unigene17700_All;CL6173.Contig19_All;CL7247.Contig2_All;CL288.Contig2_All;CL6075.Contig1_All;CL149.Contig6_All;Unigene35223_All;Unigene41469_All
GO:0030154	cell differentiation	9	2207	0.890847	1	CL4790.Contig5_All;CL7109.Contig6_All;Unigene35223_All;CL9185.Contig1_All;CL5652.Contig2_All;Unigene31511_All;CL11224.Contig4_All;Unigene49949_All;CL9222.Contig4_All
GO:0030833	regulation of actin filament polymerization	1	384	0.89106	1	CL12137.Contig1_All
GO:0008064	regulation of actin polymerization or depolymerization	1	385	0.891691	1	CL12137.Contig1_All
GO:0030832	regulation of actin filament length	1	385	0.891691	1	CL12137.Contig1_All
GO:0032956	regulation of actin cytoskeleton organization	1	385	0.891691	1	CL12137.Contig1_All
GO:0032970	regulation of actin filament-based process	1	385	0.891691	1	CL12137.Contig1_All
GO:0010817	regulation of hormone levels	3	902	0.892313	1	CL6075.Contig1_All;CL5652.Contig2_All;CL12686.Contig39_All
GO:0009308	amine metabolic process	1	386	0.892318	1	CL12291.Contig1_All
GO:0034613	cellular protein localization	10	2422	0.893316	1	CL7247.Contig2_All;CL6173.Contig19_All;CL185.Contig1_All;CL9185.Contig1_All;Unigene6305_All;Unigene35223_All;CL288.Contig2_All;CL10143.Contig1_All;CL149.Contig6_All;Unigene41469_All
GO:0016054	organic acid catabolic process	3	906	0.894034	1	Unigene6305_All;Unigene18733_All;CL6836.Contig2_All
GO:0046395	carboxylic acid catabolic process	3	906	0.894034	1	Unigene6305_All;CL6836.Contig2_All;Unigene18733_All
GO:0000023	maltose metabolic process	1	389	0.894177	1	CL11457.Contig1_All
GO:0046034	ATP metabolic process	2	664	0.895686	1	CL6075.Contig1_All;CL7109.Contig6_All
GO:0035821	modification of morphology or physiology of other organism	1	396	0.898392	1	CL3939.Contig1_All
GO:0051817	modification of morphology or physiology of other organism involved in symbiotic interaction	1	396	0.898392	1	CL3939.Contig1_All
GO:0009144	purine nucleoside triphosphate metabolic process	2	672	0.899485	1	CL6075.Contig1_All;CL7109.Contig6_All
GO:0009205	purine ribonucleoside triphosphate metabolic process	2	672	0.899485	1	CL7109.Contig6_All;CL6075.Contig1_All
GO:0009891	positive regulation of biosynthetic process	4	1155	0.900209	1	CL2493.Contig1_All;Unigene35223_All;CL288.Contig2_All;CL2493.Contig7_All
GO:0009651	response to salt stress	6	1610	0.902939	1	Unigene977_All;CL6075.Contig1_All;CL3693.Contig2_All;CL3391.Contig4_All;Unigene23091_All;CL7109.Contig6_All
GO:0072521	purine-containing compound metabolic process	3	929	0.903463	1	CL3193.Contig6_All;CL6075.Contig1_All;CL7109.Contig6_All
GO:0045935	positive regulation of nucleobase-containing compound metabolic process	3	930	0.903855	1	CL2493.Contig1_All;CL2493.Contig7_All;Unigene35223_All
GO:0006302	double-strand break repair	1	406	0.904126	1	CL6244.Contig3_All
GO:0043543	protein acylation	1	408	0.905233	1	CL4790.Contig5_All
GO:0009658	chloroplast organization	2	687	0.906265	1	Unigene14438_All;CL11457.Contig1_All
GO:0046486	glycerolipid metabolic process	2	687	0.906265	1	CL4769.Contig2_All;Unigene18477_All
GO:0044767	single-organism developmental process	40	8272	0.907011	1	CL857.Contig1_All;Unigene14438_All;Unigene35223_All;CL2493.Contig1_All;Unigene6305_All;Unigene10411_All;CL12291.Contig1_All;CL10803.Contig3_All;Unigene977_All;CL2544.Contig1_All;Unigene12290_All;CL6075.Contig1_All;CL7247.Contig2_All;CL9222.Contig4_All;Unigene31511_All;CL12139.Contig1_All;CL9185.Contig1_All;CL2493.Contig7_All;CL6836.Contig2_All;Unigene14734_All;CL12139.Contig7_All;Unigene41665_All…
GO:0043933	macromolecular complex subunit organization	15	3491	0.907173	1	CL4790.Contig5_All;Unigene35223_All;CL9222.Contig4_All;CL3899.Contig2_All;CL2493.Contig7_All;CL1275.Contig1_All;CL6836.Contig2_All;CL149.Contig6_All;Unigene5837_All;CL12137.Contig1_All;CL8657.Contig2_All;CL2493.Contig1_All;Unigene49949_All;Unigene18733_All;Unigene10411_All
GO:0055080	cation homeostasis	1	412	0.90741	1	Unigene834_All
GO:0009199	ribonucleoside triphosphate metabolic process	2	690	0.907569	1	CL7109.Contig6_All;CL6075.Contig1_All
GO:0048764	trichoblast maturation	2	691	0.908	1	CL5652.Contig2_All;CL7109.Contig6_All
GO:0048765	root hair cell differentiation	2	691	0.908	1	CL5652.Contig2_All;CL7109.Contig6_All
GO:0031048	chromatin silencing by small RNA	1	414	0.90848	1	Unigene10411_All
GO:0048469	cell maturation	2	693	0.908856	1	CL7109.Contig6_All;CL5652.Contig2_All
GO:0048523	negative regulation of cellular process	8	2062	0.909056	1	CL12686.Contig39_All;Unigene35223_All;CL2493.Contig7_All;CL2493.Contig1_All;Unigene41469_All;Unigene13501_All;Unigene10411_All;CL10143.Contig1_All
GO:0007017	microtubule-based process	3	947	0.910309	1	Unigene10411_All;CL3899.Contig2_All;CL12137.Contig1_All
GO:0007015	actin filament organization	1	418	0.910583	1	CL12137.Contig1_All
GO:0031324	negative regulation of cellular metabolic process	6	1638	0.91131	1	Unigene10411_All;CL2493.Contig1_All;Unigene13501_All;Unigene35223_All;CL2493.Contig7_All;CL12686.Contig39_All
GO:0010054	trichoblast differentiation	2	700	0.911794	1	CL7109.Contig6_All;CL5652.Contig2_All
GO:0044743	intracellular protein transmembrane import	1	423	0.913144	1	Unigene6305_All
GO:0010558	negative regulation of macromolecule biosynthetic process	5	1424	0.913904	1	Unigene10411_All;CL2493.Contig7_All;Unigene35223_All;CL2493.Contig1_All;Unigene13501_All
GO:2000113	negative regulation of cellular macromolecule biosynthetic process	5	1424	0.913904	1	Unigene35223_All;CL2493.Contig7_All;CL2493.Contig1_All;Unigene10411_All;Unigene13501_All
GO:0006346	methylation-dependent chromatin silencing	1	425	0.914147	1	Unigene10411_All
GO:0019748	secondary metabolic process	3	959	0.914627	1	CL10143.Contig1_All;CL12291.Contig1_All;CL6836.Contig2_All
GO:0005975	carbohydrate metabolic process	19	4323	0.914947	1	CL6305.Contig3_All;CL6173.Contig19_All;Unigene22187_All;CL3693.Contig2_All;CL12548.Contig1_All;CL1821.Contig4_All;Unigene14438_All;CL1325.Contig4_All;CL12291.Contig1_All;CL8901.Contig1_All;CL1325.Contig3_All;CL8510.Contig3_All;CL11224.Contig4_All;CL149.Contig6_All;CL12229.Contig1_All;CL6075.Contig1_All;CL11457.Contig1_All;Unigene780_All;CL7109.Contig6_All
GO:0009260	ribonucleotide biosynthetic process	2	708	0.915044	1	CL1275.Contig1_All;CL3193.Contig6_All
GO:0046390	ribose phosphate biosynthetic process	2	708	0.915044	1	CL1275.Contig1_All;CL3193.Contig6_All
GO:0006606	protein import into nucleus	1	427	0.91514	1	Unigene35223_All
GO:0044744	protein targeting to nucleus	1	427	0.91514	1	Unigene35223_All
GO:0051170	nuclear import	1	427	0.91514	1	Unigene35223_All
GO:1902593	single-organism nuclear import	1	427	0.91514	1	Unigene35223_All
GO:0006644	phospholipid metabolic process	4	1199	0.915247	1	Unigene18477_All;CL11457.Contig1_All;CL6858.Contig3_All;CL4769.Contig2_All
GO:0010413	glucuronoxylan metabolic process	1	428	0.915632	1	CL6305.Contig3_All
GO:0045492	xylan biosynthetic process	1	428	0.915632	1	CL6305.Contig3_All
GO:0034504	protein localization to nucleus	1	431	0.91709	1	Unigene35223_All
GO:0070727	cellular macromolecule localization	10	2517	0.917291	1	CL7247.Contig2_All;CL185.Contig1_All;CL149.Contig6_All;CL10143.Contig1_All;Unigene41469_All;Unigene35223_All;CL288.Contig2_All;CL6173.Contig19_All;CL9185.Contig1_All;Unigene6305_All
GO:0065002	intracellular protein transmembrane transport	1	432	0.917571	1	Unigene6305_All
GO:0071806	protein transmembrane transport	1	432	0.917571	1	Unigene6305_All
GO:0009886	post-embryonic morphogenesis	3	969	0.91808	1	Unigene16269_All;Unigene10411_All;Unigene6305_All
GO:0034654	nucleobase-containing compound biosynthetic process	8	2100	0.918681	1	CL6011.Contig2_All;CL8520.Contig2_All;CL1275.Contig1_All;CL7393.Contig1_All;CL8202.Contig3_All;CL8002.Contig2_All;Unigene14438_All;CL3193.Contig6_All
GO:0042254	ribosome biogenesis	2	722	0.920463	1	CL7168.Contig4_All;Unigene14438_All
GO:0048856	anatomical structure development	36	7621	0.921227	1	Unigene977_All;CL2544.Contig1_All;CL11661.Contig2_All;CL12227.Contig2_All;CL6836.Contig2_All;CL7109.Contig6_All;CL4880.Contig2_All;Unigene13501_All;Unigene14438_All;CL5652.Contig2_All;Unigene31511_All;Unigene49949_All;CL12291.Contig1_All;CL12139.Contig1_All;Unigene41665_All;Unigene6305_All;CL1378.Contig2_All;Unigene10411_All;CL12137.Contig1_All;Unigene30002_All;CL1847.Contig3_All;CL2493.Contig7_A…
GO:0070592	cell wall polysaccharide biosynthetic process	1	440	0.921317	1	CL6305.Contig3_All
GO:0009072	aromatic amino acid family metabolic process	1	441	0.921773	1	Unigene27983_All
GO:0010467	gene expression	20	4560	0.922074	1	CL6075.Contig1_All;CL8202.Contig3_All;CL6987.Contig3_All;CL3946.Contig3_All;CL7393.Contig1_All;CL8002.Contig2_All;CL6011.Contig2_All;CL7168.Contig4_All;CL3967.Contig2_All;CL2493.Contig1_All;CL2682.Contig3_All;CL2493.Contig7_All;CL586.Contig1_All;CL9185.Contig1_All;CL8210.Contig2_All;Unigene35223_All;CL10407.Contig2_All;Unigene14438_All;CL8520.Contig2_All;CL10803.Contig3_All
GO:0009889	regulation of biosynthetic process	17	3970	0.922772	1	CL7421.Contig2_All;CL12686.Contig39_All;CL7421.Contig3_All;Unigene24669_All;Unigene44078_All;Unigene35223_All;CL2493.Contig7_All;Unigene49949_All;CL12137.Contig1_All;Unigene13501_All;CL857.Contig1_All;Unigene10411_All;CL288.Contig2_All;CL2493.Contig1_All;CL1604.Contig2_All;CL9222.Contig4_All;CL8002.Contig3_All
GO:0006732	coenzyme metabolic process	5	1456	0.923007	1	CL6075.Contig1_All;CL12652.Contig1_All;CL8800.Contig1_All;CL11457.Contig1_All;CL7109.Contig6_All
GO:0048588	developmental cell growth	2	730	0.923413	1	CL7109.Contig6_All;CL5652.Contig2_All
GO:0044038	cell wall macromolecule biosynthetic process	1	445	0.923572	1	CL6305.Contig3_All
GO:0070589	cellular component macromolecule biosynthetic process	1	445	0.923572	1	CL6305.Contig3_All
GO:0006090	pyruvate metabolic process	3	989	0.92461	1	CL11457.Contig1_All;CL6075.Contig1_All;CL7109.Contig6_All
GO:0006457	protein folding	2	734	0.924849	1	Unigene977_All;CL6304.Contig1_All
GO:0007131	reciprocal meiotic recombination	1	449	0.925329	1	CL12137.Contig1_All
GO:0035825	reciprocal DNA recombination	1	449	0.925329	1	CL12137.Contig1_All
GO:0007126	meiotic nuclear division	2	737	0.925909	1	CL6244.Contig3_All;CL12137.Contig1_All
GO:0022613	ribonucleoprotein complex biogenesis	2	737	0.925909	1	Unigene14438_All;CL7168.Contig4_All
GO:0009259	ribonucleotide metabolic process	4	1236	0.926301	1	CL6075.Contig1_All;CL3193.Contig6_All;CL7109.Contig6_All;CL1275.Contig1_All
GO:0051567	histone H3-K9 methylation	1	452	0.926621	1	Unigene10411_All
GO:0061647	histone H3-K9 modification	1	452	0.926621	1	Unigene10411_All
GO:0009218	pyrimidine ribonucleotide metabolic process	1	454	0.92747	1	CL1275.Contig1_All
GO:0009220	pyrimidine ribonucleotide biosynthetic process	1	454	0.92747	1	CL1275.Contig1_All
GO:0030036	actin cytoskeleton organization	1	455	0.927891	1	CL12137.Contig1_All
GO:0044403	symbiosis, encompassing mutualism through parasitism	1	455	0.927891	1	CL3939.Contig1_All
GO:0019252	starch biosynthetic process	1	456	0.928309	1	CL11457.Contig1_All
GO:1903046	meiotic cell cycle process	2	744	0.928329	1	CL12137.Contig1_All;CL6244.Contig3_All
GO:0009108	coenzyme biosynthetic process	1	457	0.928725	1	CL8800.Contig1_All
GO:0009888	tissue development	10	2571	0.928782	1	Unigene13501_All;CL11224.Contig4_All;Unigene35223_All;CL4790.Contig5_All;CL12291.Contig1_All;Unigene31511_All;CL5652.Contig2_All;CL9222.Contig4_All;Unigene49949_All;CL7109.Contig6_All
GO:0044419	interspecies interaction between organisms	1	459	0.929549	1	CL3939.Contig1_All
GO:0032502	developmental process	40	8452	0.931942	1	Unigene30002_All;CL6836.Contig2_All;Unigene16269_All;Unigene12290_All;CL1055.Contig2_All;CL1847.Contig3_All;CL12291.Contig1_All;CL6075.Contig1_All;Unigene49949_All;CL5652.Contig2_All;CL857.Contig1_All;Unigene13501_All;CL9185.Contig1_All;CL11661.Contig2_All;Unigene977_All;CL1378.Contig2_All;CL2493.Contig1_All;Unigene7520_All;Unigene35223_All;CL12139.Contig7_All;CL7247.Contig2_All;CL12137.Contig1_A…
GO:0006098	pentose-phosphate shunt	1	466	0.932361	1	CL11457.Contig1_All
GO:0030258	lipid modification	2	760	0.933584	1	CL6836.Contig2_All;Unigene6305_All
GO:0051649	establishment of localization in cell	14	3429	0.933908	1	CL288.Contig2_All;Unigene35223_All;CL9185.Contig1_All;Unigene6305_All;CL12207.Contig1_All;Unigene14438_All;CL7247.Contig2_All;CL6173.Contig19_All;CL11457.Contig1_All;CL149.Contig6_All;CL185.Contig1_All;CL6075.Contig1_All;Unigene41469_All;CL10143.Contig1_All
GO:0032535	regulation of cellular component size	1	470	0.933918	1	CL12137.Contig1_All
GO:0090066	regulation of anatomical structure size	1	470	0.933918	1	CL12137.Contig1_All
GO:0042592	homeostatic process	3	1023	0.934631	1	CL11224.Contig4_All;CL2413.Contig2_All;Unigene834_All
GO:0051156	glucose 6-phosphate metabolic process	1	472	0.934682	1	CL11457.Contig1_All
GO:0009657	plastid organization	3	1025	0.93518	1	CL11457.Contig1_All;CL6075.Contig1_All;Unigene14438_All
GO:0051641	cellular localization	15	3641	0.935224	1	CL10143.Contig1_All;CL12207.Contig1_All;CL149.Contig6_All;Unigene14438_All;CL7247.Contig2_All;CL288.Contig2_All;Unigene17269_All;CL185.Contig1_All;CL11457.Contig1_All;Unigene35223_All;CL9185.Contig1_All;Unigene41469_All;CL6075.Contig1_All;Unigene6305_All;CL6173.Contig19_All
GO:0006220	pyrimidine nucleotide metabolic process	1	474	0.935438	1	CL1275.Contig1_All
GO:0006221	pyrimidine nucleotide biosynthetic process	1	474	0.935438	1	CL1275.Contig1_All
GO:0048522	positive regulation of cellular process	8	2177	0.935547	1	CL2493.Contig7_All;CL3899.Contig2_All;CL4815.Contig1_All;Unigene33939_All;CL2493.Contig1_All;Unigene35223_All;CL4790.Contig5_All;CL12137.Contig1_All
GO:0010628	positive regulation of gene expression	3	1028	0.935997	1	CL2493.Contig7_All;CL2493.Contig1_All;Unigene35223_All
GO:0048518	positive regulation of biological process	11	2820	0.93602	1	CL2493.Contig7_All;CL4815.Contig1_All;CL7109.Contig6_All;Unigene33939_All;CL2493.Contig1_All;CL4790.Contig5_All;Unigene13501_All;CL288.Contig2_All;Unigene35223_All;CL12137.Contig1_All;CL3899.Contig2_All
GO:0016192	vesicle-mediated transport	5	1509	0.936229	1	Unigene6305_All;CL185.Contig1_All;CL10143.Contig1_All;CL7247.Contig2_All;CL6173.Contig19_All
GO:0016482	cytoplasmic transport	7	1961	0.936229	1	CL6075.Contig1_All;CL7247.Contig2_All;CL185.Contig1_All;CL10143.Contig1_All;Unigene35223_All;CL9185.Contig1_All;Unigene6305_All
GO:0010604	positive regulation of macromolecule metabolic process	4	1278	0.937272	1	CL2493.Contig7_All;CL4815.Contig1_All;CL2493.Contig1_All;Unigene35223_All
GO:0042545	cell wall modification	1	480	0.937654	1	Unigene16269_All
GO:0046128	purine ribonucleoside metabolic process	2	774	0.937883	1	CL6075.Contig1_All;CL7109.Contig6_All
GO:0042278	purine nucleoside metabolic process	2	775	0.938179	1	CL7109.Contig6_All;CL6075.Contig1_All
GO:0010557	positive regulation of macromolecule biosynthetic process	3	1037	0.93839	1	CL2493.Contig1_All;CL2493.Contig7_All;Unigene35223_All
GO:0031326	regulation of cellular biosynthetic process	16	3868	0.938933	1	CL8002.Contig3_All;CL2493.Contig1_All;Unigene24669_All;CL12137.Contig1_All;Unigene13501_All;CL9222.Contig4_All;CL2493.Contig7_All;Unigene49949_All;Unigene10411_All;CL7421.Contig3_All;Unigene35223_All;CL7421.Contig2_All;CL12686.Contig39_All;CL1604.Contig2_All;Unigene44078_All;CL857.Contig1_All
GO:0009165	nucleotide biosynthetic process	3	1042	0.939684	1	Unigene14438_All;CL1275.Contig1_All;CL3193.Contig6_All
GO:1902580	single-organism cellular localization	7	1980	0.94002	1	Unigene35223_All;CL288.Contig2_All;CL7247.Contig2_All;CL185.Contig1_All;CL10143.Contig1_All;Unigene6305_All;Unigene41469_All
GO:0048869	cellular developmental process	10	2636	0.940787	1	CL7247.Contig2_All;CL4790.Contig5_All;CL11224.Contig4_All;Unigene49949_All;Unigene35223_All;Unigene31511_All;CL7109.Contig6_All;CL9222.Contig4_All;CL9185.Contig1_All;CL5652.Contig2_All
GO:0010026	trichome differentiation	1	489	0.940837	1	CL4790.Contig5_All
GO:0009416	response to light stimulus	9	2422	0.94085	1	CL194.Contig2_All;CL194.Contig1_All;Unigene35223_All;CL7421.Contig2_All;CL12686.Contig39_All;CL7421.Contig3_All;CL2493.Contig1_All;CL2493.Contig7_All;CL944.Contig4_All
GO:0032501	multicellular organismal process	38	8161	0.941664	1	CL6836.Contig2_All;CL2493.Contig7_All;CL4790.Contig5_All;Unigene977_All;CL11224.Contig4_All;CL1847.Contig3_All;Unigene14438_All;CL12137.Contig1_All;Unigene30002_All;CL857.Contig1_All;Unigene16269_All;CL12139.Contig7_All;CL9222.Contig4_All;CL1378.Contig2_All;CL12139.Contig1_All;Unigene14734_All;CL11661.Contig2_All;CL8510.Contig3_All;CL10803.Contig3_All;Unigene35223_All;CL2493.Contig1_All;Unigene63…
GO:0007127	meiosis I	1	492	0.941862	1	CL12137.Contig1_All
GO:0031328	positive regulation of cellular biosynthetic process	3	1052	0.942197	1	CL2493.Contig1_All;CL2493.Contig7_All;Unigene35223_All
GO:1901293	nucleoside phosphate biosynthetic process	3	1052	0.942197	1	CL1275.Contig1_All;CL3193.Contig6_All;Unigene14438_All
GO:0045132	meiotic chromosome segregation	1	493	0.942199	1	CL12137.Contig1_All
GO:0006739	NADP metabolic process	1	495	0.942869	1	CL11457.Contig1_All
GO:0009966	regulation of signal transduction	1	495	0.942869	1	CL4815.Contig1_All
GO:0023051	regulation of signaling	1	495	0.942869	1	CL4815.Contig1_All
GO:0033365	protein localization to organelle	5	1541	0.943197	1	Unigene35223_All;CL7247.Contig2_All;Unigene6305_All;CL9185.Contig1_All;CL185.Contig1_All
GO:0044270	cellular nitrogen compound catabolic process	2	795	0.943841	1	CL2544.Contig1_All;Unigene7256_All
GO:0015031	protein transport	10	2657	0.944274	1	CL6173.Contig19_All;CL10143.Contig1_All;CL288.Contig2_All;CL7247.Contig2_All;Unigene41469_All;CL185.Contig1_All;CL149.Contig6_All;CL9185.Contig1_All;Unigene35223_All;Unigene6305_All
GO:0045184	establishment of protein localization	10	2662	0.945077	1	Unigene41469_All;CL6173.Contig19_All;CL10143.Contig1_All;CL288.Contig2_All;Unigene6305_All;CL9185.Contig1_All;CL149.Contig6_All;Unigene35223_All;CL185.Contig1_All;CL7247.Contig2_All
GO:0042743	hydrogen peroxide metabolic process	1	502	0.945151	1	Unigene18477_All
GO:0019439	aromatic compound catabolic process	2	801	0.945441	1	CL2544.Contig1_All;Unigene7256_All
GO:0072528	pyrimidine-containing compound biosynthetic process	1	504	0.945787	1	CL1275.Contig1_All
GO:0046700	heterocycle catabolic process	2	803	0.945965	1	CL2544.Contig1_All;Unigene7256_All
GO:0051301	cell division	3	1071	0.946707	1	CL12137.Contig1_All;CL3899.Contig2_All;Unigene10411_All
GO:0010646	regulation of cell communication	1	507	0.946726	1	CL4815.Contig1_All
GO:0090558	plant epidermis development	4	1322	0.947164	1	CL4790.Contig5_All;CL7109.Contig6_All;CL5652.Contig2_All;CL11224.Contig4_All
GO:0046907	intracellular transport	12	3100	0.947226	1	Unigene41469_All;CL6173.Contig19_All;CL9185.Contig1_All;CL12207.Contig1_All;CL10143.Contig1_All;CL7247.Contig2_All;CL185.Contig1_All;CL288.Contig2_All;CL149.Contig6_All;CL6075.Contig1_All;Unigene35223_All;Unigene6305_All
GO:0008299	isoprenoid biosynthetic process	3	1075	0.947614	1	CL6075.Contig1_All;CL11457.Contig1_All;CL10491.Contig2_All
GO:0051173	positive regulation of nitrogen compound metabolic process	3	1075	0.947614	1	CL2493.Contig1_All;CL2493.Contig7_All;Unigene35223_All
GO:0031325	positive regulation of cellular metabolic process	4	1327	0.948194	1	Unigene35223_All;CL2493.Contig1_All;CL4815.Contig1_All;CL2493.Contig7_All
GO:0008104	protein localization	10	2699	0.950716	1	CL288.Contig2_All;CL7247.Contig2_All;Unigene41469_All;CL185.Contig1_All;Unigene35223_All;CL9185.Contig1_All;Unigene6305_All;CL149.Contig6_All;CL6173.Contig19_All;CL10143.Contig1_All
GO:0090407	organophosphate biosynthetic process	8	2263	0.950721	1	CL11457.Contig1_All;Unigene14438_All;CL8800.Contig1_All;Unigene18477_All;CL1275.Contig1_All;CL3193.Contig6_All;CL4769.Contig2_All;CL6858.Contig3_All
GO:0090304	nucleic acid metabolic process	28	6348	0.951854	1	CL11457.Contig1_All;CL8002.Contig2_All;Unigene35223_All;CL8202.Contig3_All;CL3971.Contig1_All;CL1378.Contig2_All;Unigene31511_All;CL9185.Contig1_All;CL6075.Contig1_All;CL6836.Contig2_All;Unigene42522_All;CL8520.Contig2_All;CL2493.Contig7_All;CL12137.Contig1_All;CL2493.Contig1_All;Unigene49949_All;CL2682.Contig3_All;CL2544.Contig1_All;CL6987.Contig3_All;CL7168.Contig4_All;Unigene14438_All;CL7393.C…
GO:0051171	regulation of nitrogen compound metabolic process	16	3965	0.952027	1	Unigene49949_All;CL2493.Contig7_All;CL12686.Contig39_All;CL8002.Contig3_All;CL7421.Contig3_All;CL2493.Contig1_All;CL1604.Contig2_All;CL857.Contig1_All;Unigene13501_All;CL7421.Contig2_All;Unigene24669_All;Unigene35223_All;CL9222.Contig4_All;Unigene44078_All;Unigene10411_All;CL12137.Contig1_All
GO:0044248	cellular catabolic process	13	3346	0.952215	1	CL9222.Contig4_All;CL10143.Contig1_All;CL2544.Contig1_All;CL6836.Contig2_All;CL1378.Contig2_All;CL12814.Contig1_All;Unigene18477_All;Unigene6305_All;Unigene5837_All;Unigene18733_All;Unigene7256_All;Unigene14438_All;Unigene49949_All
GO:0019220	regulation of phosphate metabolic process	1	526	0.95231	1	CL4815.Contig1_All
GO:0051174	regulation of phosphorus metabolic process	1	526	0.95231	1	CL4815.Contig1_All
GO:0072527	pyrimidine-containing compound metabolic process	1	526	0.95231	1	CL1275.Contig1_All
GO:0034220	ion transmembrane transport	1	528	0.952863	1	CL10143.Contig1_All
GO:0009119	ribonucleoside metabolic process	2	833	0.953271	1	CL7109.Contig6_All;CL6075.Contig1_All
GO:0051321	meiotic cell cycle	2	837	0.954171	1	CL12137.Contig1_All;CL6244.Contig3_All
GO:0006720	isoprenoid metabolic process	3	1109	0.954767	1	CL6075.Contig1_All;CL10491.Contig2_All;CL11457.Contig1_All
GO:0042546	cell wall biogenesis	2	843	0.95549	1	CL12291.Contig1_All;CL6305.Contig3_All
GO:0009314	response to radiation	10	2737	0.955976	1	CL194.Contig2_All;Unigene35223_All;CL12686.Contig39_All;CL944.Contig4_All;CL7421.Contig2_All;CL6244.Contig3_All;CL194.Contig1_All;CL7421.Contig3_All;CL2493.Contig7_All;CL2493.Contig1_All
GO:0008610	lipid biosynthetic process	8	2299	0.956075	1	CL4769.Contig2_All;Unigene18477_All;Unigene5954_All;CL11457.Contig1_All;CL10491.Contig2_All;Unigene7520_All;CL6858.Contig3_All;CL6075.Contig1_All
GO:0032268	regulation of cellular protein metabolic process	4	1369	0.956145	1	Unigene35223_All;CL4815.Contig1_All;CL2493.Contig7_All;CL2493.Contig1_All
GO:0048585	negative regulation of response to stimulus	1	542	0.956558	1	Unigene41469_All
GO:0009117	nucleotide metabolic process	7	2081	0.957032	1	CL1275.Contig1_All;CL6075.Contig1_All;CL7109.Contig6_All;CL3193.Contig6_All;CL12652.Contig1_All;Unigene14438_All;CL11457.Contig1_All
GO:0016070	RNA metabolic process	18	4418	0.957168	1	CL8520.Contig2_All;CL6011.Contig2_All;Unigene7256_All;CL6075.Contig1_All;CL2682.Contig3_All;CL6987.Contig3_All;CL8002.Contig2_All;Unigene14438_All;CL9185.Contig1_All;Unigene35223_All;CL2493.Contig1_All;CL7168.Contig4_All;CL7393.Contig1_All;CL11457.Contig1_All;CL2544.Contig1_All;CL8202.Contig3_All;CL3971.Contig1_All;CL2493.Contig7_All
GO:0017038	protein import	2	855	0.958021	1	Unigene6305_All;Unigene35223_All
GO:0006753	nucleoside phosphate metabolic process	7	2095	0.959015	1	CL6075.Contig1_All;CL11457.Contig1_All;CL3193.Contig6_All;Unigene14438_All;CL12652.Contig1_All;CL7109.Contig6_All;CL1275.Contig1_All
GO:0007389	pattern specification process	2	864	0.959829	1	CL10803.Contig3_All;Unigene6305_All
GO:1902582	single-organism intracellular transport	10	2771	0.960257	1	Unigene35223_All;CL185.Contig1_All;CL10143.Contig1_All;Unigene41469_All;CL7247.Contig2_All;Unigene6305_All;CL288.Contig2_All;CL149.Contig6_All;CL6075.Contig1_All;CL9185.Contig1_All
GO:0043085	positive regulation of catalytic activity	1	558	0.960429	1	CL4815.Contig1_All
GO:0050794	regulation of cellular process	38	8362	0.960476	1	Unigene24669_All;CL10143.Contig1_All;Unigene49949_All;CL12137.Contig1_All;Unigene33939_All;Unigene35223_All;Unigene13501_All;CL4790.Contig5_All;CL4815.Contig1_All;Unigene41469_All;CL7109.Contig6_All;CL2544.Contig1_All;CL194.Contig1_All;CL6075.Contig1_All;CL2493.Contig7_All;Unigene31193_All;Unigene44078_All;CL9222.Contig4_All;CL8002.Contig3_All;Unigene10411_All;CL288.Contig2_All;CL194.Contig2_All;…
GO:0006305	DNA alkylation	1	560	0.960888	1	Unigene10411_All
GO:0006306	DNA methylation	1	560	0.960888	1	Unigene10411_All
GO:0051246	regulation of protein metabolic process	4	1398	0.960965	1	CL4815.Contig1_All;Unigene35223_All;CL2493.Contig1_All;CL2493.Contig7_All
GO:0044093	positive regulation of molecular function	1	562	0.961342	1	CL4815.Contig1_All
GO:0072593	reactive oxygen species metabolic process	1	562	0.961342	1	Unigene18477_All
GO:1901607	alpha-amino acid biosynthetic process	2	874	0.96175	1	CL10360.Contig2_All;Unigene27983_All
GO:0006304	DNA modification	1	565	0.962013	1	Unigene10411_All
GO:0044728	DNA methylation or demethylation	1	565	0.962013	1	Unigene10411_All
GO:0009116	nucleoside metabolic process	2	879	0.962677	1	CL6075.Contig1_All;CL7109.Contig6_All
GO:0005984	disaccharide metabolic process	1	569	0.96289	1	CL11457.Contig1_All
GO:0007010	cytoskeleton organization	4	1412	0.963113	1	CL12137.Contig1_All;Unigene14438_All;Unigene10411_All;CL3899.Contig2_All
GO:0019693	ribose phosphate metabolic process	5	1662	0.963782	1	CL11457.Contig1_All;CL7109.Contig6_All;CL3193.Contig6_All;CL1275.Contig1_All;CL6075.Contig1_All
GO:1901361	organic cyclic compound catabolic process	2	888	0.964292	1	CL2544.Contig1_All;Unigene7256_All
GO:0006979	response to oxidative stress	3	1165	0.9646	1	Unigene37819_All;Unigene26563_All;CL11137.Contig2_All
GO:0006364	rRNA processing	1	579	0.964994	1	Unigene14438_All
GO:0006399	tRNA metabolic process	1	582	0.965602	1	Unigene14438_All
GO:0019219	regulation of nucleobase-containing compound metabolic process	13	3468	0.965938	1	Unigene44078_All;CL8002.Contig3_All;CL2493.Contig1_All;CL2493.Contig7_All;Unigene10411_All;CL12137.Contig1_All;CL857.Contig1_All;CL9222.Contig4_All;Unigene13501_All;CL1604.Contig2_All;Unigene35223_All;Unigene49949_All;Unigene24669_All
GO:0016072	rRNA metabolic process	1	584	0.966001	1	Unigene14438_All
GO:0044271	cellular nitrogen compound biosynthetic process	15	3897	0.96667	1	CL8002.Contig2_All;CL7168.Contig4_All;CL3967.Contig2_All;CL10803.Contig3_All;Unigene14438_All;CL1275.Contig1_All;CL6011.Contig2_All;CL8210.Contig2_All;CL7393.Contig1_All;CL10407.Contig2_All;CL3946.Contig3_All;CL8202.Contig3_All;CL8520.Contig2_All;CL3193.Contig6_All;CL586.Contig1_All
GO:0015672	monovalent inorganic cation transport	1	593	0.967742	1	CL10143.Contig1_All
GO:0044267	cellular protein metabolic process	35	7891	0.967912	1	CL586.Contig1_All;CL9222.Contig4_All;Unigene13501_All;Unigene35223_All;CL8202.Contig3_All;Unigene50982_All;CL8210.Contig2_All;CL8800.Contig1_All;Unigene49949_All;Unigene5837_All;CL6304.Contig1_All;CL1275.Contig1_All;CL6836.Contig2_All;Unigene10411_All;CL7109.Contig6_All;CL3967.Contig2_All;Unigene18300_All;CL9185.Contig1_All;CL2544.Contig1_All;CL3946.Contig3_All;Unigene33939_All;CL6173.Contig19_Al…
GO:0019288	isopentenyl diphosphate biosynthetic process, methylerythritol 4-phosphate pathway	1	595	0.968117	1	CL11457.Contig1_All
GO:0009240	isopentenyl diphosphate biosynthetic process	1	597	0.968487	1	CL11457.Contig1_All
GO:0046490	isopentenyl diphosphate metabolic process	1	597	0.968487	1	CL11457.Contig1_All
GO:0000097	sulfur amino acid biosynthetic process	1	600	0.969035	1	CL10360.Contig2_All
GO:0009630	gravitropism	1	600	0.969035	1	CL185.Contig1_All
GO:0031399	regulation of protein modification process	1	600	0.969035	1	CL4815.Contig1_All
GO:0019538	protein metabolic process	39	8672	0.969039	1	Unigene10411_All;CL11408.Contig1_All;Unigene41469_All;CL6211.Contig4_All;CL9222.Contig4_All;Unigene42522_All;CL10803.Contig3_All;CL12814.Contig1_All;CL586.Contig1_All;CL7109.Contig6_All;CL1378.Contig2_All;Unigene18300_All;CL8800.Contig1_All;CL7168.Contig4_All;CL6836.Contig2_All;CL12227.Contig2_All;CL10407.Contig2_All;CL6173.Contig19_All;CL4790.Contig5_All;CL1275.Contig1_All;Unigene14438_All;Unige…
GO:0040007	growth	4	1459	0.969552	1	CL7109.Contig6_All;CL7247.Contig2_All;CL8593.Contig1_All;CL5652.Contig2_All
GO:0044710	single-organism metabolic process	71	14583	0.969933	1	CL8510.Contig3_All;CL2413.Contig2_All;CL12652.Contig1_All;Unigene37819_All;CL6244.Contig3_All;CL2493.Contig1_All;CL3193.Contig6_All;CL832.Contig4_All;CL6211.Contig4_All;CL2788.Contig2_All;Unigene18785_All;CL1275.Contig1_All;CL10491.Contig2_All;Unigene1606_All;CL832.Contig5_All;CL6858.Contig3_All;CL6836.Contig2_All;CL6173.Contig19_All;Unigene6305_All;CL1320.Contig4_All;CL1821.Contig5_All;CL3693.Co…
GO:0098813	nuclear chromosome segregation	1	610	0.970792	1	CL12137.Contig1_All
GO:0009629	response to gravity	1	613	0.9713	1	CL185.Contig1_All
GO:0005982	starch metabolic process	1	614	0.971467	1	CL11457.Contig1_All
GO:0009311	oligosaccharide metabolic process	1	622	0.97277	1	CL11457.Contig1_All
GO:0055086	nucleobase-containing small molecule metabolic process	7	2214	0.972821	1	CL7109.Contig6_All;Unigene14438_All;CL6075.Contig1_All;CL11457.Contig1_All;CL3193.Contig6_All;CL12652.Contig1_All;CL1275.Contig1_All
GO:0048646	anatomical structure formation involved in morphogenesis	1	625	0.973244	1	Unigene10411_All
GO:0006790	sulfur compound metabolic process	3	1230	0.973494	1	CL1320.Contig4_All;CL8800.Contig1_All;CL10360.Contig2_All
GO:0034976	response to endoplasmic reticulum stress	1	627	0.973555	1	Unigene31193_All
GO:0060560	developmental growth involved in morphogenesis	2	950	0.973734	1	CL5652.Contig2_All;CL7109.Contig6_All
GO:0044272	sulfur compound biosynthetic process	2	953	0.974124	1	CL10360.Contig2_All;CL1320.Contig4_All
GO:1901615	organic hydroxy compound metabolic process	4	1499	0.974193	1	CL10491.Contig2_All;CL6075.Contig1_All;CL11224.Contig4_All;Unigene7520_All
GO:0009893	positive regulation of metabolic process	5	1751	0.974293	1	CL2493.Contig7_All;Unigene35223_All;CL4815.Contig1_All;CL2493.Contig1_All;CL288.Contig2_All
GO:0072594	establishment of protein localization to organelle	4	1512	0.975553	1	CL7247.Contig2_All;CL185.Contig1_All;Unigene35223_All;Unigene6305_All
GO:1902589	single-organism organelle organization	12	3369	0.975722	1	CL3899.Contig2_All;CL1378.Contig2_All;Unigene6305_All;CL7247.Contig2_All;CL4790.Contig5_All;CL12137.Contig1_All;CL2493.Contig7_All;CL2493.Contig1_All;CL1275.Contig1_All;Unigene10411_All;Unigene35223_All;CL6244.Contig3_All
GO:0009606	tropism	1	642	0.975776	1	CL185.Contig1_All
GO:0034645	cellular macromolecule biosynthetic process	20	5055	0.976024	1	CL11457.Contig1_All;CL1378.Contig2_All;Unigene10411_All;CL10407.Contig2_All;CL8210.Contig2_All;CL7393.Contig1_All;CL8520.Contig2_All;CL586.Contig1_All;Unigene14438_All;CL12137.Contig1_All;CL7168.Contig4_All;CL6836.Contig2_All;CL8202.Contig3_All;CL10803.Contig3_All;CL6305.Contig3_All;CL6173.Contig19_All;CL6011.Contig2_All;CL3946.Contig3_All;CL8002.Contig2_All;CL3967.Contig2_All
GO:0031323	regulation of cellular metabolic process	18	4645	0.976124	1	Unigene44078_All;CL857.Contig1_All;Unigene24669_All;Unigene35223_All;CL1604.Contig2_All;CL4815.Contig1_All;CL2493.Contig7_All;CL2493.Contig1_All;Unigene10411_All;Unigene13501_All;CL9222.Contig4_All;CL12137.Contig1_All;CL7421.Contig2_All;CL8002.Contig3_All;Unigene49949_All;Unigene41469_All;CL7421.Contig3_All;CL12686.Contig39_All
GO:0007059	chromosome segregation	1	646	0.976336	1	CL12137.Contig1_All
GO:0009653	anatomical structure morphogenesis	12	3383	0.976729	1	Unigene49949_All;Unigene13501_All;CL5652.Contig2_All;CL7247.Contig2_All;CL9222.Contig4_All;Unigene6305_All;Unigene16269_All;CL6836.Contig2_All;CL11224.Contig4_All;CL8510.Contig3_All;CL7109.Contig6_All;Unigene10411_All
GO:0000096	sulfur amino acid metabolic process	1	650	0.976883	1	CL10360.Contig2_All
GO:0044282	small molecule catabolic process	4	1540	0.978259	1	Unigene18733_All;CL6836.Contig2_All;CL149.Contig6_All;Unigene6305_All
GO:0016049	cell growth	3	1275	0.978367	1	CL5652.Contig2_All;CL7109.Contig6_All;CL7247.Contig2_All
GO:0065007	biological regulation	50	10937	0.979255	1	CL1275.Contig1_All;CL10143.Contig1_All;CL12686.Contig39_All;CL4790.Contig5_All;CL10629.Contig1_All;Unigene49949_All;Unigene31193_All;CL194.Contig1_All;CL11224.Contig4_All;Unigene44078_All;Unigene33600_All;CL9222.Contig4_All;CL8800.Contig1_All;CL7393.Contig1_All;CL1604.Contig2_All;Unigene17269_All;CL7109.Contig6_All;CL7421.Contig3_All;CL6075.Contig1_All;CL6836.Contig2_All;Unigene41469_All;CL857.Co…
GO:0048468	cell development	3	1287	0.979516	1	CL5652.Contig2_All;CL7109.Contig6_All;CL11224.Contig4_All
GO:0051186	cofactor metabolic process	5	1810	0.979624	1	CL11457.Contig1_All;CL12652.Contig1_All;CL6075.Contig1_All;CL7109.Contig6_All;CL8800.Contig1_All
GO:0019637	organophosphate metabolic process	11	3209	0.979781	1	CL12652.Contig1_All;CL7109.Contig6_All;Unigene14438_All;CL11457.Contig1_All;CL6858.Contig3_All;CL3193.Contig6_All;Unigene18477_All;CL8800.Contig1_All;CL4769.Contig2_All;CL1275.Contig1_All;CL6075.Contig1_All
GO:0050789	regulation of biological process	45	10016	0.97996	1	CL1604.Contig2_All;CL8800.Contig1_All;Unigene23358_All;Unigene41469_All;Unigene33939_All;CL329.Contig8_All;Unigene44078_All;CL2493.Contig7_All;CL2493.Contig1_All;CL7421.Contig2_All;Unigene13501_All;Unigene31193_All;CL12137.Contig1_All;CL7393.Contig1_All;CL6075.Contig1_All;Unigene24669_All;CL12291.Contig1_All;CL9222.Contig4_All;Unigene49949_All;CL857.Contig1_All;CL9185.Contig1_All;CL4815.Contig1_A…
GO:0044699	single-organism process	125	24130	0.980563	1	CL12139.Contig1_All;CL194.Contig2_All;CL6836.Contig2_All;CL6173.Contig19_All;CL832.Contig1_All;CL4880.Contig2_All;Unigene18477_All;Unigene977_All;Unigene22187_All;CL832.Contig4_All;Unigene10411_All;CL10143.Contig1_All;CL2493.Contig1_All;CL832.Contig10_All;CL857.Contig1_All;CL832.Contig6_All;CL12137.Contig1_All;Unigene41469_All;CL10360.Contig2_All;Unigene1606_All;Unigene16269_All;Unigene15372_All;…
GO:0033043	regulation of organelle organization	2	1014	0.980943	1	CL12137.Contig1_All;CL3899.Contig2_All
GO:0019222	regulation of metabolic process	22	5559	0.981274	1	CL288.Contig2_All;CL7421.Contig2_All;CL4815.Contig1_All;CL2493.Contig1_All;Unigene44078_All;CL9222.Contig4_All;CL9185.Contig1_All;Unigene10411_All;CL857.Contig1_All;Unigene24669_All;CL12137.Contig1_All;CL1604.Contig2_All;CL4790.Contig5_All;Unigene49949_All;CL7421.Contig3_All;CL2493.Contig7_All;Unigene35223_All;CL8002.Contig3_All;CL3971.Contig1_All;Unigene41469_All;CL12686.Contig39_All;Unigene1350…
GO:1901566	organonitrogen compound biosynthetic process	14	3894	0.98159	1	CL8202.Contig3_All;CL10803.Contig3_All;CL12291.Contig1_All;CL8210.Contig2_All;CL7168.Contig4_All;CL586.Contig1_All;CL3967.Contig2_All;CL10407.Contig2_All;CL10360.Contig2_All;CL1275.Contig1_All;CL8800.Contig1_All;CL3193.Contig6_All;Unigene27983_All;CL3946.Contig3_All
GO:0071554	cell wall organization or biogenesis	5	1842	0.982066	1	CL6305.Contig3_All;CL12291.Contig1_All;CL1325.Contig4_All;CL1325.Contig3_All;Unigene16269_All
GO:0065008	regulation of biological quality	9	2810	0.982903	1	CL3939.Contig1_All;CL5652.Contig2_All;CL12137.Contig1_All;Unigene834_All;CL12686.Contig39_All;CL11224.Contig4_All;CL2413.Contig2_All;CL6075.Contig1_All;Unigene977_All
GO:0030001	metal ion transport	2	1040	0.98329	1	Unigene13865_All;CL2295.Contig6_All
GO:0044712	single-organism catabolic process	8	2587	0.983391	1	Unigene18733_All;CL6075.Contig1_All;CL6836.Contig2_All;Unigene6305_All;CL7109.Contig6_All;Unigene18477_All;CL149.Contig6_All;CL10143.Contig1_All
GO:0010468	regulation of gene expression	14	3946	0.984238	1	Unigene35223_All;Unigene24669_All;Unigene13501_All;Unigene10411_All;CL9185.Contig1_All;CL3971.Contig1_All;CL857.Contig1_All;CL8002.Contig3_All;CL2493.Contig1_All;CL4790.Contig5_All;CL12137.Contig1_All;Unigene44078_All;CL2493.Contig7_All;CL1604.Contig2_All
GO:0033554	cellular response to stress	7	2368	0.984397	1	CL1668.Contig1_All;Unigene50567_All;Unigene31193_All;CL6244.Contig3_All;CL8510.Contig3_All;CL1668.Contig2_All;CL5944.Contig2_All
GO:0005976	polysaccharide metabolic process	5	1882	0.984735	1	CL1325.Contig3_All;CL8901.Contig1_All;CL1325.Contig4_All;CL11457.Contig1_All;CL6305.Contig3_All
GO:0006486	protein glycosylation	1	722	0.984837	1	CL6173.Contig19_All
GO:0009101	glycoprotein biosynthetic process	1	722	0.984837	1	CL6173.Contig19_All
GO:0043413	macromolecule glycosylation	1	722	0.984837	1	CL6173.Contig19_All
GO:0006396	RNA processing	8	2614	0.984906	1	CL2682.Contig3_All;CL9185.Contig1_All;CL2493.Contig7_All;CL2493.Contig1_All;Unigene35223_All;CL6987.Contig3_All;Unigene14438_All;CL6075.Contig1_All
GO:2000112	regulation of cellular macromolecule biosynthetic process	13	3748	0.985151	1	CL8002.Contig3_All;CL9222.Contig4_All;Unigene24669_All;CL2493.Contig1_All;Unigene44078_All;Unigene10411_All;Unigene13501_All;CL2493.Contig7_All;Unigene35223_All;Unigene49949_All;CL1604.Contig2_All;CL857.Contig1_All;CL12137.Contig1_All
GO:0060255	regulation of macromolecule metabolic process	17	4609	0.985208	1	Unigene44078_All;CL1604.Contig2_All;CL9185.Contig1_All;Unigene49949_All;Unigene13501_All;Unigene35223_All;CL2493.Contig7_All;Unigene10411_All;CL857.Contig1_All;CL4815.Contig1_All;CL2493.Contig1_All;Unigene24669_All;CL8002.Contig3_All;CL3971.Contig1_All;CL4790.Contig5_All;CL9222.Contig4_All;CL12137.Contig1_All
GO:0010556	regulation of macromolecule biosynthetic process	13	3751	0.985288	1	CL2493.Contig1_All;CL8002.Contig3_All;CL1604.Contig2_All;CL12137.Contig1_All;Unigene44078_All;CL9222.Contig4_All;Unigene24669_All;CL2493.Contig7_All;Unigene10411_All;CL857.Contig1_All;Unigene35223_All;Unigene49949_All;Unigene13501_All
GO:0048589	developmental growth	2	1066	0.985356	1	CL5652.Contig2_All;CL7109.Contig6_All
GO:0008652	cellular amino acid biosynthetic process	2	1071	0.985724	1	CL10360.Contig2_All;Unigene27983_All
GO:0009100	glycoprotein metabolic process	1	736	0.986032	1	CL6173.Contig19_All
GO:0044255	cellular lipid metabolic process	10	3100	0.986116	1	Unigene18733_All;Unigene41665_All;CL6858.Contig3_All;CL4769.Contig2_All;CL6836.Contig2_All;CL10491.Contig2_All;CL6075.Contig1_All;CL11457.Contig1_All;Unigene18477_All;Unigene6305_All
GO:0071555	cell wall organization	2	1079	0.986294	1	CL12291.Contig1_All;Unigene16269_All
GO:0018130	heterocycle biosynthetic process	9	2890	0.987018	1	CL1275.Contig1_All;CL8202.Contig3_All;CL8520.Contig2_All;CL8800.Contig1_All;Unigene14438_All;CL7393.Contig1_All;CL3193.Contig6_All;CL6011.Contig2_All;CL8002.Contig2_All
GO:0070085	glycosylation	1	752	0.987284	1	CL6173.Contig19_All
GO:0006629	lipid metabolic process	12	3580	0.987422	1	CL6858.Contig3_All;CL6836.Contig2_All;Unigene41665_All;Unigene18477_All;Unigene7520_All;CL10491.Contig2_All;Unigene5954_All;Unigene18733_All;CL4769.Contig2_All;Unigene6305_All;CL6075.Contig1_All;CL11457.Contig1_All
GO:1901362	organic cyclic compound biosynthetic process	12	3581	0.987462	1	CL8800.Contig1_All;CL6075.Contig1_All;CL8520.Contig2_All;CL8202.Contig3_All;CL8002.Contig2_All;Unigene7520_All;Unigene14438_All;CL3193.Contig6_All;CL7393.Contig1_All;CL1275.Contig1_All;Unigene27983_All;CL6011.Contig2_All
GO:0044262	cellular carbohydrate metabolic process	5	1939	0.987902	1	CL8901.Contig1_All;CL3693.Contig2_All;CL6305.Contig3_All;CL11457.Contig1_All;CL11224.Contig4_All
GO:0006355	regulation of transcription, DNA-templated	10	3148	0.988195	1	CL2493.Contig1_All;Unigene13501_All;CL2493.Contig7_All;Unigene10411_All;Unigene24669_All;CL8002.Contig3_All;Unigene35223_All;CL1604.Contig2_All;CL857.Contig1_All;Unigene44078_All
GO:1903506	regulation of nucleic acid-templated transcription	10	3148	0.988195	1	CL2493.Contig1_All;Unigene24669_All;CL1604.Contig2_All;CL2493.Contig7_All;Unigene13501_All;CL8002.Contig3_All;Unigene44078_All;Unigene35223_All;CL857.Contig1_All;Unigene10411_All
GO:0009059	macromolecule biosynthetic process	20	5320	0.98824	1	CL6011.Contig2_All;CL12137.Contig1_All;CL6836.Contig2_All;CL586.Contig1_All;CL8210.Contig2_All;CL3967.Contig2_All;Unigene10411_All;CL11457.Contig1_All;CL8002.Contig2_All;Unigene14438_All;CL8520.Contig2_All;CL6173.Contig19_All;CL10803.Contig3_All;CL6305.Contig3_All;CL3946.Contig3_All;CL7393.Contig1_All;CL1378.Contig2_All;CL8202.Contig3_All;CL10407.Contig2_All;CL7168.Contig4_All
GO:0045892	negative regulation of transcription, DNA-templated	2	1109	0.988242	1	Unigene13501_All;Unigene10411_All
GO:0051253	negative regulation of RNA metabolic process	2	1109	0.988242	1	Unigene13501_All;Unigene10411_All
GO:1902679	negative regulation of RNA biosynthetic process	2	1109	0.988242	1	Unigene13501_All;Unigene10411_All
GO:1903507	negative regulation of nucleic acid-templated transcription	2	1109	0.988242	1	Unigene13501_All;Unigene10411_All
GO:2001141	regulation of RNA biosynthetic process	10	3150	0.988276	1	Unigene24669_All;CL2493.Contig7_All;CL1604.Contig2_All;CL2493.Contig1_All;CL857.Contig1_All;Unigene35223_All;CL8002.Contig3_All;Unigene10411_All;Unigene44078_All;Unigene13501_All
GO:0051188	cofactor biosynthetic process	1	780	0.989211	1	CL8800.Contig1_All
GO:0045934	negative regulation of nucleobase-containing compound metabolic process	2	1131	0.989497	1	Unigene13501_All;Unigene10411_All
GO:0051252	regulation of RNA metabolic process	10	3189	0.98974	1	CL857.Contig1_All;CL2493.Contig7_All;CL8002.Contig3_All;Unigene10411_All;Unigene44078_All;Unigene24669_All;Unigene35223_All;CL1604.Contig2_All;Unigene13501_All;CL2493.Contig1_All
GO:0045229	external encapsulating structure organization	2	1138	0.989868	1	Unigene16269_All;CL12291.Contig1_All
GO:0080090	regulation of primary metabolic process	16	4561	0.990928	1	CL8002.Contig3_All;CL12686.Contig39_All;CL9222.Contig4_All;CL4815.Contig1_All;CL12137.Contig1_All;Unigene35223_All;CL288.Contig2_All;CL857.Contig1_All;CL2493.Contig7_All;Unigene13501_All;Unigene44078_All;CL1604.Contig2_All;Unigene49949_All;Unigene24669_All;CL2493.Contig1_All;Unigene10411_All
GO:0019682	glyceraldehyde-3-phosphate metabolic process	1	813	0.991113	1	CL11457.Contig1_All
GO:0008152	metabolic process	126	24639	0.991267	1	Unigene5837_All;Unigene7520_All;CL12229.Contig1_All;Unigene13501_All;Unigene17700_All;CL6244.Contig3_All;Unigene780_All;CL2493.Contig1_All;CL12652.Contig1_All;CL2682.Contig3_All;CL6211.Contig4_All;CL11457.Contig1_All;CL8901.Contig1_All;CL5652.Contig2_All;CL7268.Contig1_All;Unigene18878_All;Unigene25839_All;CL1275.Contig1_All;CL3967.Contig2_All;CL11137.Contig2_All;CL6836.Contig2_All;Unigene18300_A…
GO:0034470	ncRNA processing	1	824	0.991669	1	Unigene14438_All
GO:1901564	organonitrogen compound metabolic process	20	5442	0.991679	1	CL12291.Contig1_All;CL8210.Contig2_All;CL6075.Contig1_All;CL7168.Contig4_All;CL1275.Contig1_All;CL586.Contig1_All;CL7109.Contig6_All;CL3967.Contig2_All;CL3193.Contig6_All;CL5652.Contig2_All;CL10407.Contig2_All;CL10360.Contig2_All;CL8800.Contig1_All;CL10803.Contig3_All;CL8202.Contig3_All;CL3946.Contig3_All;Unigene27983_All;CL11457.Contig1_All;CL12652.Contig1_All;Unigene23091_All
GO:0044723	single-organism carbohydrate metabolic process	11	3490	0.991971	1	CL6075.Contig1_All;CL6305.Contig3_All;Unigene14438_All;CL8510.Contig3_All;CL12229.Contig1_All;CL11457.Contig1_All;CL149.Contig6_All;CL11224.Contig4_All;CL6173.Contig19_All;CL7109.Contig6_All;Unigene22187_All
GO:0006996	organelle organization	21	5666	0.992015	1	Unigene10411_All;CL7247.Contig2_All;Unigene14438_All;Unigene18733_All;CL7109.Contig6_All;CL3899.Contig2_All;CL12137.Contig1_All;CL9185.Contig1_All;Unigene6305_All;Unigene35223_All;CL1378.Contig2_All;CL6075.Contig1_All;CL1275.Contig1_All;Unigene31511_All;CL149.Contig6_All;CL4790.Contig5_All;CL11457.Contig1_All;CL2493.Contig1_All;CL6244.Contig3_All;CL8657.Contig2_All;CL2493.Contig7_All
GO:0006073	cellular glucan metabolic process	2	1192	0.992333	1	CL8901.Contig1_All;CL11457.Contig1_All
GO:0044042	glucan metabolic process	2	1192	0.992333	1	CL11457.Contig1_All;CL8901.Contig1_All
GO:0010228	vegetative to reproductive phase transition of meristem	2	1193	0.992373	1	CL2544.Contig1_All;CL6075.Contig1_All
GO:0015979	photosynthesis	1	845	0.992637	1	Unigene15304_All
GO:0006342	chromatin silencing	1	861	0.993299	1	Unigene10411_All
GO:0032787	monocarboxylic acid metabolic process	8	2842	0.993457	1	CL10491.Contig2_All;CL6836.Contig2_All;Unigene6305_All;CL6075.Contig1_All;CL11457.Contig1_All;CL7109.Contig6_All;Unigene18733_All;Unigene41665_All
GO:0009250	glucan biosynthetic process	1	867	0.993532	1	CL11457.Contig1_All
GO:0006139	nucleobase-containing compound metabolic process	33	8187	0.993617	1	CL8202.Contig3_All;CL6011.Contig2_All;CL6836.Contig2_All;CL7168.Contig4_All;CL7109.Contig6_All;CL1378.Contig2_All;CL12137.Contig1_All;CL2544.Contig1_All;CL6244.Contig3_All;CL3971.Contig1_All;CL8520.Contig2_All;CL11457.Contig1_All;CL9222.Contig4_All;CL7393.Contig1_All;Unigene10411_All;Unigene42522_All;CL8002.Contig2_All;CL12652.Contig1_All;Unigene14438_All;CL2682.Contig3_All;CL2493.Contig1_All;CL6…
GO:0045814	negative regulation of gene expression, epigenetic	1	872	0.993719	1	Unigene10411_All
GO:1901605	alpha-amino acid metabolic process	2	1235	0.993869	1	CL10360.Contig2_All;Unigene27983_All
GO:0034660	ncRNA metabolic process	2	1245	0.994181	1	CL11457.Contig1_All;Unigene14438_All
GO:1901657	glycosyl compound metabolic process	2	1249	0.994301	1	CL6075.Contig1_All;CL7109.Contig6_All
GO:0016051	carbohydrate biosynthetic process	5	2121	0.994364	1	CL11457.Contig1_All;CL8510.Contig3_All;CL6305.Contig3_All;Unigene14438_All;CL6075.Contig1_All
GO:0019438	aromatic compound biosynthetic process	9	3145	0.994812	1	CL7393.Contig1_All;CL3193.Contig6_All;CL8202.Contig3_All;CL8520.Contig2_All;Unigene14438_All;CL6011.Contig2_All;CL1275.Contig1_All;CL8002.Contig2_All;Unigene27983_All
GO:0006281	DNA repair	1	906	0.994859	1	CL6244.Contig3_All
GO:0050790	regulation of catalytic activity	1	908	0.99492	1	CL4815.Contig1_All
GO:0034641	cellular nitrogen compound metabolic process	41	9853	0.995045	1	CL3946.Contig3_All;Unigene31511_All;CL10407.Contig2_All;Unigene35223_All;CL1275.Contig1_All;CL3193.Contig6_All;CL8520.Contig2_All;CL7393.Contig1_All;CL6987.Contig3_All;CL12291.Contig1_All;CL2682.Contig3_All;Unigene10411_All;CL8210.Contig2_All;CL2493.Contig1_All;Unigene14438_All;CL2544.Contig1_All;CL9185.Contig1_All;Unigene49949_All;CL586.Contig1_All;CL7109.Contig6_All;CL8202.Contig3_All;CL4790.Co…
GO:0006464	cellular protein modification process	20	5690	0.996018	1	CL2493.Contig1_All;Unigene18300_All;Unigene35223_All;CL11408.Contig1_All;CL1275.Contig1_All;Unigene10411_All;Unigene41469_All;CL6173.Contig19_All;CL2493.Contig7_All;CL12137.Contig1_All;CL7109.Contig6_All;CL6304.Contig1_All;CL4790.Contig5_All;CL9185.Contig1_All;CL2544.Contig1_All;Unigene15304_All;Unigene33939_All;CL8800.Contig1_All;Unigene13501_All;Unigene50982_All
GO:0036211	protein modification process	20	5690	0.996018	1	Unigene50982_All;CL1275.Contig1_All;CL12137.Contig1_All;Unigene15304_All;CL2493.Contig7_All;CL6304.Contig1_All;Unigene10411_All;Unigene33939_All;CL8800.Contig1_All;Unigene41469_All;Unigene35223_All;CL11408.Contig1_All;CL7109.Contig6_All;CL2544.Contig1_All;CL2493.Contig1_All;CL6173.Contig19_All;CL4790.Contig5_All;Unigene13501_All;CL9185.Contig1_All;Unigene18300_All
GO:0033692	cellular polysaccharide biosynthetic process	2	1318	0.996032	1	CL11457.Contig1_All;CL6305.Contig3_All
GO:0000902	cell morphogenesis	2	1319	0.996052	1	CL7247.Contig2_All;CL11224.Contig4_All
GO:0044264	cellular polysaccharide metabolic process	3	1638	0.996093	1	CL6305.Contig3_All;CL8901.Contig1_All;CL11457.Contig1_All
GO:0072330	monocarboxylic acid biosynthetic process	1	972	0.996518	1	CL10491.Contig2_All
GO:0071840	cellular component organization or biogenesis	36	9011	0.99652	1	Unigene16269_All;CL8881.Contig2_All;CL6836.Contig2_All;Unigene35223_All;CL6305.Contig3_All;Unigene31511_All;Unigene10411_All;CL4790.Contig5_All;CL9222.Contig4_All;CL3899.Contig2_All;CL1378.Contig2_All;Unigene49949_All;CL2493.Contig7_All;CL6244.Contig3_All;CL1275.Contig1_All;CL7247.Contig2_All;CL9185.Contig1_All;CL6075.Contig1_All;Unigene5837_All;CL12139.Contig1_All;Unigene6305_All;CL8657.Contig2_…
GO:0006468	protein phosphorylation	5	2238	0.996606	1	CL2544.Contig1_All;Unigene33939_All;CL12137.Contig1_All;Unigene41469_All;CL7109.Contig6_All
GO:0006807	nitrogen compound metabolic process	45	10785	0.996714	1	CL6987.Contig3_All;CL1275.Contig1_All;CL10407.Contig2_All;Unigene23091_All;CL3946.Contig3_All;CL9185.Contig1_All;Unigene35223_All;CL4790.Contig5_All;CL8002.Contig2_All;CL5880.Contig2_All;Unigene49949_All;Unigene14438_All;CL586.Contig1_All;CL11457.Contig1_All;CL2493.Contig7_All;CL8210.Contig2_All;CL10360.Contig2_All;CL8520.Contig2_All;CL1378.Contig2_All;Unigene7256_All;CL6244.Contig3_All;Unigene31…
GO:0065009	regulation of molecular function	1	1003	0.9971	1	CL4815.Contig1_All
GO:0016043	cellular component organization	32	8287	0.997155	1	CL12137.Contig1_All;CL9222.Contig4_All;Unigene31511_All;Unigene10411_All;CL7247.Contig2_All;CL6836.Contig2_All;Unigene49949_All;CL10143.Contig1_All;Unigene35223_All;Unigene6305_All;CL9185.Contig1_All;Unigene41469_All;CL1275.Contig1_All;Unigene5837_All;Unigene14438_All;CL149.Contig6_All;CL11457.Contig1_All;CL3899.Contig2_All;CL7109.Contig6_All;CL2493.Contig7_All;Unigene18733_All;CL8881.Contig2_All…
GO:0032989	cellular component morphogenesis	2	1384	0.997201	1	CL11224.Contig4_All;CL7247.Contig2_All
GO:0006974	cellular response to DNA damage stimulus	1	1011	0.997234	1	CL6244.Contig3_All
GO:0034637	cellular carbohydrate biosynthetic process	2	1407	0.997523	1	CL11457.Contig1_All;CL6305.Contig3_All
GO:0044283	small molecule biosynthetic process	7	2892	0.99801	1	Unigene27983_All;Unigene7520_All;CL8510.Contig3_All;Unigene14438_All;CL6075.Contig1_All;CL10491.Contig2_All;CL10360.Contig2_All
GO:0046483	heterocycle metabolic process	35	9033	0.998107	1	Unigene35223_All;CL12137.Contig1_All;CL6987.Contig3_All;CL7393.Contig1_All;Unigene42522_All;CL7109.Contig6_All;CL6011.Contig2_All;CL2493.Contig7_All;CL6075.Contig1_All;Unigene10411_All;CL2493.Contig1_All;CL8800.Contig1_All;Unigene7256_All;CL4790.Contig5_All;Unigene14438_All;CL3193.Contig6_All;CL12652.Contig1_All;CL2682.Contig3_All;CL2544.Contig1_All;CL9185.Contig1_All;CL1378.Contig2_All;CL5652.Co…
GO:0006725	cellular aromatic compound metabolic process	36	9302	0.998446	1	CL12137.Contig1_All;CL7393.Contig1_All;CL11457.Contig1_All;CL9185.Contig1_All;Unigene42522_All;Unigene31511_All;CL6011.Contig2_All;Unigene49949_All;CL2682.Contig3_All;CL12291.Contig1_All;CL6075.Contig1_All;CL8002.Contig2_All;CL7109.Contig6_All;CL2544.Contig1_All;CL12652.Contig1_All;CL7168.Contig4_All;CL1275.Contig1_All;CL6836.Contig2_All;CL9222.Contig4_All;CL4790.Contig5_All;CL5652.Contig2_All;Un…
GO:0000271	polysaccharide biosynthetic process	2	1502	0.998509	1	CL11457.Contig1_All;CL6305.Contig3_All
GO:0006081	cellular aldehyde metabolic process	1	1147	0.998765	1	CL11457.Contig1_All
GO:0019752	carboxylic acid metabolic process	12	4249	0.998781	1	CL3693.Contig2_All;Unigene6305_All;Unigene41665_All;CL5652.Contig2_All;Unigene27983_All;CL10360.Contig2_All;CL10491.Contig2_All;CL11457.Contig1_All;Unigene18733_All;CL7109.Contig6_All;CL6836.Contig2_All;CL6075.Contig1_All
GO:0044260	cellular macromolecule metabolic process	56	13260	0.998826	1	CL6244.Contig3_All;Unigene31511_All;Unigene10411_All;CL3946.Contig3_All;CL10803.Contig3_All;Unigene49949_All;CL12137.Contig1_All;CL8800.Contig1_All;CL9222.Contig4_All;CL8901.Contig1_All;Unigene33939_All;CL6173.Contig19_All;CL2544.Contig1_All;CL12814.Contig1_All;CL1755.Contig1_All;CL10407.Contig2_All;Unigene18300_All;CL1325.Contig4_All;Unigene7256_All;CL5880.Contig2_All;Unigene5837_All;CL1325.Cont…
GO:1901360	organic cyclic compound metabolic process	38	9798	0.998829	1	CL7109.Contig6_All;CL2493.Contig7_All;CL3971.Contig1_All;Unigene7520_All;CL8800.Contig1_All;CL6987.Contig3_All;CL12652.Contig1_All;CL2544.Contig1_All;CL6011.Contig2_All;Unigene14438_All;Unigene49949_All;CL12291.Contig1_All;Unigene35223_All;CL6075.Contig1_All;CL3193.Contig6_All;CL11457.Contig1_All;CL6836.Contig2_All;Unigene7256_All;Unigene10411_All;CL8002.Contig2_All;CL5652.Contig2_All;CL9185.Cont…
GO:0016310	phosphorylation	10	3788	0.998876	1	CL1485.Contig3_All;Unigene18880_All;Unigene41469_All;Unigene18878_All;Unigene33939_All;CL6075.Contig1_All;CL8510.Contig3_All;CL7109.Contig6_All;CL2544.Contig1_All;CL12137.Contig1_All
GO:0006796	phosphate-containing compound metabolic process	21	6379	0.999126	1	CL4769.Contig2_All;Unigene18477_All;Unigene18880_All;CL11408.Contig1_All;Unigene50982_All;CL2544.Contig1_All;CL12652.Contig1_All;Unigene18878_All;CL6858.Contig3_All;Unigene41469_All;CL8800.Contig1_All;CL8510.Contig3_All;Unigene33939_All;CL1485.Contig3_All;CL12137.Contig1_All;CL6075.Contig1_All;CL1275.Contig1_All;CL3193.Contig6_All;CL7109.Contig6_All;Unigene14438_All;CL11457.Contig1_All
GO:0016053	organic acid biosynthetic process	3	1981	0.999295	1	CL10491.Contig2_All;Unigene27983_All;CL10360.Contig2_All
GO:0046394	carboxylic acid biosynthetic process	3	1981	0.999295	1	CL10360.Contig2_All;CL10491.Contig2_All;Unigene27983_All
GO:0006793	phosphorus metabolic process	21	6492	0.999403	1	CL6858.Contig3_All;Unigene18477_All;CL12137.Contig1_All;CL7109.Contig6_All;CL12652.Contig1_All;Unigene50982_All;Unigene18878_All;CL4769.Contig2_All;CL11408.Contig1_All;CL8800.Contig1_All;Unigene41469_All;Unigene33939_All;CL8510.Contig3_All;CL6075.Contig1_All;CL3193.Contig6_All;CL11457.Contig1_All;CL1275.Contig1_All;Unigene14438_All;CL2544.Contig1_All;CL1485.Contig3_All;Unigene18880_All
GO:0043170	macromolecule metabolic process	60	14258	0.999419	1	Unigene7256_All;CL3946.Contig3_All;Unigene50982_All;CL1755.Contig1_All;CL8002.Contig2_All;Unigene14438_All;CL10803.Contig3_All;Unigene23091_All;CL2682.Contig3_All;CL11457.Contig1_All;CL10407.Contig2_All;CL8520.Contig2_All;CL11408.Contig1_All;CL6305.Contig3_All;CL7168.Contig4_All;Unigene41469_All;Unigene12290_All;CL8800.Contig1_All;CL6173.Contig19_All;Unigene10411_All;Unigene42522_All;CL586.Contig…
GO:0043436	oxoacid metabolic process	12	4471	0.999478	1	CL10360.Contig2_All;Unigene18733_All;Unigene41665_All;CL6075.Contig1_All;CL6836.Contig2_All;CL11457.Contig1_All;Unigene6305_All;Unigene27983_All;CL10491.Contig2_All;CL3693.Contig2_All;CL5652.Contig2_All;CL7109.Contig6_All
GO:0006082	organic acid metabolic process	12	4472	0.99948	1	CL6075.Contig1_All;CL10491.Contig2_All;Unigene41665_All;CL7109.Contig6_All;Unigene18733_All;Unigene6305_All;CL11457.Contig1_All;CL10360.Contig2_All;CL5652.Contig2_All;Unigene27983_All;CL3693.Contig2_All;CL6836.Contig2_All
GO:0043412	macromolecule modification	21	6601	0.99959	1	CL6173.Contig19_All;CL7168.Contig4_All;CL8800.Contig1_All;CL2493.Contig1_All;Unigene41469_All;Unigene33939_All;Unigene15304_All;CL9185.Contig1_All;CL12137.Contig1_All;Unigene50982_All;CL11408.Contig1_All;Unigene18300_All;CL6304.Contig1_All;Unigene10411_All;CL7109.Contig6_All;CL2544.Contig1_All;CL4790.Contig5_All;CL1275.Contig1_All;Unigene35223_All;CL2493.Contig7_All;Unigene13501_All
GO:0006520	cellular amino acid metabolic process	2	1748	0.999609	1	CL10360.Contig2_All;Unigene27983_All
GO:0044281	small molecule metabolic process	23	7073	0.999637	1	CL6075.Contig1_All;CL8510.Contig3_All;Unigene41665_All;CL11457.Contig1_All;CL6836.Contig2_All;Unigene7520_All;CL3693.Contig2_All;Unigene14438_All;Unigene27983_All;CL3193.Contig6_All;CL7109.Contig6_All;CL2413.Contig2_All;CL11224.Contig4_All;CL12652.Contig1_All;CL12229.Contig1_All;CL149.Contig6_All;Unigene22187_All;CL1275.Contig1_All;Unigene6305_All;Unigene18733_All;CL5652.Contig2_All;CL10491.Conti…
GO:1901137	carbohydrate derivative biosynthetic process	3	2116	0.999648	1	CL6173.Contig19_All;CL1275.Contig1_All;CL3193.Contig6_All
GO:1901576	organic substance biosynthetic process	39	10494	0.99974	1	CL3946.Contig3_All;CL586.Contig1_All;Unigene27983_All;CL6173.Contig19_All;CL6858.Contig3_All;CL7168.Contig4_All;CL7393.Contig1_All;CL12137.Contig1_All;CL6836.Contig2_All;Unigene5954_All;Unigene18477_All;CL1055.Contig2_All;Unigene14438_All;CL8210.Contig2_All;CL10491.Contig2_All;CL8002.Contig2_All;CL4769.Contig2_All;CL8800.Contig1_All;CL2544.Contig1_All;CL3967.Contig2_All;CL7421.Contig2_All;CL10803…
GO:0044763	single-organism cellular process	82	18649	0.999835	1	CL832.Contig9_All;CL1378.Contig2_All;CL194.Contig2_All;CL10682.Contig1_All;Unigene44078_All;Unigene18785_All;Unigene6305_All;CL11457.Contig1_All;CL2788.Contig2_All;CL832.Contig10_All;CL9185.Contig1_All;Unigene15304_All;CL8800.Contig1_All;Unigene42272_All;Unigene23989_All;CL832.Contig5_All;CL10733.Contig2_All;CL12137.Contig1_All;Unigene33939_All;CL10491.Contig2_All;CL832.Contig6_All;Unigene41665_A…
GO:1901135	carbohydrate derivative metabolic process	7	3525	0.999876	1	CL6075.Contig1_All;CL11457.Contig1_All;CL1275.Contig1_All;CL6173.Contig19_All;Unigene23091_All;CL7109.Contig6_All;CL3193.Contig6_All
GO:0009058	biosynthetic process	41	11173	0.999895	1	CL8510.Contig3_All;CL7168.Contig4_All;CL7421.Contig2_All;CL6075.Contig1_All;CL1378.Contig2_All;CL8520.Contig2_All;Unigene5954_All;CL8783.Contig2_All;CL6858.Contig3_All;CL6173.Contig19_All;CL6305.Contig3_All;Unigene27983_All;CL8002.Contig2_All;CL6836.Contig2_All;CL2544.Contig1_All;CL10491.Contig2_All;CL7421.Contig3_All;Unigene10411_All;CL4769.Contig2_All;CL3193.Contig6_All;CL10803.Contig3_All;CL10…
GO:0044249	cellular biosynthetic process	35	10016	0.999912	1	CL8202.Contig3_All;CL8520.Contig2_All;CL8800.Contig1_All;CL3946.Contig3_All;CL8210.Contig2_All;CL10803.Contig3_All;Unigene5837_All;CL1378.Contig2_All;Unigene18477_All;CL6173.Contig19_All;CL7168.Contig4_All;CL11457.Contig1_All;CL3967.Contig2_All;CL4769.Contig2_All;Unigene27983_All;CL1320.Contig4_All;CL586.Contig1_All;CL6305.Contig3_All;CL8783.Contig2_All;CL6836.Contig2_All;CL7393.Contig1_All;CL105…
GO:0044711	single-organism biosynthetic process	21	7196	0.999954	1	CL7421.Contig2_All;CL10491.Contig2_All;CL6858.Contig3_All;Unigene10411_All;CL4769.Contig2_All;CL11457.Contig1_All;CL6836.Contig2_All;CL6305.Contig3_All;CL1320.Contig4_All;CL6075.Contig1_All;CL7421.Contig3_All;CL3193.Contig6_All;Unigene27983_All;CL10360.Contig2_All;Unigene7520_All;Unigene18477_All;CL8510.Contig3_All;Unigene14438_All;CL12137.Contig1_All;Unigene5954_All;CL1275.Contig1_All
GO:0044238	primary metabolic process	83	19280	0.999963	1	CL6173.Contig19_All;Unigene18300_All;CL11408.Contig1_All;CL7393.Contig1_All;Unigene50982_All;CL12291.Contig1_All;CL10360.Contig2_All;Unigene42522_All;Unigene10411_All;CL8520.Contig2_All;Unigene7520_All;CL8210.Contig2_All;CL8202.Contig3_All;Unigene18477_All;CL6011.Contig2_All;CL12814.Contig1_All;CL8800.Contig1_All;Unigene50567_All;CL8901.Contig1_All;CL6304.Contig1_All;CL1755.Contig1_All;Unigene153…
GO:0071704	organic substance metabolic process	89	20721	0.999992	1	CL1378.Contig2_All;CL7393.Contig1_All;CL12814.Contig1_All;Unigene33939_All;CL10803.Contig3_All;CL2493.Contig1_All;CL6075.Contig1_All;CL6173.Contig19_All;Unigene6305_All;CL6304.Contig1_All;CL12229.Contig1_All;CL7109.Contig6_All;CL6858.Contig3_All;CL6244.Contig3_All;Unigene18733_All;CL8901.Contig1_All;Unigene50567_All;CL7168.Contig4_All;CL3693.Contig2_All;CL9222.Contig4_All;CL6305.Contig3_All;Unige…
GO:0009987	cellular process	124	26361	0.999992	1	CL8520.Contig2_All;CL8202.Contig3_All;CL1485.Contig3_All;CL8002.Contig2_All;Unigene23615_All;CL6858.Contig3_All;CL832.Contig5_All;CL10407.Contig2_All;CL1325.Contig3_All;CL2788.Contig1_All;Unigene18880_All;CL11224.Contig4_All;Unigene50567_All;CL1325.Contig4_All;Unigene49949_All;Unigene18733_All;CL3193.Contig6_All;CL8657.Contig2_All;CL6305.Contig3_All;CL8783.Contig2_All;CL832.Contig4_All;CL1275.Con…
GO:0044237	cellular metabolic process	80	20041	1	1	CL2682.Contig3_All;CL6304.Contig1_All;Unigene31511_All;CL10407.Contig2_All;CL11224.Contig4_All;CL1320.Contig4_All;Unigene14438_All;CL7168.Contig4_All;CL2493.Contig7_All;CL6011.Contig2_All;CL10491.Contig2_All;Unigene6305_All;CL12137.Contig1_All;CL6075.Contig1_All;CL586.Contig1_All;Unigene18733_All;Unigene7256_All;Unigene41665_All;CL3946.Contig3_All;CL3971.Contig1_All;CL12291.Contig1_All;Unigene188…
