# Supplementary material for: Transcriptomics Investigation into the Mechanisms of Self-Incompatibility between Pin and Thrum Morphs of Primula maximowiczii
Source: Int J Mol Sci. 2018 Jun 22;19(7):1840. doi: 10.3390/ijms19071840 (PMC6073747; doi:10.3390/ijms19071840)
Supplement: Supplementary file 1 [file ijms-19-01840-s001.zip › Supplementary files-2018.06.12/Supplemental Table 9ú║KEGG classification of DEGs in PS vs PT.xlsx]

## Sheet: 已恢复_Sheet1
KEGG_A_class	KEGG_B_class	Pathway	out (194)	All (16829)	Pvalue	Qvalue	Pathway ID	Genes	K_IDs
Organismal Systems	Environmental adaptation	Plant-pathogen interaction	29	1084	1.88412e-05	0.00141309	ko04626	CL10222.Contig7_All;CL10629.Contig1_All;CL10629.Contig2_All;CL1461.Contig1_All;CL1485.Contig2_All;CL3044.Contig2_All;CL323.Contig12_All;CL323.Contig8_All;CL3550.Contig2_All;CL6460.Contig1_All;CL6460.Contig2_All;CL6557.Contig1_All;CL7676.Contig1_All;CL7676.Contig2_All;CL9403.Contig1_All;CL9858.Contig2_All;Unigene16377_All;Unigene17017_All;Unigene17269_All;Unigene1877_All;Unigene22907_All;Unigene26…	K13447+K13424+K13424+K13448+K13416+K13430+K13420+K13420+K13457+K13448+K13448+K13412+K13448+K13448+K12795+K13425+K13448+K13448+K13448+K13414+K05391+K13448+K13449+K13429+K05391+K13414+K13414+K13448+K13424
Metabolism	Carbohydrate metabolism	Pentose and glucuronate interconversions	14	377	0.000124941	0.00390417	ko00040	CL1176.Contig1_All;CL2016.Contig5_All;CL2581.Contig1_All;CL2581.Contig2_All;CL2581.Contig3_All;CL3141.Contig8_All;CL6583.Contig2_All;CL8881.Contig2_All;Unigene270_All;Unigene27400_All;Unigene30718_All;Unigene37229_All;Unigene42621_All;Unigene7637_All	K01213+K01213+K01728+K01728+K01728+K01051+K01051+K01051+K01051+K01051+K01213+K01051+K01051+K01213
Metabolism	Carbohydrate metabolism	Starch and sucrose metabolism	19	646	0.000176744	0.00390417	ko00500	CL1176.Contig1_All;CL1325.Contig3_All;CL1325.Contig4_All;CL1821.Contig4_All;CL1821.Contig5_All;CL2016.Contig5_All;CL2919.Contig4_All;CL3141.Contig8_All;CL323.Contig9_All;CL6583.Contig2_All;CL8881.Contig2_All;Unigene2526_All;Unigene270_All;Unigene27400_All;Unigene30718_All;Unigene37229_All;Unigene40520_All;Unigene42621_All;Unigene7637_All	K01213+K15920+K15920+K01193+K01193+K01213+K00703+K01051+K01087+K01051+K01051+K00975+K01051+K01051+K01213+K01051+K01188+K01051+K01213
Metabolism	Biosynthesis of other secondary metabolites	Flavonoid biosynthesis	10	216	0.000208222	0.00390417	ko00941	CL1452.Contig2_All;CL1491.Contig3_All;CL1491.Contig4_All;CL3092.Contig1_All;CL3152.Contig3_All;Unigene17958_All;Unigene19313_All;Unigene20437_All;Unigene39723_All;Unigene42391_All	K13065+K00660+K00660+K05278+K05278+K05280+K05280+K13065+K13065+K00660
Metabolism	Biosynthesis of other secondary metabolites	Stilbenoid, diarylheptanoid and gingerol biosynthesis	7	112	0.000317085	0.00475627	ko00945	CL11651.Contig2_All;CL1452.Contig2_All;Unigene1918_All;Unigene20437_All;Unigene2194_All;Unigene39018_All;Unigene39723_All	K13232+K13065+K00517+K13065+K00517+K13232+K13065
Metabolism	Carbohydrate metabolism	Amino sugar and nucleotide sugar metabolism	11	348	0.00241155	0.0300311	ko00520	CL10825.Contig2_All;CL1325.Contig3_All;CL1325.Contig4_All;CL6323.Contig1_All;CL6323.Contig2_All;CL6323.Contig3_All;Unigene11639_All;Unigene23091_All;Unigene2526_All;Unigene27560_All;Unigene37947_All	K12446+K15920+K15920+K01183+K01183+K01183+K01183+K01183+K00975+K01183+K01183
Metabolism	Metabolism of terpenoids and polyketides	Diterpenoid biosynthesis	4	51	0.0028029	0.0300311	ko00904	CL10321.Contig3_All;CL1769.Contig3_All;CL2072.Contig1_All;Unigene34137_All	K04123+K04121+K13070+K04125
Metabolism	Biosynthesis of other secondary metabolites	Phenylpropanoid biosynthesis	9	316	0.0112133	0.105124	ko00940	CL12130.Contig1_All;CL1452.Contig2_All;CL4041.Contig1_All;Unigene12650_All;Unigene20437_All;Unigene21633_All;Unigene37819_All;Unigene39723_All;Unigene40520_All	K00430+K13065+K00430+K00083+K13065+K00430+K00430+K13065+K01188
Metabolism	Metabolism of other amino acids	Glutathione metabolism	7	238	0.0206136	0.165369	ko00480	CL7350.Contig2_All;Unigene18875_All;Unigene18878_All;Unigene18880_All;Unigene23564_All;Unigene45004_All;Unigene45005_All	K00799+K00799+K00799+K00799+K00799+K00799+K00799
Metabolism	Energy metabolism	Nitrogen metabolism	3	52	0.0220492	0.165369	ko00910	CL1402.Contig3_All;CL9443.Contig2_All;CL9621.Contig1_All	K00261+K01673+K01673
Metabolism	Energy metabolism	Oxidative phosphorylation	9	361	0.024394	0.166323	ko00190	Unigene12572_All;Unigene21591_All;Unigene22799_All;Unigene29784_All;Unigene32375_All;Unigene3434_All;Unigene35644_All;Unigene35953_All;Unigene40522_All	K02262+K02262+K03884+K03880+K02256+K02108+K03935+K03883+K03883
Genetic Information Processing	Folding, sorting and degradation	SNARE interactions in vesicular transport	3	70	0.0470574	0.294109	ko04130	Unigene24126_All;Unigene31193_All;Unigene41917_All	K08488+K08488+K08488
Metabolism	Amino acid metabolism	Cysteine and methionine metabolism	6	235	0.0550873	0.317812	ko00270	CL1055.Contig2_All;CL8388.Contig2_All;CL9147.Contig2_All;Unigene24111_All;Unigene31340_All;Unigene37863_All	K05933+K00826+K01762+K01762+K01762+K05933
Metabolism	Global and Overview	Degradation of aromatic compounds	3	88	0.0814192	0.436174	ko01220	CL2511.Contig1_All;CL9777.Contig3_All;Unigene1606_All	K00001+K00001+K00001
Metabolism	Lipid metabolism	Fatty acid biosynthesis	4	171	0.135711	0.665302	ko00061	CL7087.Contig2_All;CL7087.Contig3_All;CL7087.Contig4_All;Unigene30344_All	K10781+K10781+K10781+K10781
Metabolism	Metabolism of terpenoids and polyketides	Carotenoid biosynthesis	4	174	0.141931	0.665302	ko00906	CL3038.Contig3_All;CL3038.Contig4_All;CL3690.Contig1_All;Unigene33947_All	K00514+K00514+K09843+K00514
Metabolism	Energy metabolism	Photosynthesis - antenna proteins	2	71	0.197326	0.800069	ko00196	Unigene29562_All;Unigene29587_All	K08912+K08912
Metabolism	Metabolism of terpenoids and polyketides	Limonene and pinene degradation	2	73	0.205731	0.800069	ko00903	Unigene1918_All;Unigene2194_All	K00517+K00517
Metabolism	Energy metabolism	Carbon fixation in photosynthetic organisms	3	143	0.228291	0.800069	ko00710	CL7532.Contig1_All;Unigene18941_All;Unigene23094_All	K01601+K01595+K01595
Metabolism	Lipid metabolism	Cutin, suberine and wax biosynthesis	2	82	0.243937	0.800069	ko00073	CL9091.Contig1_All;CL9091.Contig2_All	K15400+K15400
Metabolism	Metabolism of cofactors and vitamins	Thiamine metabolism	1	25	0.251793	0.800069	ko00730	Unigene773_All	K06928
Metabolism	Energy metabolism	Photosynthesis	3	153	0.259015	0.800069	ko00195	Unigene15304_All;Unigene19322_All;Unigene3434_All	K02690+K02705+K02108
Metabolism	Biosynthesis of other secondary metabolites	Flavone and flavonol biosynthesis	2	89	0.273858	0.800069	ko00944	Unigene17958_All;Unigene19313_All	K05280+K05280
Genetic Information Processing	Translation	Ribosome	9	612	0.275005	0.800069	ko03010	CL1243.Contig4_All;CL12540.Contig2_All;CL3535.Contig3_All;CL3946.Contig3_All;CL586.Contig1_All;Unigene37588_All;Unigene47083_All;Unigene47084_All;Unigene47085_All	K02903+K02949+K02878+K02966+K02882+K02948+K02943+K02901+K02894
Metabolism	Global and Overview	Fatty acid metabolism	4	241	0.302542	0.800069	ko01212	CL7087.Contig2_All;CL7087.Contig3_All;CL7087.Contig4_All;Unigene30344_All	K10781+K10781+K10781+K10781
Metabolism	Amino acid metabolism	Alanine, aspartate and glutamate metabolism	2	97	0.307985	0.800069	ko00250	CL1402.Contig3_All;CL2840.Contig1_All	K00261+K01953
Metabolism	Carbohydrate metabolism	Galactose metabolism	3	172	0.318587	0.800069	ko00052	CL12229.Contig1_All;CL1821.Contig4_All;CL1821.Contig5_All	K01785+K01193+K01193
Metabolism	Lipid metabolism	Fatty acid degradation	3	176	0.331205	0.800069	ko00071	CL2511.Contig1_All;CL9777.Contig3_All;Unigene1606_All	K00001+K00001+K00001
Genetic Information Processing	Replication and repair	Mismatch repair	2	104	0.337594	0.800069	ko03430	CL3406.Contig1_All;CL4745.Contig2_All	K07466+K07466
Metabolism	Lipid metabolism	Ether lipid metabolism	2	105	0.341795	0.800069	ko00565	Unigene12416_All;Unigene6309_All	K13510+K13510
Cellular Processes	Transport and catabolism	Phagosome	3	181	0.346968	0.800069	ko04145	Unigene24126_All;Unigene31193_All;Unigene41917_All	K08488+K08488+K08488
Genetic Information Processing	Replication and repair	Nucleotide excision repair	4	263	0.359961	0.800069	ko03420	CL3406.Contig1_All;CL4745.Contig2_All;CL8928.Contig1_All;Unigene2914_All	K07466+K07466+K03144+K10843
Organismal Systems	Environmental adaptation	Circadian rhythm - plant	3	186	0.362698	0.800069	ko04712	CL1491.Contig3_All;CL1491.Contig4_All;Unigene42391_All	K00660+K00660+K00660
Metabolism	Amino acid metabolism	Tyrosine metabolism	3	186	0.362698	0.800069	ko00350	CL2511.Contig1_All;CL9777.Contig3_All;Unigene1606_All	K00001+K00001+K00001
Genetic Information Processing	Replication and repair	Homologous recombination	3	198	0.400173	0.857514	ko03440	CL10263.Contig2_All;CL3406.Contig1_All;CL4745.Contig2_All	K10901+K07466+K07466
Metabolism	Amino acid metabolism	Valine, leucine and isoleucine degradation	2	125	0.423646	0.882596	ko00280	CL7827.Contig2_All;CL8388.Contig2_All	K05605+K00826
Genetic Information Processing	Replication and repair	Non-homologous end-joining	1	51	0.446899	0.894586	ko03450	Unigene35879_All	K10884
Metabolism	Carbohydrate metabolism	Glycolysis / Gluconeogenesis	4	299	0.453257	0.894586	ko00010	CL12229.Contig1_All;CL2511.Contig1_All;CL9777.Contig3_All;Unigene1606_All	K01785+K00001+K00001+K00001
Genetic Information Processing	Replication and repair	DNA replication	2	146	0.50363	0.96852	ko03030	CL3406.Contig1_All;CL4745.Contig2_All	K07466+K07466
Human Diseases	Endocrine and metabolic diseases	AGE-RAGE signaling pathway in diabetic complications	1	63	0.518968	0.969578	ko04933	Unigene21350_All	K04371
Metabolism	Amino acid metabolism	Valine, leucine and isoleucine biosynthesis	1	65	0.530036	0.969578	ko00290	CL8388.Contig2_All	K00826
Metabolism	Metabolism of other amino acids	beta-Alanine metabolism	1	70	0.55661	0.970872	ko00410	CL7827.Contig2_All	K05605
Genetic Information Processing	Transcription	Basal transcription factors	3	254	0.563339	0.970872	ko03022	CL12648.Contig6_All;CL8928.Contig1_All;Unigene2914_All	K03135+K03144+K10843
Metabolism	Metabolism of terpenoids and polyketides	Terpenoid backbone biosynthesis	2	165	0.569578	0.970872	ko00900	Unigene3474_All;Unigene35291_All	K06013+K06013
Metabolism	Lipid metabolism	Glycerophospholipid metabolism	3	281	0.63185	0.999889	ko00564	CL4545.Contig1_All;Unigene12416_All;Unigene6309_All	K01126+K13510+K13510
Metabolism	Metabolism of other amino acids	Cyanoamino acid metabolism	1	87	0.636268	0.999889	ko00460	Unigene40520_All	K01188
Metabolism	Carbohydrate metabolism	Inositol phosphate metabolism	2	196	0.663138	0.999889	ko00562	CL4043.Contig1_All;Unigene7992_All	K00889+K00889
Metabolism	Metabolism of cofactors and vitamins	Pantothenate and CoA biosynthesis	1	94	0.664771	0.999889	ko00770	CL8388.Contig2_All	K00826
Metabolism	Carbohydrate metabolism	Pyruvate metabolism	2	203	0.681869	0.999889	ko00620	Unigene18941_All;Unigene23094_All	K01595+K01595
Environmental Information Processing	Signal transduction	Phosphatidylinositol signaling system	2	207	0.692188	0.999889	ko04070	CL4043.Contig1_All;Unigene7992_All	K00889+K00889
Metabolism	Carbohydrate metabolism	Propanoate metabolism	1	107	0.711937	0.999889	ko00640	CL7827.Contig2_All	K05605
Metabolism	Lipid metabolism	Steroid biosynthesis	1	114	0.734536	0.999889	ko00100	CL2797.Contig5_All	K07748
Metabolism	Amino acid metabolism	Arginine biosynthesis	1	115	0.737617	0.999889	ko00220	CL1402.Contig3_All	K00261
Metabolism	Lipid metabolism	alpha-Linolenic acid metabolism	1	124	0.763794	0.999889	ko00592	CL4994.Contig3_All	K08241
Metabolism	Metabolism of terpenoids and polyketides	Zeatin biosynthesis	1	128	0.774578	0.999889	ko00908	Unigene30583_All	K00279
Environmental Information Processing	Signal transduction	Plant hormone signal transduction	11	1145	0.775772	0.999889	ko04075	CL11373.Contig4_All;CL11424.Contig4_All;CL11488.Contig2_All;CL1485.Contig2_All;CL3748.Contig1_All;CL5383.Contig2_All;CL9706.Contig1_All;Unigene26038_All;Unigene26859_All;Unigene26866_All;Unigene37831_All	K13464+K14504+K14431+K13416+K14488+K14484+K14489+K14488+K13449+K14488+K14431
Genetic Information Processing	Folding, sorting and degradation	Protein export	1	132	0.784872	0.999889	ko03060	CL6806.Contig1_All	K12272
Metabolism	Global and Overview	Carbon metabolism	5	577	0.799245	0.999889	ko01200	CL1402.Contig3_All;CL7532.Contig1_All;CL7827.Contig2_All;Unigene18941_All;Unigene23094_All	K00261+K01601+K05605+K01595+K01595
Metabolism	Carbohydrate metabolism	Glyoxylate and dicarboxylate metabolism	1	141	0.806355	0.999889	ko00630	CL7532.Contig1_All	K01601
Metabolism	Metabolism of cofactors and vitamins	Ubiquinone and other terpenoid-quinone biosynthesis	1	151	0.82773	0.999889	ko00130	Unigene28221_All	K12502
Environmental Information Processing	Membrane transport	ABC transporters	2	280	0.836407	0.999889	ko02010	CL7501.Contig4_All;Unigene44475_All	K05641+K05658
Cellular Processes	Transport and catabolism	Regulation of autophagy	1	158	0.841279	0.999889	ko04140	Unigene22693_All	K08332
Metabolism	Global and Overview	2-Oxocarboxylic acid metabolism	1	172	0.865279	0.999889	ko01210	CL8388.Contig2_All	K00826
Genetic Information Processing	Transcription	RNA polymerase	2	320	0.886562	0.999889	ko03020	CL288.Contig2_All;Unigene28661_All	K03006+K03046
Metabolism	Lipid metabolism	Glycerolipid metabolism	1	189	0.889617	0.999889	ko00561	Unigene16244_All	K14457
Metabolism	Metabolism of cofactors and vitamins	Porphyrin and chlorophyll metabolism	1	197	0.899504	0.999889	ko00860	Unigene25839_All	K13071
Metabolism	Nucleotide metabolism	Purine metabolism	4	597	0.916955	0.999889	ko00230	CL288.Contig2_All;Unigene28661_All;Unigene30001_All;Unigene773_All	K03006+K03046+K11808+K06928
Cellular Processes	Transport and catabolism	Endocytosis	3	483	0.919967	0.999889	ko04144	CL219.Contig12_All;CL4043.Contig1_All;Unigene7992_All	K04646+K00889+K00889
Genetic Information Processing	Folding, sorting and degradation	Ubiquitin mediated proteolysis	3	565	0.960547	0.999889	ko04120	CL10840.Contig1_All;CL8401.Contig1_All;Unigene38936_All	K10583+K10576+K04506
Genetic Information Processing	Folding, sorting and degradation	RNA degradation	3	567	0.961241	0.999889	ko03018	CL2544.Contig1_All;CL2544.Contig2_All;Unigene19236_All	K12581+K12581+K12619
Metabolism	Nucleotide metabolism	Pyrimidine metabolism	2	539	0.986935	0.999889	ko00240	CL288.Contig2_All;Unigene28661_All	K03006+K03046
Genetic Information Processing	Translation	Ribosome biogenesis in eukaryotes	2	647	0.995789	0.999889	ko03008	CL4382.Contig2_All;Unigene19236_All	K14566+K12619
Metabolism	Global and Overview	Biosynthesis of amino acids	1	544	0.998359	0.999889	ko01230	CL8388.Contig2_All	K00826
Genetic Information Processing	Translation	RNA transport	2	924	0.999797	0.999889	ko03013	CL2938.Contig5_All;Unigene47058_All	K03259+K03231
Genetic Information Processing	Transcription	Spliceosome	4	1319	0.999889	0.999889	ko03040	CL4589.Contig5_All;CL7225.Contig3_All;Unigene41621_All;Unigene45276_All	K12890+K11984+K12811+K12843
